# Supplementary material for: A Continental-Wide Perspective: The Genepool of Nuclear Encoded Ribosomal DNA and Single-Copy Gene Sequences in North American Boechera (Brassicaceae)
Source: PLoS One. 2012 May 14;7(5):e36491. doi: 10.1371/journal.pone.0036491 (PMC3351400; doi:10.1371/journal.pone.0036491)
Supplement: Table S3 — Alignment of Boechera ITS types and sequences representing the outgroup; the alignment is given in nexus format. (TXT) [file pone.0036491.s003.txt]

#NEXUS

BEGIN DATA;                      
DIMENSIONS  NTAX=394 NCHAR=723; 
FORMAT MISSING=N GAP=-  DATATYPE=DNA ;

MATRIX
1015_il  GTGAACCTGCGGAAGGATCATTGTCGAAACCTGTCAAAAA-CAG-AACGACCCGC-GAACAAA--CGATCACCACT-CGCGGTGGG-CTGGTTT-CTTAGCCGAT-CCCTT-GCCCGCCGG-ATCCGTGGTTT-CGCGTACCG-TCCCGATCGGGAGCTTT-ATCTC-GGTCTGGTCGTGCGCGTTGCTTCCGGATA-TCACCAAACCCCGGCACGAAAAGTGTCAAGGAACATGCAACCG--AACGGCCGGTATTCGCCTC-CCCGGAGACGGTGTGTGCGCGGATGCTGAGCTGCGATCTA--AAGTCTAAAACGACTCTCGGCAACGGATATCTCGGCTCTCGCATCGATGAAGAACGTAGCGAAATGCGATACTTGGTGTGAATTGCAGAATCCCGTGAACCATCGAGTCTTTGAACGCAAGTTGCGCCCCAAGCCTTCTGGCCGAGGGCACGTCTGCCTGGGTGTCACAAATCGTCGTCCCCC---ACTCA-TCCT--T------------TA------------AGG----ATT-C-GGGACGGAAGCTGGTCTCCCGTGTGTTACCGCA-CGCGGTTGGCCAAAATCCGAGCCAAGGAC-GCAGGTAGCGT-CCCGACATGCGGTGGTGAA-CTCGATCC-ACTTT-CCT-AT-CGTCGGCC-GCT-CCTGTCC-GG-AA-GCTCTA--GATGACCC-AAAGTCCTCAAAGCGACC
1070_is  GTGAACCTGCGGAAGGATCATTGTCGAAACCTGTCAAAAA-CAG-AACGACCCGC-GAACAAA--CGATCACCACT-CGCGGTGGG-CTGGTTT-CTTAGCCGAT-CCCTT-GCCCGCCGG-ATCCGTGGTTT-CGCGTACTG-TCCCGATCGGGAGCTTT-ATCTC-GGTCTGGTCGTGCGCGTTGCTTCCGGATA-TCACCAAACCCCGGCACGAAAAGTGTCAAGGAACATGCAACCG--AACGGCCGGTATTCGCCTC-CCCGGAGACGGTGTGTGCGCGGATGCTGAGCTGCGATCTA--AAGTCTAAAACGACTCTCGGCAACGGATATCTCGGCTCTCGCATCGATGAAGAACGTAGCGAAATGCGATACTTGGTGTGAATTGCAGAATCCCGTGAACCATCGAGTCTTTGAACGCAAGTTGCGCCCCAAGCCTTCGGGCCGAGGGCACGTCTGCCTGGGTGTCACAAATCGTCGTCCCCC---ACTCA-TCCT--T------------TA------------AGG----ATT-C-GGGACGGAAGCTGGTCTCCCGTGTGTTACCGCA-CGCGGTTGGCCAAAATCCGAGCCAAGGAC-GCAGGGAGCGT-CCCGACATGCGGTGGTGAA-CTCGATCC-ACTTT-CCT-AT-CGTCGGCC-GCT-CCTGTCC-GG-AA-GCTCTA--GATGACCC-AAAGTCCTCAAAGCGACC
1322_iy  GTGAACCTGCGGAAGGATCATTGTCGAAACCTGTCAAAAA-CAG-AACGACCCGC-GAACAAA--CGATCACCACT-CGCGGTGGG-CTGGTTT-CTTAGCCGAT-CCCTT-GCCCGCCGG-ATCCGTGGTTT-CGCGTACCG-TCCCGATCGGGAGCTTT-ATCTC-GGTCTGGTCGTGCGCGTTGCTTCCGGATA-TCACCAAACCCCGGCACGAAAAGTGTCAAGGAACAWGCAACCG--AACGGCCGGTATTCGCCTC-CCCGGAGACGGTGTGTGCGCGGATGCTGAGCTGCGATCTA--AAGTCTAAAACGACTCTCGGCAACGGATATCTCGGCTCTCGCATCGATGAAGAACGTAGCGAAATGCGATACTTGGTGTGAATTGCAGAATCCCGTGAACCATCGAGTCTTTGAACGCAAGTTGCGCCCCAAGCCTTCTGGCCGAGGGCACGTCTGCCTGGGTGTCACAAATCGTCGTCCCCC---ACTCA-TCCT--T------------TA------------AGG----ATT-C-GGGACGGAAGCTGGTCTCCCGTGTGTTACCGCA-CGCGGTTGGCCAAAATCCGAGCCAAGGAC-GCAGGGAGCGT-CCCGACATGCGGTGGTGAA-CTCGATCC-ACTTT-CCT-AT-CGTCGGCC-GCT-CCTGTCC-GG-AA-GCTCTA--GATGACCC-AAAGTCCTCAAAGCGACC
1351_op  GTGAACCTGCGGAAGGATCATTGTCGAAACCTGTCAAAAA-CAG-AACGACCCGC-GAACAAA--CGATCACCACT-CGCGGTGGG-CTGGTTT-CTTAGCCGAT-CCCTT-GCCCGCCGG-ATCCGTGGTTT-CGCGTACTG-TCCCGATCGGGAGCTTT-ATCTC-GGTCTGGTCGTGCGCGTTGCTTCCGGATA-TCACCAAACCCCGGCACGAAAAGTGTCAAGGAACAAGCAACCG--AACGGCCGGTATTCGCCTC-CCCGGAGACGGTGTGTGCGCGGATGCTGAGCTGCGATCTA--AAGTCTAAAACGACTCTCGGCAACGGATATCTCGGCTCTCGCATCGATGAAGAACGTAGCGAAATGCGATACTTGGTGTGAATTGCAGAATCCCGTGAACCATCGAGTCTTTGAACGCAAGTTGCGCCCCAAGCCTTCTGGCCGAGGGCACGTCTGCCTGGGTGTCACAAATCGTCGTCCCCC---ACTCA-TCCT--T------------TA------------AGG----ATA-C-GGGACGGAAGCTGGTCTCCCGTGTGTTACCGCA-CGCGGTTGGCCAAAATCCGAGCCAAGGAC-GCAGGGAGCGT-CTCGACATGCGGTGGTGAA-CTCGATCC-ACTTT-CCT-AT-CGTCGGCC-GCT-CCTGTCC-GG-AA-GCTCTA--GATGACCC-AAAGTCCTCAAAGCGACC
1358_oq  GTGAACCTGCGGAAGGATCATTGTCGAAACCTGTCAAAA--CAG-AACGACCCGC-GAACAAA--CGATCACCACT-CGCGGTGGG-CTGGTTT-CTTAGCCGAT-CCCTT-GCCCGCCGG-ATCCGTGGTTT-CGCGTACCG-TCCCGATCGGGAGCTTT-TTCTC-GGTCTGGTCGTGCGCGTTGCTTCCGGATA-TCACCAAACCCCGGCACGAAAAGTGTCAAGAAACATGCAACCG--ACCGGTCGGTATTCGCCTC-CCCGGAGACGGTGTGTGCGCGGATGCTGAGCTGCGATCTA--AAGTCTAAAACGACTCTCGGCAACGGATATCTCGGCTCTCGCATCGATGAAGAACGTAGCGAAATGCGATACTTGGTGTGAATTGCAGAATCCCGTGAACCATCGAGTCTTTGAACGCAAGTTGCGCCCCAAGCCTTCTGGCCGAGGGCACGTCTGCCTGGGTGTCACAAATCGTCGTCCCCC---ACTCA-ACCT--T------------TA------------AGG----ATT-C-GGGACGGAAGCTGGTCTCCCGTGTGTTACCGCA-CGCGGTTGGCTAAAATCCGAGCCAAGGAC-GCAGGGAGCGT-CCCGACATGCGGTGGTGAA-CTAGATCC-ACTTT-CTT-AT-CGTCGGCC-GCT-CCTGTCC-GG-AA-GCTATA--GATGACCC-AAAGTCCTCAAAGCGACC
1369_or  GTGAACCTGCGGAAGGATCATTGTCGAAACCTGTCAAAAA-CAG-AACGACCCGC-GAACCAA--CGATCACCACT-CGCGGTGGG-CTGGTTT-CTTAGCCGATTCCCTC-GCCCGCCGG-ATCCGTGGTTT-CGCGTACCG-TCCAGGTCGGGAGCTCT-GTCTC-TCTCTGGTCGTGCGCGTTGCTTCCGGATA-TCACCAAACCCCGGCACGAAAAGTGTCAAGGAACATGCAACCG--AACGGCCGGCATTCGCCTC-CCCGGAGACGGTGTGTGCGCGGATGCTGAGCTGCGATCTA--AAGTCTAAAACGACTCTCGGCAACGGATATCTCGGCTCTCGCATCGATGAAGAACGTAGCGAAATGCGATACTTGGTGTGAATTGCAGAATCCCGTGAACCATCGAGTCTTTGAACGCAAGTTGCGCCCCAAGCCTTCGGGCCGAGGGCACGTCTGCCTGGGTGTCACAAATCGTCGTCCCC----TCTCA-TCCT--C------------TA------------AGG----ATT-C-GGGACGGAAGCTGGTCTCCCGTGTGTTACCGCA-CGCGGTTGGCCAAAATCCGAGCCAAGGAC-GCAGGGAGCGT-CCCGACATGCGGTGGTGAA-CTCGATCC-ACTCT-CAT-AT-CGTCGGCC-GCT-CCTGTCC-GG-AA-GCTCTA--GATGACCC-AAAGTCCTCAAAGCGACC
1379_gx  GTGAACCTGCGGAAGGATCATTGTCGAAACCTGTCAAAAA-CAG-AACGACCCGC-GAACAAA--CGATCACCACT-CGCGGTGGG-CTGGTTT-CTTAGCCGAT-CCCTT-GCCCGCCGG-ATCCGTGGTTT-CGCGTGCCG-TCCCGATCGGGAGCTTT-ATCTC-GGTCTGGTCGTGCGCGTTGCTTCCGGATA-TCACCAAACCCCGGCACGAAAAGTGTCAAGGAACATGCAACCG--AACGGCCGGTATTCGCCTC-CCCGGAGACGGTGTGTGCGCGGATGCTGAGCTGCGATCTA--AAGTCTAAAACGACTCTCGGCAACGGATATCTCGGCTCTCGCATCGATGAAGAACGTAGCGAAATGCGATACTTGGTGTGAATTGCAGAATCCCGTGAACCATCGAGTCTTTGAACGCAAGTTGCGCCCCAAGCCTTCTGGCCGAGGGCACGTCTGCCTGGGTGTCACAAATCGTCGTCCCCC---ACTCA-TCCT--T------------TA------------AGG----ATT-C-GGGACGGAAGCTGGTCTCCCGTGTGTTACCGCA-CGCGGTTGGCCAAAATCCGAGCCAAGGAC-GCAGGGAGCGT-CCCGACATGCGGTGGTGAA-CTCGATCC-ACTCT-CCT-AT-CGTCGGCC-GCT-CCTGTCC-GG-AA-GCTCTA--GATGACCC-AAAGTCCTCAaAGCGACC
1407_kn  GTGAACCTGCGGAAGGATCATTGTCGAAACCTGTCAAAAA-CAG-AACGACCCGC-GAACAAA--CGATCACCACT-CGCGGTGGG-CTGGTTT-CTTAGCCGAT-CCCTT-GCCCGCCGG-ATCCGTGGTTT-CGCGTGCCG-TCCCGATCGGGAGCTTT-ATCTC-GGTCTGGTCGTGCGCGTTGCTTCCGGATA-TCACCAAACCCCGGCACGAAAAGTGTCAAGGAACATGCAACCG--AACGGCCGGTATTCGCCTC-CCCGGAGACGGTGTGTGCGCGGATGCTGAGCTGCGATCTA--AAGTCTAAAACGACTCTCGGCAACGGATATCTCGGCTCTCGCATCGATGAAGAACGTAGCGAAATGCGATACTTGGTGTGAATTGCAGAATCCCGTGAACCATCGAGTCTTTGAACGCAAGTTGCGCCCCAAGCCTTCTGGCCGAGGGCACGTCTGCCTGGGTGTCACAAATCGTCGTCCCCC---ACTCA-TCCT--T------------TA------------AGG----ATT-C-GGGACGGAAGCTGGTCTCCCGTGTGTTACCGCA-CGCGGTTGGCCAAAATCCGAGCCAAGGAC-GCAGGGAGCGT-CCCGACATGCGGTGGTGAA-CTCGATCC-ACTCT-CCT-AT-CGTCGGCC-GCT-CCTGTCC-GG-AA-GCTCTATAGATGACCC-AAAGTCCTCAAAGCGACC
1409_ko  GTGAACCTGCGGAAGGATCATTGTCGATACCTGTCCAAAA-CAG-AACGACCTGC-GAACCAA--CGATCACCACT-CGCGGTGGG-CAGGTTT-CTTAGCCGAT-CCCTT-GCCCGCCGG-ATCCGTGGTTT-CGCGTACCG-TTCCGACCGAGATATCT-ATCTC-GGTCTGGTCGTGCGCGTTTCTTCCGGATA-TCACCAAACCCCGGCACGAAAAGTGTCAAGGAATATTCAACGG--AACGGCCGGTATTCGCCTC-CCCGGAGACGGTGTGCGCGCGGATGCTGAGCTGCGATCTA--AAGTCTAAAACGACTCTCGGCAACGGATATCTCGGCTCTCGCATCGATGAAGAACGTAGCGAAATGCGATACTTGGTGTGAATTGCAGAATCCCGTGAACCATCGAGTCTTTGAACGCAAGTTGCGCCCCAAGCCTTTCGGCCGAGGGCACGTCTGCCTGGGTGTCACAAATCGTCGTCCCCC----CTCA-TCCT--T------------TA------------ATG----ATT-C-GGGACGGAAGATGGTCTCCCGTGTGTTTCCGCA-CGCGGTTGGCCAAAATCCGAGCCAAGGAC-GCAGGGAGCGT-CCCGACATGCGGTGGTGAA-CTCGATCC-ACTTT-CAT-AT-CGTCGGCT-GCT-CCTGTCC-GG-AA-GCTCTA--GATGACCC-AAAGTCCTCAAAGCGACC
1411_kp  GTGAACCTGCGGAAGGATCATTGTCGATACCTGTCCAAAA-CAG-AACGACCTGC-GAACCAA--CGATCACCACT-CGCGGTGGG-CAGGTTT-CTTAGCCGAT-CCCTT-GCCCGCCGG-ATCCGTGGTTT-CGCGTACCG-TTCCGACCGAGATATCT-ATCTC-GGTCTGGTCGTGCGCGTTTCTTCCGGATA-TCACAAAACCCCGGCACGAAAAGTGTCAAGGAATATTCAACGG--AACGGCCGGTATTCGCCTC-CCCGGAGACGGTGTGCGCGCGGATGCTGAGCTGCGATCTA--AAGTCTAAAACGACTCTCGGCAACGGATATCTCGGCTCTCGCATCGATGAAGAACGTAGCGAAATGCGATACTTGGTGTGAATTGCAGAATCCCGTGAACCATCGAGTCTTTGAACGCAAGTTGCGCCCCAAGCCTTTCGGCCGAGGGCACGTCTGCCTGGGTGTCACAAATCGTCGTCCCCC----CTCA-TCCT--T------------TA------------ATG----ATT-C-GGGACGGAAGATGGTCTCCCGTGTGTTTCCGCA-CGCGGTTGGCCAAAATCCGAGCCAAGGAC-GCAGGGAGCGT-CCCGACATGCGGTGGTGAA-CTCGATCC-ACTTT-CAT-AT-CGTCGGCT-GCT-CCTGTCC-GG-AA-GCTCTA--GATGACCC-AAAGTCCTCAAAGCGACC
1421_gy  GTGAACCTGCGGAAGGATCATTGTCGAAACCTGTCAAAAA-CAG-AACGACCCGC-GAACAAA--CGATCACCACT-CGCGGTGGG-CTGGTTT-CTTAGCCGAT-CCCTT-GCCCGCCGG-ATCCGTGGTTT-CGCGTACCG-TCCCGATCGGGAGCTTT-ATCTC-GGTCAGGTCGTGCTCGTTGCTTCCGGATA-TCACCAAACCCCGGCACGAAAAGTGTCAAGGAACAAGCAACCG--AACGGCCGGTATTCGCCTC-CCCGGAGACGGTGTGTGCGCGGATGCTGAGCTGCGATCTA--AAGTCTAAAACGACTCTCGGCAACGGATATCTCGGCTCTCGCATCGATGAAGAACGTAGCGAAATGCGATACTTGGTGTGAATTGCAGAATCCCGTGAACCATCGAGTCTTTGAACGCAAGTTGCGCCCCAAGCCTTCTGGCCGAGGGCACGTCTGCCTGGGTGTCACAAATCGTCGTCCCCC---ACTCA-TCCT--T------------TA------------AGG----ATT-C-GGGACGGAAGCTGGTCTCCCGTGTGTTACCGCA-CGCGGTTGGCCAAAATCCGAGCCAAGGAC-GCAGGGAGCGT-CCCGACATGCGGTGGTGAA-CTCGATCC-ACTTT-CCT-AT-CGTCGGCC-GCT-CCTGTCC-GG-AA-GCTCTA--GATGACCC-AAAGTCCTCAAAGCGACC
1435_kt  GTGAACCTGCGGAAGGATCATTGTCGAAACCTGTCAAAAA-CAG-AACGACCCGC-GAACAAA--CGATCACCACT-CGCGGTGGG-CTGGTTT-CTTAGCCGAT-CCCTT-GCCCGCCGG-ATCCGTGGTTT-CGCGTACCG-TCCCGATCGGGAGCTTT-ATCTC-GGTCTGGTCGTGCGCGTTGCTTCCGGATA-TCACCAAACCCCGGCACAAAAAGTGTCAAGGAACATGCAACCG--AACGGCCGGTATTCGCCTC-CCCGGAGACGGTGTGTGCGCGGATGCTGAGCTGCGATGTA--AAGTCTAAAACGACTCTCGGCAACGGATATCTCGGCTCTCGCATCGATGAAGAACGTAGCGAAATGCGATACTTGGTGTGAATTGCAGAATCCCGTGAACCATCGAGTCTTTGAACGCAAGTTGCGCCCCAAGCCTTCGGGCCGAGGGCACGTCTGCCTGGGTGTCACAAATCGTCGTCCCCC---ACTCA-TYCT--T------------TA------------AGG----ATT-C-GGGACGGAAGCTGGTCTCCCGTGTGTTACCCCA-CGCGGTTGGCCAAAATCCGAGCCAAGGAC-GCAGGGAGCGT-CCCGACATGCGGTGGTGAA-CTCGATCC-ACTTT-CCT-AT-CGTCGGCC-GCT-CCTGTCC-GG-AA-GCTCTA--GATGACCC-AAAGTCCTCAAAGCGACC
1443b_f  GTGAACCTGCGGAAGGATCATTGTCGAAACCTGTCAAAAA-CAG-AACGACCCGC-GAACAAA--CGATCACCACT-CGCGGTGGG-CTGGTTT-CTTAGCCGAT-CCCTT-GCCCGCCGG-ATCCGTGGTTT-CGCGTACCG-TCCCGATCGGGAGCTTT-ATCTC-GGTCTGGTCGTGCGCGTTGCTTCCGGATA-TCACCAAACCCCGGCACAAAAAGTGTCAAGGAACATGCAACCG--AACGGCCGGTATTCGCCTC-CCCGGAGACGGTGTGTGCGCGGATGCTGAGCTGCGATCTA--AAGTCTAAAACGACTCTCGGCAACGGATATCTCGGCTCTCGCATCGATGAAGAACGTAGCGAAATGCGATACTTGGTGTGAATTGCAGAATCCCGTGAACCATCGAGTCTTTGAACGCAAGTTGCGCCCCAAGCCTTCGGGCCGAGGGCACGTCTGCCTGGGTGTCACAAATCGTCGTCCCCC---ACTCA-TCCT--T------------TA------------AGG----ATT-C-GGGACGGAAGCTGGTCTCCCGTGTGTTACCGCA-CGCGGTTGGCCAAAATCCGAGCCAAGGAC-GCAGGGAGCGT-CCCGACATGCGGTGGTGAA-CTCGATCC-ACTTT-CCT-AT-CGTCGGCC-GCT-CCTGTCC-GG-AA-GCTCTA--GATGACCC-AAAGTCCTCAAAGCGACC
1447_kv  GTGAACCTGCGGAAGGATCATTGTCGAAACCTGTCAAAAA-CAG-AACGACCCGC-GAACAAA--CGATCACCACT-CGCGGTGGG-CTGGTTT-CTTAGCCGAT-CCCTT-GCCCGCCGG-ATCCGTGGTTT-CGCGTACCG-TCCCGATCGGGAGCTTT-ATCTC-GGTCTAGTCGTGCGCGTTGCTTCCGGATT-TCACCAAACCCCGGCACGAAAAGTGTCAAGGAACATGCAACCG--AACGGCCGGTATTCGCCTC-CCCGGAGACGGTGTGTGCGCGGATGCCGAGCTGCGATCTA--AAGTCTAAAACGACTCTCGGCAACGGATATCTCGGCTCTCGCATCGATGAAGAACGTAGCGAAATGCGATACTTGGTGTGAATTGCAGAATCCCGTGAACCATCGAGTCTTTGAACGCAAGTTGCGCCCCAAGCCTTCTGGCCGAGGGCACGTCTGCCTGGGTGTCACAAATCGTCGTCCCCC---ACTCA-TCCT--T------------TA------------AGG----ATT-C-GGGACGGAAGCTGGTCTCCCGTGTGTTACCGCA-CGCGGTTGGCCAAAATCCGAGCCAAGGAC-GCAGGGAGCGT-CCCGACATGCGGTGGTGAA-CTCGATCC-ACTTT-CCT-AT-CGTCGGCC-GCT-CCTGTCC-GG-AA-GCTCTA--GATGACCC-AAAGTCCTCAAAGCGACC
1463_lc  GTGAACCTGCGGAAGGATCATTGTCGAAACCTGTCGAAAA-CAG-AACGACCCGC-GAACAAA--CGATCACCACT-CGCGGTGGG-CTGGTTT-CTTAGCCGAT-CCCTT-GCCCGCCGG-ATCCGTGGTTT-CGCGTACCG-TCCCGATCGGGAGCTTT-ATCTC-GGTCTGGTCGTGCGCGTTGCTTCCGGATA-TCACCAAACCCCGGCACGAAAAGTGTCAAGGAACAAGCAACCG--AACGGCCGGTATTCGCCTC-CCCGGAGACGGTGTGTGCGCGGATGCTGAGCTGCGATCTA--AAGTCTAAAACGACTCTCGGCAACGGATATCTCGGCTCTCGCATCGATGAAGAACGTAGCGAAATGCGATACTTGGTGTGAATTGCAGAATCCCGTGAACCATCGAGTCTTTGAACGCAAGTTGCGCCCCAAGCCTTCTGGCCGAGGGCACGTCTGCCTGGGTGTCACAAATCGTCGTCCCCC---ACTCA-TCCT--C------------TA------------AGG----ATT-C-GGGACGGAAGCTGGTCTCCCGTGTGTTACCGCA-CGCGGTTGGCCAAAATCCGAGCCAAGGAC-GCAGGGAGCGT-CCCGACATGCGGTGGTGAA-CTCGATCC-ACTTT-CCT-AT-CGTCGGCC-GCT-CCTGTCC-GG-AA-GCTCTA--GATGACCC-AAAGTCCTCAAAGCGACC
1474_gz  GTGAACCTGCGGAAGGATCATTGTCGAAACCTGTCAAAAA-CAG-AACGACCCGC-GAACAAA--CGATCACCACT-CGCGGTGGG-CTGGTTT-CTTAGCCGAT-CCCTT-GCCCGCCGG-ATCCGTGGTTT-CGCGTACCG-TCCCGATCGGGAGCTTT-ATCTC-GGTCTGGTCGTGCGCGTTGCTTCCGGATA-TCACCAAACCCCGGCACGAAAAGTGTCAAGGAACAAGCAACCG--AACGGCCGGTATTCGCCTC-CCCGGAGACGGTGTGTGCGCGGATGCTGAGCTGCGATCTA--AAGTCTAAAACGACTCTCGGCAACGGATATCTCGGCTCTCGCATCGATGAAGAACGTAGCGAAATGCGATACTTGGTGTGAATTGCAGAATCCCGTGAACCATCGAGTCTTTGAACGCAAGTTGCGCCCCAAGCCTTCGGGCCGAGGGCACGTCTGCCTGGGTGTCACAAATCGTCGTCCCCC---ACTCA-TCCT--T------------TA------------AGG----ATT-C-GGGACGGAAGCTGGTCTCCCGTGTGTTACCGCA-CGCGGTTGGCCAAAATCCGAGCCAAGGAC-GCAGGGAGCGT-CCCGACATGCGGTGGTGAA-CTCGATCC-ACTTT-CCT-AT-CGTCGGCC-GCT-CCTGTCC-GG-AA-GCTCTA--GATGACCC-AAAGTCCTCAAAGCGACC
1496_lk  GTGAACCTGCGGAAGGATCATTGTCGAAACCTGTCAAAAA-CAG-AACGACCCGC-GAACTAA--CGATCACCACT-CGCGGTGGG-CTGGTTT-CTTAGCCGAT-CCCTT-GCCCGCCGG-ATCCGCGGTTT-CGCGTACCG-TCCCGATCGGGAGCTTT-ATCTC-GGTCTGGTCGTGCGCGTTGCTTCCGGATA-TCACCAAACCCCGGCACGAAAAGTGTCAAGGAACAAGCAACCG--AACGGCCGGTATTCGCCTC-CCCGGAGACGGTGTGTGCGCGGATGCTGAGCTGCGATCTA--AAGTCTAAAACGACTCTCGGCAACGGATATCTCGGCTCTCGCATCGATGAAGAACGTAGCGAAATGCGATACTTGGTGTGAATTGCAGAATCCCGTGAACCATCGAGTCTTTGAACGCAAGTTGCGCCCCAAGCCTTCTGGCCGAGGGCACGTCTGCCTGGGTGTCACAAATCGTCGTCCCCC---ACTCA-TCTT--T------------TA------------AGG----ATT-C-GGGACGGAAGCTGGTCTCCCGTGTGTTACCGCA-CGCGGTTGGCCAAAATCCGAGCCGAGGAC-GCAGGGAGCGT-CCCGACATGCGGTGGTGAA-CTCGATCC-ACTTT-CCT-AT-CGTCGGCC-GCT-CCTGTCC-GG-AA-GCTCTA--GATGACCC-AAAGTCCTCGAAGCGACC
1537_lo  GTGAACCTGCGGAAGGATCATTGTCGAAACCTGTCAAAAA-CAG-AACGACCCGC-GAACAAA--CGATCACCACT-CGCGGTGGG-CTGGTTT-CTTAGCCGAT-CCCTT-GCCCGCCGG-ATCCGTGGTTT-CGCGTACCG-TCCCGATCGGGAGCTTT-ATCTC-GGTCTGGTCGTGCGCGTTGCTTCCGGATA-TCACCAAACCCCGGCACAAAAAGTGTCAAGGAACATGCAACCG--AACGGCCGGTATTCGCCTC-CCCGGAGACGGTGTGTGCGCGGATGCTGAGCTGCGATCTA--AAGTCTAAAACGACTCTCGGCAACGGATATCTCGGCTCTCGCATCGATGAAGAACGTAGCGAAATGCGATACTTGGTGTGAATTGCAGAATCCCGTGAACCATCGAGTCTTTGAACGCAAGTTGCGCCCCAAGCCTTCGGGCCGAGGGCACGTCTGCCTGGGTGTCACAAATCGTCGTCCCCC---ACTCA-TCCT--TT-----------TA------------AGG----ATT-C-GGGACGGAAGCTGGTCTCCCGTGTGTTACCGCA-CGCGGTTGGCCAAAATCCGAGCCAAGGAC-GCAGGGAGCGT-CCCGACATGCGGTGGTGAA-CTCGATCC-ACTTT-CCT-AT-CGTCGGCC-GCT-CCTGTCC-GG-AA-GCTCTA--GATGACCC-AAAGTCCTCAAAGCGACC
1555_ls  GTGAACCTGCGGAAGGATCATTGTCGAAACCTGTCAAAAA-CAG-AACGACCCGC-GAACCAA--CGATCACCACT-CGCGGTGGG-CTGGTTT-CTTAGCCGATTCCCTC-GCCCGCCGG-ATCCGTGGTTT-CGCGTACCG-TCCAGGTCGGGAGCTCT-ATCTC-GCCCTGGTCGTGCGCGTTGCTTCCGGATA-TCACCAAACCCCGGCACGAAAAGTGTCAAGGAACATGCAACCG--AACGGCCGGCATTCGCCTC-CCCGGAGACGGTGTGTGCGCGGATGCTGAGCTGCGATCTA--AAGTCTAAAACGACTCTCGGCAACGGATATCTCGGCTCTCGCATCGATGAAGAACGTAGCGAAATGCGATACTTGGTGTGAATTGCAGAATCCCGTGAACCATCGAGTCTTTGAACGCAAGTTGCGCCCCAAGCCTTCGGGCCGAGGGCACGTCTGCCTGGGTGTCACAAATCGTCGTCCCC----TCTCA-TCCT--C------------TA------------AGG----ATT-C-GGGACGGAAGATGGTCTCCCGTGTGTTACCGCA-CGCGGTTGGCCAAAATCCGAGCCAAGGAC-GCAGGGAGCGT-CCCGACATGCGGTGGTGAA-CTCGATCC-ACTCT-CAT-AT-CGTCGGCC-GCT-CCTGTCC-GG-AA-GCTCTA--GATGACCC-AAAGTCCTCAAAGCGACC
1604_bt  GTGAACCTGCGGAAGGATCATTGTCGAAACCTGTCAAAAA-CAG-AACGACCCGC-GAACAAA--CGATCACCACT-CGCGGTGGG-CTGGTTT-CTTAGCCGAT-CCCTT-GCCCGCCGG-ATCCGTGGTTT-CGCGTACCG-TCCCGATCGGGAGCTTT-ATCTC-GGTCTGGTCGTGCGCGTTGCTTCCGGATA-TCACCAAACCCCGGCACGAAAAGTGTCAAGGAACATGCAACCG--AACGGCCGGTATTCGCCTC-CCCGGAGACGGTGTGTGCGCGGATGCCGAGCTGCGATCTA--AAGTCTAAAACGACTCTCGGCAACGGATATCTCGGCTCTCGCATCGATGAAGAACGTAGCGAAATGCGATACTTGGTGTGAATTGCAGAATCCCGTGAACCATCGAGTCTTTGAACGCAAGTTGCGCCCCAAGCCTTCGGGCCGAGGGCACGTCTGCCTGGGTGTCACAAATCGTCGTCCCCC---ACTCA-TCCT--T------------TA------------AGG----ATT-C-GGGACGGAAGCTGGTCTCCCGTGTGTTACCGCA-CGCGGTTGGCCAAAATCCGAGCCAAGGAC-GCAGGGAGCGT-CCCGACATGCGGTGGTGAA-CTCGATCC-ACTTT-CCT-AT-CGTCGGCC-GCT-CCTGTCC-GG-AA-GCTCTA--GATGACCC-AAAGTCCTCAAAGCGACC
1613_ly  GTGAACCTGCGGAAGGATCATTGTCGAAACCTGTCAAAAA-CAG-AACGACCCGC-GAACAAA--CGATCACCACT-CGCGGTGGG-CTGGTTT-CTTAGCCGAT-CCCTT-GCCCGCCGG-ATCCGTGGTTT-CGCGTACCG-TCCCGATCGGGAGCTTT-ATCTC-GGTCTGGTCGTTCGCGTTGCTTCCGGATA-TCACCAAACCCCGGCACGAAAAGTGTCAAGGAACAAGGAACCG--AACGGCCGGTATTCGCCTC-CCCGGAGACGGTGTGTGCGCGGATGCTGAGCTGCGATCTA--AAGTCTAAAACGACTCTCGGCAACGGATATCTCGGCTCTCGCATCGATGAAGAACGTAGCGAAATGCGATACTTGGTGTGAATTGCAGAATCCCGTGAACCATCGAGTCTTTGAACGCAAGTTGCGCCCCAAGCCTTCTGGCCGAGGGCACGTCTGCCTGGGTGTCACAAATCGTCGTCCCCC---ACTCA-TCCT--T------------TA------------AGG----ATT-C-GGGACGGAAGCTGGTCTCCCGTGTGTTACCGCA-CGCGGTTGGCCAAAATCCGAGCCAAGGAC-GCAGGGAGCGT-CCCGACATGCGGTGGTGAA-CTCGATCC-ACTTT-CCT-AT-CGTCGGCC-GCT-CCTGTCC-GG-AA-GCTCTA--GATGACCCCAAAGTCCTCAAAGCGACC
1640_ha  GTGAACCTGCGGAAGGATCATTGTCGAAACCTGTCAAAAA-CAG-AACGACCCGC-GAACAAA--CGATCACCACT-CGCGGTGGG-CTGGTTT-CTTAGCCGAT-CCCTT-GCCCGCCGG-ATCCGTGGTTT-CGCGTGCCG-TCCCGATCGGGAGCTTT-ATCTC-GGTCTGGTCGTGCGCGTTGCTTCCGGATA-TCACCAAACCCCGGCACGAAAAGTGTCAAGGAACATGCAACCG--AACGGCCGGTATTCGCCTC-CCCGGAGACGGTGTGTGCGCGGATGCTGAGCTGCGATCTA--AAGTCTAAAACGACTCTCGGCAACGGATATCTCGGCTCTCGCATCGATGAAGAACGTAGCGAAATGCGATACTTGGTGTGAATTGCAGAATCCCGTGAACCATCGAGTCTTTGAACGCAAGTTGCGCCCCAAGCCTTCTGGCCGAGGGCACGTCTGCCTGGGTGTCACAAATCGTCGTCCCCC---ACTCA-TCCT--T------------TA------------AGG----ATC-C-GGGACGGAAGCTGGTCTCCCGTGTGTTACCGCA-TGCGGTTGGCCAAAATCCGAGCCAAGGAC-GCAGGGAGCGT-CCCGACATGCGGTGGTGAA-CTCGATCC-ACTCT-CCT-AT-CGTCGGCC-GCT-CCTGTCC-GG-AA-GCTCTA--GATGACCC-AAAGTCCTCAAAGCGACC
1643_og  GTGAACCTGCGGAAGGATCATTGTCGAAACCTGTCAAAAA-CAG-AACGACCCGT-GAACAAA--CGATCACCACT-CGCGGTGGG-CTGGTTT-CTTAGCCGAT-CCCTT-GCCCGCCGG-ATCCGTGGTTT-CGCGTACCGGTCCCGATAGGGAGCTTT-ATCTC-GGTCTGGTCGTGCGCGTTGCTTCCGGATA-TCACCAAACCCCGGCACGAAAAGTGTCAAGGAACATGCAACCG--AACGGCCGGTATTCGCCTC-TCCGGAGACGGTGTGTGCGCGGATGCTGAGCTGCGATCTA--AAGTCTAAAACGACTCTCGGCAACGGATATCTCGGCTCTCGCATCGATGAAGAACGTAGCGAAATGCGATACTTGGTGTGAATTGCAGAATCCCGTGAACCATCGAGTCTTTGAACGCAAGTTGCGCCCCAGGCCTTCTGGCCGAGGGCACGTCTGCCTGGGTGTCACAAATCGTCGTCCCCC---ACTCA-TCCT--T------------TA------------AGG----ATT-C-GGGACGGAAGCTGGTCTCCCGTGTGTTACCGCA-CGCGGTTGGCCAAAATCCGAGCCAAGGAC-GCAGGGAGCGT-CCCGACATGCGGTGGTGAA-CTCGATCC-ACTTT-CCT-AT-CGTCGGCC-GCT-CCTGTCC-GG-AA-GCTCTA--GATGACCC-AAAGTCCTCAAAGCGACC
1677_mm  GTGAACCTGCGGAAGGATCATTGTCGAAACCTGTCAAAAA-CAG-AACGACCCGC-GAACAAA--CGATCACCACT-CGCGGTGGG-CTGGTTT-CTTAGCCGAT-CCCTT-GCCCGCCGG-ATCCGTGGTTT-CGCGTGCCG-TCCCGATCGGGAGCTTT-ATCTC-GGTCTGGTCGTGCGCGTTGCTTCCGGATA-TCACCAAACCCCGGCACGAAAAGTGTCAAGGAACATGCAACCG--AACGGCCGGTATTCGCCTC-CCCGGAGACGGTGTGTGCGCGGATGCTGAGCTGCGATCTA--AAGTCTAAAACGACTCTCGGCAACGGATATCTCGGCTCTCGCATCGATGAAGAACGTAGCGAAATGCGATACTTGGTGTGAATTGCAGAATCCCGTGAACCATCGAGTCTTTGAACGCAAGTTGCGCCCCAAGCCTTCTGGCCGAGGGCACGTCTGCCTGGGTGTCACAAATCGTCGTCCCCC---ACTCA-TCCT--T------------TA------------AGG----ATC-C-GGGACGGAAGCTGGTCTCCCGTGTGTTACCGCA-CGCGGTTGGCCAAAATCCGAGCCAAGGAC-GCAGGGAGCGT-CCCGACATGCGGTGGTGAA-CTCGATCC-ACTCT-CCT-AT-CGTCGGCC-GCT-CCTGTCC-GG-AA-GCTCTA--GATGACCC-AAAGTCCTCAAAGCGACC
1685_mo  GTGAACCTGCGGAAGGATCATTGTCGAAACCTGTCAAAAA-CAG-AACGACCCGC-GAACAAA--CGATCACCACT-AGCGGTGGG-CTGGTTT-CTTAGCCGAT-CCCTT-GCCCGCCGG-ATCCGTGGTTT-CGCGTACTG-TCCCGATCGGGAGCTTT-ATCTC-GGTCTGGTCGTGCGCGTTGCTTCCGGATA-TCACCAAACCCCGGCACGAAAAGTGTCAAGGAACAAGCAACCG--AACGGCCGGTATTCGCCTC-CCCGGAGACGGTGTGTGCGCGGATGCTGAGCTGCGATCTA--AAGTCTAAAACGACTCTCGGCAACGGATATCTCGGCTCTCGCATCGATGAAGAACGTAGCGAAATGCGATACTTGGTGTGAATTGCAGAATCCCGTGAACCATCGAGTCTTTGAACGCAAGTTGCGCCCCAAGCCTTCTGGCCGAGGGCACGTCTGCCTGGGTGTCACAAATCGTCGTCCCCC---ACTCA-TCCT--T------------TA------------AGG----ATA-C-GGGACGGAAGCTGGTCTCCCGTGTGTTACCGCA-CGCGGTTGGCCAAAATCCGAGCCAAGGAC-GCAGGGAGCGT-CCCGACATGCGGTGGTGAA-CTCGATCC-ACTTT-CCT-AT-CGTCGGCC-GCT-CCTGTCC-GG-AA-GCTCTA--GATGACCC-AAAGTCCTCAAAGCGACC
1708_mw  GTGAACCTGCGGAAGGATCATTGTCGAAACCTGTCAAAAA-CAG-AACGACCCGC-GAACAAA--CGATCACCACT-CGCGGTGGG-CTGGTTT-CTTAGCCGAT-CCCTT-GCCCGCCGG-ATCCGTGGTTT-CGCGCACCG-TCCCGATCGGGAGCTTT-ATCTC-GGTCTGGTCGTGCGCGTTGCTTCCGGATA-TCACCAAACCCCGGCACGAAAAGTGTCAAGGAACATGCAACCG--AACGGCCGGTATTCGCCTC-CCCGGAGACGGTGTGTGCGCGGATGCTGAGCTGCGATCTA--AAGTCTAAAACGACTCTCGGCRACGGATATCTCGGCTCTCGCATCGATGAAGAACGTAGCGAAATGCGATACTTGGTGTGAATTGCAGAATCCCGTGAACCATCGAGTCTTTGAACGCAAGTTGCGCCCCAAGCCTTCTGGCCGAGGGCACGTCTGCCTGGGTGTCACAAATCGTCGTCCCCC---ACTCA-TCCT--C------------TA------------AGG----ATT-C-GGGACGGAAGCTGGTCTCCCGTGTGTTACCGCA-CGCGGTTGGCCAAAATCCGAGCCAAGGAC-GCAGGGAGCGT-CCCGACATGCGGTGGTGAA-CTCGATCC-ACTTT-CCT-AT-CGTCGGCC-GCT-CCTGTCC-GG-AA-GCTCTA--GATGACCC-AAAGTCCTCAAAGCGACC
1732_nh  GTGAACCTGCGGAAGGATCATTGTCGAAACCTGTCAAAAA-CAG-AACGACCCGC-GAACAAA--CGATCACCACT-CGCGGTGGG-CTGGTTT-CTTAGCCGAT-CCCTT-GCCCGCCGG-ATCCGTGGTTT-CGCGTACGG-TCCCGATCGGGAGCTTT-ATCTC-GGTCTGGTCGTGCGCGTTGCTTCCGGATA-TCACCAAACCCCGGCACGAAAAGTGTCAAGGAACATGCAACCG--AACGGCCGGTATTCCCCTC-CCCGGAGACGGTGTGTGCGCGGATGCTGAGCTGCGATCTA--AAGTCTAAAACGACTCTCGGCAACGGATATCTCGGCTCTCGCATCGATGAAGAACGTAGCGAAATGCGATACTTGGTGTGAATTGCAGAATCCCGTGAACCATCGAGTCTTTGAACGCAAGTTGCGCCCCAAGCCTTCTGGCCGAGGGCACGTCTGCCTGGGTGTCACAAATCGTCGTCCCCC---ACCCA-TCCT--T------------TA------------AGG----ATC-C-GGGACGGAAGCTGGTCTCCCGTGTGTTACCGCA-CGCGGTTGGCCAAAATCCGAGCCAAGGAC-GCAGGGAGCGT-CCCGACATGCGGTGGTGAA-CTCGATCC-ACTTT-CCT-AT-CGTCGGCC-GCT-CCTGTCC-GG-AA-GCTCTA--GATGACCC-AAAGTCCTCAAAGCGACC
1764_nl  GTGAACCTGCGGAAGGATCATTGTCGAAACCTGTCGAAAA-CAG-AACGACCCGC-GAACAAA--CGATCACCACT-CGCGGTGGG-CTGGTTT-CTTAGCCGAT-CCCTT-GCCCGCCGG-ATCCGTGGTTT-CGCGTACGG-TCCCGATCGGGAGCTTT-TTCTC-GGTCTGGTCGTGCGCGTTGCTTCCGGATA-TCACCAAACCCCGGCACGAAAAGTGTCAAGGAACATGCAACCG--AACGGCCGGTATTCCCCTC-CCCGGAGACGGTGTGTGCGCGGATGCTGAGCTGCGATCTA--AAGTCTAAAACGACTCTCGGCAACGGATATCTCGGCTCTCGCATCGATGAAGAACGTAGCGAAATGCGATACTTGGTGTGAATTGCAGAATCCCGTGAACCATCGAGTCTTTGAACGCAAGTTGCGCCCCAAGCCTTCTGGCCGAGGGCACGTCTGCCTGGGTGTCACAAATCGTCGTCCCCC---ACTCA-TCCT--T------------TA------------AGG----ATC-C-GGGACGGAAGCTGGTCTCCCGTGTGTTACCGCA-CGCGGTTGGCCAAAATCCGAGCCAAGGAC-GCAGGGAGCGT-CCCGACATGCGGTGGTGAA-CTCGATCC-ACTTT-CCT-AT-CGTCGGCC-GCT-CCTGTCC-GG-AA-GCTGTA--GATGACCC-AAAGTCCTCAAAGCGACC
1782_hc  GTGAACCTGCGGAAGGATCATTGTCGAAACCTGTCAAAAA-CAG-AACGACCCGC-GAACAAA--CGATCACCACT-CGCGGTGGG-CTGGTTT-CTTAGCCGAT-CCCTT-GCCCGCCGG-ATCCGTGGTTT-CGCGTACCG-CCCCGATCGGGAGCTTT-ATCTC-GGTCTGGTCGTGCGCGTTGCTTCCGGATA-TCACCAAACCCCGGCACAAAAAGTGTCAAGGAACATGCAACCG--AACGGCCGGTATTCGCCTC-CCCGGAGACGGTGTGTGCGCGGATGCTGAGCTGCGATCTA--AAGTCTAAAACGACTCTCGGCAACGGATATCTCGGCTCTCGCATCGATGAAGAACGTAGCGAAATGCGATACTTGGTGTGAATTGCAGAATCCCGTGAACCATCGAGTCTTTGAACGCAAGTTGCGCCCCAAGCCTTCGGGCCGAGGGCACGTCTGCCTGGGTGTCACAAATCGTCGTCCCCC---ACTCA-TCCT--T------------TA------------AGG----ATT-C-GGGACGGAAGCTGGTCTCCCGTGTGTTACCGCA-CGCGGTTGGCCAAAATCCGAGCCAAGGAC-GCAGGGAGCGT-CCCGACATGCGGTGGTGAA-CTCGATCC-ACTTT-CCT-AC-CGTCGGCC-GCT-CCTGTCC-GG-AA-GCTCTA--GATGACCC-AAAGTCCTCAAAGCGACC
898_hx   GTGAACCTGCGGAAGGATCATTGTCGAAACCTGTCAAAAA-CAG-AACGACCCGC-GAACAAA--CGATCACCACT-CGCGGTGGG-CTGGTTT-CTTAGCCGAT-CCCTT-GCCCGCCGG-ATCCGTGGTTT-CGCGTACCG-TCCCGATCGGGAGCTTT-ATCTC-GGTCTGGTCGTGCGCGTTGCTTCCGGATA-TCACCAAACCCCGGCACRAAAAGTGTCAAGGAACAWGCAACCG--AACGGCCGGTATTCGCCTC-CCCGGAGACGGTGTGTGCGCGGATGCTGAGCTGCGATCTA--AAGTCTAAAACGACTCTCGGCAACGGATATCTCGGCTCTCGCATCGATGAAGAACGTAGCGAAATGCGATACTTGGTGTGAATTGCAGAATCCCGTGAACCATCGAGTCTTTGAACGCAAGTTGCGCCCCAAGCCTTCTGGCCGAGGGCACGTCTGCCTGGGTGTCACAAATCGTCGTCCCCC---ACTCA-TCCT--T------------TA------------AGG----ATT-C-GGGACGGAAGCTGGTCTCCCGTGTGTTACCGCA-CGCGGTTGGCCAAAATCCGAGCCAAGGAC-GCAGGGAGCGT-CCCGACATGCGGTGGTGAA-CTCGATCC-ACTTT-CCT-AT-CGTCGGCC-GCT-CCTGTCC-GG-AA-GCTCTA--GATGACCC-AAAGTCCTCAAAGCGACC
909_oh   GTGAACCTGCGGAAGGATCATTGTCGAAACCTGTCAAAAA-CAG-AACGACCCGC-GAACAAA--CGATCACCACT-CGCGGTGGG-CTGGTTT-CTTAGCAGAT-CCCTT-GCCCGCCGG-ATCCGTGGTTT-CGCGAACCG-TCCCGATCGGGAGCTTT-ATCTC-GGTCTGGTCGTGCGCGTTGCTTCCGGATA-TCACCAAACCCCGGCACGAAAAGTGTCAAGGAACATGCAACCG--AACGGCCGGTATTCGCCTC-CCCGGAGACGGTGTGTGCGCGGATGCTGAGCTGCGATCTA--AAGTCTAAAACGACTCTCGGCAACGGATATCTCGGCTCTCGCATCGATGAAGAACGTAGCGAAATGCGATACTTGGTGTGAATTGCAGAATCCCGTGAACCATCGAGTCTTTGAACGCAAGTTGCGCCCCAAGCCTTCTGGCCGAGGGCACGTCTGCCTGGGTGTCACAAATCGTCGTCCCCC---ACTCA-TCCT--C------------TA------------AGG----ATT-C-GGGACGGAAGCTGGTCTCCCGTGTGTTACCGCA-CGCGGTTGGCCAAAATCCGAGCCAAGGAC-GCAGGGAGCGT-CCCGACATGCGGTGGTGAA-CTCGATCC-ACTTT-CCT-AT-CGTCGGCC-GCT-CCTGTCC-GG-AA-GCTCTA--GATGACCC-AAAGTCCTCAAAGCGACC
c        GTGAACCTGCGGAAGGATCATTGTCGAAACCTGTCAAAAA-CAG-AACGACCCGC-GAACAAA--CGATCACCACT-CGCGGTGGG-CTGGTTT-CTTAGCCGAT-CCCTT-GCCCGCCGG-ATCCGTGGTTT-CGCGTACCG-TCCCGATCGGGAGCCTA-ATCTC-TGTCTGGTCGTGCGCGTTGCTTCCGGATA-TCACCAAACCCCGGCACAAAAAGTGTCAAGGAACATGCAACCG--AACGGCCGGTATTCGCCTC-CCCGGAGACGGTGTGTGCGCGGATGCTGAGCTGCGATCTA--AAGTCTAAAACGACTCTCGGCAACGGATATCTCGGCTCTCGCATCGATGAAGAACGTAGCGAAATGCGATACTTGGTGTGAATTGCAGAATCCCGTGAACCATCGAGTCTTTGAACGCAAGTTGCGCCCCAAGCCTTCTGGCCGAGGGCACGTCTGCCTGGGTGTCACAAATCGTCGTCCCCC---ACTCA-TCCT--T------------TA------------AGG----ATT-C-GGGACGGAAGCTGGTCTCCCGTGTGTTACCGCA-CGCGGTTGGCCAAAATCCGAGCCAAGGAC-GCAGGGAGCGT-CCCGACATGCGGTGGTGAA-CTCGATCC-ACTTT-CCT-AG-CGTCGGCC-GCT-CCTGTCC-GG-AA-GCTCTA--GATGACCC-AAAGTCCTCAAAGCGACC
ab       GTGAACCTGCGGAAGGATCATTGTCGAAACCTGTCAAAAA-CAG-AACGACCCGC-GAACAAA--CGATCACCACT-CGCGGTGGG-CTGGTTT-CTTAGCCGAT-CCCTT-GCCCGCCGG-ATCCGTGGTTT-CGCGTACCG-TCCCGATCGGGAGCTTT-ATCTC-GGCCTGGTCGTGCGCGTTGCTTCCGGATA-TCACCAAACCCCGGCACGAAAAGTGTCAAGGAACAAGCAACCG--AACGGCCGGTATTCGCCTC-CCCGGAGACGGTGTGTGCGCGGATGCTGAGCTGCGATCTA--AAGTCTAAAACGACTCTCGGCAACGGATATCTCGGCTCTCGCATCGATGAAGAACGTAGCGAAATGCGATACTTGGTGTGAATTGCAGAATCCCGTGAACCATCGAGTCTTTGAACGCAAGTTGCGCCCCAAGCCTTCTGGCCGAGGGCACGTCTGCCTGGGTGTCACAAATCGTCGTCCCCC---ACTCA-TCCT--T------------TAAGGA--------AGG----ATT-C-GGGACGGAAGCTGGTCTCCCGTGTGTTACCGCA-CGCGGTTGGCCAAAATCCGAGCCAAGGAC-GCAGGGAGCGT-CCCGACATGCGGTGGTGAA-CTCGATCC-ACTTT-CCT-AT-CGTCGGCC-GCT-CCTGTCC-GG-AA-GCTCTA--GATGACCC-AAAGTCCTNNNNNNNNNN
ad       GTGAACCTGCGGAAGGATCATTGTCGAAACCTGTCAAAAA-CAG-AACGACCCGC-GAACAAA--CGATCACCACT-CGCGGTGGG-CTGGTTT-CTTAGCCGAT-CCCTT-GCCCGCCGG-ATCCGTGGTTT-CGCGTACCG-TCCCGATCGGGAGCTTT-ATCTC-GGTCTGGTCGTGCGCGTTGCTTCCGGATA-TCACCAAACCCCGGCACGAAAAGTGTCAAGGAACAAGCAACCG--AACGGCCGGTATTCGCCTC-CCCGGAGACGGTGTGTGCGCGGATGCTGAGCTGCGATCTA--AAGTCTAAAACGACTCTCGGCAACGGATATCTCGGCTCTCGCATCGATGAAGAACGTAGCGAAATGCGATACTTGGTGTGAATTGCAGAATCCCGTGAACCATCGAGTCTTTGAACGCAAGTTGCGCCCCAAGCCTTCTGGCCGAGGGCACGTCTGCCTGGGTGTCACAAATCGTCGTCCCCC---ACTCA-TCCT--T------------TA------------AGG----ATT-C-GGGACGGAAGCTGGTCTCCCGTGTGTTACCGCA-CGCGGTTGGCCAAAATCCGAGCCAAGGAC-GCAGGGAGCGT-CCCGACATGCGGTGGTGAA-CTCGATCC-ACTTT-CCT-AT-CGTCGGCC-GCT-CCTGTCC-GG-AA-GCTCTA--GATGACCC-AAAGTCCTCAAAGCGACC
er       GTGAACCTGCGGAAGGATCATTGTCGAAACCTGTCAAAAA-CAG-AACGACCCGC-GAACAAA--CGATCACCACT-CGCGGTGGG-CTGGTTT-CTTAGCCGAT-CCCTT-GCCCGCCGG-ATCCGTGGTTT-CGCGTACCG-TCCCGATCGGGAGCTTT-ATCTC-GGTCTGGTCGTGCGCGTTGCTTCCGGATA-TCACCAAACCCCGGCACGAAAAGTGTCAAGGAACAAGGAACCG--AACGGCCGGTATTCGCCTC-CCCGGAGACGGTGTGTGCGCGGATGCTGAGCTGCGATCTA--AAGTCTAAAACGACTCTCGGCAACGGATATCTCGGCTCTCGCATCGATGAAGAACGTAGCGAAATGCGATACTTGGTGTGAATTGCAGAATCCCGTGAACCATCGAGTCTTTGAACGCAAGTTGCGCCCCAAGCCTTCTGGCCGAGGGCACGTCTGCCTGGGTGTCACAAATCGTCGTCCCCC---ACTCA-TCCT--T------------TA------------AGG----ATT-C-GGGACGGAAGCTGGTCTCCCGTGTGTTACCGCA-CGCGGTTGGCCAAAATCCGAGCCAAGGAC-GCAGGGAGCGT-CCCGACATGCGGTGGTGAA-CTCGATCC-ACTTT-CCT-AT-CGTCGGCC-GCT-CCTGTCC-GG-AA-GCTCTA--GATGACCCCAAAGTCCTCAAAGCGACC
eu       GTGAACCTGCGGAAGGATCATTGTCGAAACCTGTCAAAAA-CAG-AACGACCCGC-GAACAAA--CGATCACCACT-CGCGGTGGG-CTGGTTT-CTTAGCCGAT-CCCTT-GCCCGCCGG-ATCCGTGGTTT-CGTGCACCG-TCCCGATCGGGAGCTTT-ATCTC-GGTCTGGTCGTGCGCGTTGCTTCCGGATA-TCACCAAACCCCGGCACGAAAAGTGTCAAGGAACATGCAACCG--AACGGCCGGTATTCGCCTC-CCCGGAGACGGTGTGTGCGCGGATGCTGAGCTGCGATCTA--AAGTCTAAAACGACTCTCGGCAACGGATATCTCGGCTCTCGCATCGATGAAGAACGTAGCGAAATGCGATACTTGGTGTGAATTGCAGAATCCCGTGAACCATCGAGTCTTTGAACGCAAGTTGCGCCCCAAGCCTTCTGGCCGAGGGCACGTCTGCCTGGGTGTCACAAATCGTCGTCCCCC---ACTCA-TCCTCTC------------TA------------AGG----ATT-C-GGGACGGAAGCTGGTCTCCCGTGTGTTACCGCA-CGCGGTTGGCCAAAATTCGAGCCAAGGAC-GCAGGGAGCGT-CCCGACATGCGGTGGTGAA-CTCGATCC-ACTTT-CCT-AT-CGTCGGCC-GCT-CCTGTCC-GG-AA-GCTCTA--GATGACCC-AAAGTCCTCAAAGCGACC
ev       GTGAACCTGCGGAAGGATCATTGTCGAAACCTGTCAAAAA-CAG-AACGACCCGC-GAACAAA--CGATCACCACT-CGCGGTGGG-CTGGTTT-CTTAGCCGAT-CCCTT-GCCCGCCGG-ATCCGTGGTTT-CGCGTACCG-TCCCGATCGGGAGCTTT-ATCTC-GGTCTGGTCGTGCGCGTTGCTTCCGGATA-TCACCAAACCCCGGCACAAAAAGTGTCAAGGAACATGCAACCG--AACGGCCGGTATTCGCCTC-CCCGGAGACGGTGTGTGCGCGGATGCTGAGCTGCGATGTA--AAGTCTAAAACGACTCTCGGCAACGGATATCTCGGCTCTCGCATCGATGAAGAACGTAGCGAAATGCGATACTTGGTGTGAATTGCAGAATCCCGTGAACCATCGAGTCTTTGAACGCAAGTTGCGCCCCAAGCCTTCGGGCCGAGGGCACGTCTGCCTGGGTGTCACAAATCGTCGTCCCCC---ACTCA-TCCT--T------------TA------------AGG----ATT-C-GGGACGGAAGCTGGTCTCCCGTGTGTTACCGCA-CGCGGTTGGCCAAAATCCGAGCCAAGGAC-GCAGGGAGCGT-CCCGACATGCGGTGGTGAA-CTCGATCC-ACTTT-CCT-AT-CGTCGGCC-GCT-CCTGTCC-GG-AA-GCTCTA--GATGACCC-AAAGTCCTCAAAGCGACC
f        GTGAACCTGCGGAAGGATCATTGTCGAAACCTGTCAAAAA-CAG-AACGACCCGC-GAACAAA--CGATCACCACT-CGCGGTGGG-CTGGTTT-CTTAGCCGAT-CCCTT-GCCCGCCGG-ATCCGTGGTTT-CGCGTACCG-TCCCGATCGGGAGCTTT-ATCTC-GGTCTGGTCGTGCGCGTTGCTTCCGGATA-TCACCAAACCCCGGCACAAAAAGTGTCAAGGAACATGCAACCG--AACGGCCGGTATTCGCCTC-CCCGGAGACGGTGTGTGCGCGGATGCTGAGCTGCGATCTA--AAGTCTAAAACGACTCTCGGCAACGGATATCTCGGCTCTCGCATCGATGAAGAACGTAGCGAAATGCGATACTTGGTGTGAATTGCAGAATCCCGTGAACCATCGAGTCTTTGAACGCAAGTTGCGCCCCAAGCCTTCGGGCCGAGGGCACGTCTGCCTGGGTGTCACAAATCGTCGTCCCCC---ACTCA-TCCT--T------------TA------------AGG----ATT-C-GGGACGGAAGCTGGTCTCCCGTGTGTTACCGCA-CGCGGTTGGCCAAAATCCGAGCCAAGGAC-GCAGGGAGCGT-CCCGACATGCGGTGGTGAA-CTCGATCC-ACTTT-CCT-AT-CGTCGGCC-GCT-CCTGTCC-GG-AA-GCTCTA--GATGACCC-AAAGTCCTCAAAGCGACC
az       GTGAACCTGCGGAAGGATCATTGTCGAAACCTGTCAAAAA-CAG-AACGACCCGC-GAACAAA--CGATCACCACT-CGCGGTGGG-CTGGTTT-CTTAGCCGAT-CCCTT-GCCCGCCGG-ATCCGTGGTTT-CGCGTACCG-TCCCGATCGGGAGCTTA-ATCTC-TGTCTGGTCGTGCGCGTTGCTTCCGGATA-TCACCAAACCCCGGCACAAAAAGTGTCAAGGAACATGCAACCG--AACGGCCGGTATTCGCCTC-CCCGGAGACGGTGTGTGCGCGGATGCTGAGCTGCGATCTA--AAGTCTAAAACGACTCTCGGCAACGGATATCTCGGCTCTCGCATCGATGAAGAACGTAGCGAAATGCGATACTTGGTGTGAATTGCAGAATCCCGTGAACCATCGAGTCTTTGAACGCAAGTTGCGCCCCAAGCCTTCTGGCCGAGGGCACGTCTGCCTGGGTGTCACAAATCGTCGTCCCCC---ACTCA-TCCT--T------------TA------------AGG----ATT-C-GGGACGGAAGCTGGTCTCCCGTGTGTTACCGCA-CGCGGTTGGCCAAAATCCGAGCCAAGGAC-GCAGGGAGCGT-CCCGACATGCGGTGGTGAA-CTCGATCC-ACTTT-CCT-AT-CGTCGGCC-GCT-CCTGTCC-GG-AA-GCTCTA--GATGACCC-AAAGTCCTCAAAGCGACC
dj       GTGAACCTGCGGAAGGATCATTGTCGAAACCTGTCAAAAA-CAG-AACGACCCGC-GAACAAA--CGATCACCACT-CGCGGTGGG-CTGGTTT-CTTAGCCGAT-CCCTT-GCCCGCCGG-ATCCGTGGTTT-CGCCTACCG-TCCCGATCGGGAGCTTA-ATCTC-GGTCTGGTCGTGCGCGTTGCTTCCGGATA-TCACCAAACCCCGGCACAAAAAGTGTCAAGGAACATGCAACCG--AACGGCCGGTATTCGCCTC-CCCGGAGACGGTGTGTGCGCGGATGCTGAGCTGCGATCTA--AAGTCTAAAACGACTCTCGGCAACGGATATCTCGGCTCTCGCATCGATGAAGAACGTAGCGAAATGCGATACTTGGTGTGAATTGCAGAATCCCGTGAACCATCGAGTCTTTGAACGCAAGTTGCGCCCCAAGCCTTCTGGCCGAGGGCACGTCTGCCTGGGTGTCACAAATCGTCGTCCCCC---ACTCA-TCCT--T------------TA------------AGG----ATT-C-GGGACGGAAGCTGGTCTCCCGTGTGTTACCGCA-CGCGGTTGGCCAAAATCCGAGCCAAGGAC-GCAGGGAGCGT-CCCGACATGCGGTGGTGAA-CTCGATCC-ACTTT-CCT-AT-CGTCGGCC-GCT-CCTGTCC-GG-AA-GCTCTA--GATGACCC-AAAGTCCTCAAAGCGACC
ES002_he GTGAACCTGCGGAAGGATCATTGTCGAAACCTGTCAAAAA-CAG-AACGACCCGC-GAACAAA--CGATCACCACT-CGCGGTGGG-CTGGTTT-CTTAGCCGAT-CCCTT-GCCCGCCGG-ATCCGTGGTTT-CGCGTACCG-TCCGGATCGGGAGCTTA-ATCTC-TGTCTGGTCGTGCGCGTTGCTTCCGGATA-TCACCAAACCCCGGCACAAAAAGTGTCAAGGAACATGCAACCG--AACGGCCGGTATTCGCCTC-CCCGGAGACGGTGTGTGCGCGGATGCTGAGCTGCGATCTA--AAGTCTAAAACGACTCTCGGCAACGGATATCTCGGCTCTCGCATCGATGAAGAACGTAGCGAAATGCGATACTTGGTGTGAATTGCAGAATCCCGTGAACCATCGAGTCTTTGAACGCAAGTTGCGCCCCAAGCCTTCTGGCCGAGGGCACGTCTGCCTGGGTGTCACAAATCGTCGTCCCCC---ACTCA-TCCT--T------------TA------------AGG----ATT-C-GGGACGGAAGCTGGTCTCCCGTGTGTTACCGCA-CGCGGTTGGCCAAAATCCGAGCCAAGGAC-GCAGGGAGCGT-CCCGACATGCGGTGGTGAA-CTCGATCC-ACTTT-CCT-AT-CGTCGGCC-GCT-CCTGTCC-GG-AA-GCTCTA--GATGACCC-AAAGTCCTCAAAGCGACC
1011_ik  GTGAACCTGCGGAAGGATCATTGTCGAAACCTGTCAAAAA-CAG-AACGACCCGC-GAACAAA--CGATCACCACT-CGCGGTGGG-CTGGTTT-CTTAGCCGAT-CCCTT-GCCCGCCGG-ATCCGTGGTTT-CGCGTACCG-TCCCGATCGGGAGCTTT-ATCTC-GGTCTGGTCGTKCGCGTTGCTTCCGGATA-TCACCAAACCCCGGCACGAAAAGTGTCAAGGAACAWGSAACCG--AACGGCCGGTATTCGCCTC-CCCGGAGACGGTGYGTGCGCGGATGCTGAGCTGCGATCTA--AAGTCTAAAACGACTCTCGGCAACGGATATCTCGGCTCTCGCATCGATGAAGAACGTAGCGAAATGCGATACTTGGTGTGAATTGCAGAATCCCGTGAACCATCGAGTCTTTGAACGCAAGTTGCGCCCCAAGCCTTCTGGCCGAGGGCACGTCTGCCTGGGTGTCACAAATCGTCGTCCCCC---ACTCA-TCCT--T------------TA------------AGG----ATT-C-GGGACGGAAGCTGGTCTCCCGTGTGTTACCGCA-CGCGGTTGGCCAAAATCCGAGCCAAGGAC-GCAGGGAGCGT-CCCGACATGCGGTGGNGAA-CTCNATCC-ACTTT-CCT-AT-CGNCGGNC-GNT-CCTGTNN-NN-NN-NNNNNN--NNNNNNNN-NNNNNNNNNNNNNNNNNN
1020_im  GTGAACCTGCGGAAGGATCATTGTCGAAACCTGTCAAAAA-CAG-AACGACCCGC-GAACAAA--CGATCACCACT-CGCGGTGGG-CTGGTTT-CTTAGCCGAT-CCCTT-GCCCGCCGG-ATCCGTGGTTT-CGCGTACTG-TCCCGATCGGGAGCTTT-ATCTC-GGTCTGGTCGTGCGCGTTGCTTCCGGATA-TCACCAAACCCCGGCACGAAAAGTGTCAAGGAACAWGCAACCG--AACGGCCGGTATTCGCCTC-CCCGGAGACGGTGTGTGCGCGGATGCTGAGCTGCGATCTA--AAGTCTAAAACGACTCTCGGCAACGGATATCTCGGCTCTCGCATCGATGAAGAACGTAGCGAAATGCGATACTTGGTGTGAATTGCAGAATCCCGTGAACCATCGAGTCTTTGAACGCAAGTTGCGCCCCAAGCCTTCTGGCCGAGGGCACGTCTGCCTGGGTGTCACAAATCGTCGTCCCCC---ACTCA-TCCT--T------------TA------------AGG----ATA-C-GGGACGGAAGCTGGTCTCCCGTGTGTTACCGCA-CGCGGTTGGCCAAAATCCGAGCCAAGGAC-GCAGGGAGCGT-CTCGACATGCGGTGGTGAA-CTCGATCC-ACTTT-CCT-AT-CGTCGGCC-GCT-CCTGTCC-GG-AA-GCTCTA--GATGACCC-AAAGTCCTCAAAGCGACC
1023_in  GTGAACCTGCGGAAGGATCATTGTCGAAACCTGTCAAAAA-CAG-AACGACCCGC-GAACAAA--CGATCACCACT-CGCGGTGGG-CTGGTTT-CTTAGCCGAT-CCCTT-GCCCGCCGG-ATCCGTGGTTT-CGCGTACCG-TCCCGATCGGGAGCTTT-ATCTC-GGTCTGGTCGTGCGCGTTGCTTCCGGATA-TCACCAAACCCCGGCACRAAAAGTGTCAAGGAACAWGCAACCG--AACGGCCGGTATTCGCCTC-CCCGGAGACGGTGTGTGCGCGGATGCTGAGCTGCGATCTA--AAGTCTAAAACGACTCTCGGCAACGGATATCTCGGCTCTCGCATCGATGAAGAACGTAGCGAAATGCGATACTTGGTGTGAATTGCAGAATCCCGTGAACCATCGAGTCTTTGAACGCAAGTTGCGCCCCAAGCCTTCKGGCCGAGGGCACGTCTGCCTGGGTGTCACAAATCGTCGTCCCCC---ACTCA-TCCT--T------------TA------------AGG----ATT-C-GGGACGGAAGCTGGTCTCCCGTGTGTTACCGCA-CGCGGTTGGCCAAAATCCGAGCCAAGGAC-GCAGGGAGCGT-CCCGACATGCGGTGGTGAA-CTCGATCC-ACTTT-CCT-AT-CGTCGGCC-GCT-CCTGTCC-GG-AA-GCTCTA--GATGACCC-AAAGTCCTCAAAGCGACC
1035_io  GTGAACCTGCGGAAGGATCATTGTCGAAACCTGTCAAAAA-CAG-AACGACCCGC-GAACAAA--CGATCACCACT-CGCGGTGGG-CTGGTTT-CTTAGCCGAT-CCCTT-GCCCGCCGG-ATCCGTGGTTT-CGCGTACCG-TCCCGATCGGGAGCTTT-ATCTC-GGTCTGGTCGTGCGCGTTGCTTCCGGATA-TCACCAAACCCCGGCACRAAAAGTGTCAAGGAACAWGCAACCG--AACGGCCGGTATTCGCCTC-CCCGGAGACGGTGTGTGCGCGGATGCTGAGCTGCGATCTA--AAGTCTAAAACGACTCTCGGCAACGGATATCTCGGCTCTCGCATCGATGAAGAACGTAGCGAAATGCGATACTTGGTGTGAATTGCAGAATCCCGTGAACCATCGAGTCTTTGAACGCAAGTTGCGCCCCAAGCCTTCTGGCCGAGGGCACGTCTGCCTGGGTGTCACAAATCGTCGTCCCCC---ACTCA-TCCT--T------------TA------------AGG----ATT-C-GGGACGGAAGCTGGTCTCCCGTGTGTTACCGCA-CGCGGTTGGCCAAAATCCGAGCMAAGGAC-GCAGGGAGCGT-CCCGACATGCGGTGGTGAA-CTCGATCC-ACTTT-CCT-AT-CGTCGGCC-GCT-CCWGTCC-GG-AA-GCTCTA--GATGACCC-AAAGTCCTCAAAGCGACC
1040_ip  GTGAACCTGCGGAAGGATCATTGTCGAAACCTGTCAAAAA-CAG-AACGACCCGC-GAACAAA--CGATCACCACT-CGCGGTGGG-CTGGTTT-CTTAGCCGAT-CCCTT-GCCCGCCGG-ATCCGTGGTTT-CGCGTACCG-TCCCGATCGGGAGCTTT-ATCTC-GGTCTGGTCGTGCGCGTTGCTTCCGGATA-TCACCAAACCCCGGCACRAAAAGTGTCAAGGAACATGCAACCG--AACGGCCGGTATTCGCCTC-CCCGGAGACGGTGTGTGCGCGGATGCTGAGCTGCGATCTA--AAGTCTAAAACGACTCTCGGCAACGGATATCTCGGCTCTCGCATCGATGAAGAACGTAGCGAAATGCGATACTTGGTGTGAATTGCAGAATCCCGTGAACCATCGAGTCTTTGAACGCAAGTTGCGCCCCAAGCCTTCKGGCCGAGGGCACGTCTGCCTGGGTGTCACAAATCGTCGTCCCCC---ACTCA-TCCT--T------------TA------------AGG----ATT-C-GGGACGGAAGCTGGTCTCCCGTGTGTTACCGCA-CGCGGTTGGCCAAAATCCGAGCCAAGGAC-GCAGGGAGCGT-CCCGACATGCGGTGGTGAA-CTCGATCC-ACTTT-CCT-AT-CGTCGGCC-GCT-CCTGTCC-GG-AA-GCTCTA--GATGACCC-AAAGTCCTCAAAGCGACC
1064_pb  GTGAACCTGCGGAAGGATCATTGTCGAAACCTGTCAAAAA-CAG-AACGACCCGC-GAACAAA--CGATCACCACT-CGCGGTGGG-CTGGTTT-CTTAGCCGAT-CCCTT-GCCCGCCGG-ATCCGTGGTTT-CGCGTACCG-TCCCGATCGGGAGCTTT-ATCTC-GGTCTGGTCGTGCGCGTTGCTTCCGGATA-TCACCAAACCCCGGCACRAAAAGTGTCAAGGAACAYGCAACCG--AACGGCCGGTATTCGCCTC-CCCGGAGACGGTGTGTGCGCGGATGCTGAGCTGCGATSTA--AAGTCTAAAACGACTCTCGGCAACGGATATCTCGGCTCTCGCATCGATGAAGAACGTAGCGAAATGCGATACTTGGTGTGAATTGCAGAATCCCGTGAACCATCGAGTCTTTGAACGCAAGTTGCGCCCCAAGCCTTCKGGCCGAGGGCACGTCTGCCTGGGTGTCACAAATCGTCGTCCCCC---ACTCA-TCCT--T------------TA------------AGG----ATT-C-GGGACGGAAGCTGGTCTCCCGTGTGTTACCGCA-CGCGGTTGGCCAAAATCCGAGCCAAGGAC-GCAGGGAGCGT-CCCGACATGCGGTGGTGAA-CTCGATCC-ACTTT-CCT-AT-CGTCGGCC-GCT-CCTGTCC-GG-AA-GCTCTA--GATGACCC-AAAGTCCTCAAAGCGACC
1068_ir  GTGAACCTGCGGAAGGATCATTGTCGAAACCTGTCAAAAA-CAG-AACGACCCGC-GAACAAA--CGATCACCACT-CGCGGTGGG-CTGGTTT-CTTAGCCGAT-CCCTT-GCCCGCCGG-ATCCGTGGTTT-CGCGTACCG-TCCCGATCGGGAGCTTT-ATCTC-GGTCTGGTCGTGCGCGTTGCTTCCGGATA-TCACCAAACCCCGGCACRAAAAGTGTCAAGGAACAWGCAACCG--AACGGCCGGTATTCGCCTC-CCCGGAGACGGTGTGTGCGCGGATGCTGAGCTGCGATSTA--AAGTCTAAAACGACTCTCGGCAACGGATATCTCGGCTCTCGCATCGATGAAGAACGTAGCGAAATGCGATACTTGGTGTGAATTGCAGAATCCCGTGAACCATCGAGTCTTTGAACGCAAGTTGCGCCCCAAGCCTTCTGGCCGAGGGCACGTCTGCCTGGGTGTCACAAATCGTCGTCCCCC---ACTCA-TCCT--T------------TA------------AGG----ATT-C-GGGACGGAAGCTGGTCTCCCGTGTGTTACCGCA-CGCGGTTGGCCAAAATCCGAGCCAAGGAC-GCAGGGAGCGT-CCCGACATGCGGTGGTGAA-CTCGATCC-ACTTT-CCT-AT-CGTCGGCC-GCT-CCTGTCC-GG-AA-GCTCTA--GATGACCC-AAAGTCCTCAAAGCGACC
1072_ol  NNNNNNNNNNNNNNNNNNNNNNNNNGAAACCTGTCAAAAA-CAG-AACGACCCGC-GAACAAA--CGATCACCACT-CGCGGTGGG-CTGGTTT-CTTAGCCGAT-CCCTT-GCCCGCCGG-ATCCGTGGTCT-CGCGCACCG-TCCCGATCGGGAGCTTT-ATCTC-GGTCTGGTCGTGCGCGTTGCTTCCGGATA-TCACCAAACCCCGGCACGAAAAGTGTCAAGGAACATGCAACCG--AACGGCCGGTATTCGCCTC-CCCGGAGACGGTGTGTGCGCGGATGCTGAGCTGCGATCTA--AAGTCTAAAACGACTCTCGGCAACGGATATCTCGGCTCTCGCATCGATGAAGAACGTAGCGAAATGCGATACTTGGTGTGAATTGCAGAATCCCGTGAACCATCGAGTCTTTGAACGCAAGTTGCGCCCCAAGCCTTCTGGCCGAGGGCACGTCTGCCTGGGTGTCACAAATCGTCGTCCCCC---ACTCA-TCCT--C------------TA------------AGG----ATT-C-GGGACGGAAGCTGGTCTCCCGTGTGTTACCGCA-CGCGGTTGGCCAAAATCCGAGCCAAGGAC-GCAGGGAGCGT-CCCGACATGCGGTGGTGAA-CTCGATCC-ACTTT-CCT-AT-CGTCGGCC-GCT-CCTGTCC-GG-AA-GCTCTA--GATGACCC-AAAGTCCTCAAAGCGACC
1078_it  NNNNNNNNNNNNNNNNNNNNNNNNNNNNNNNNNNNNNNNN-NNN-NNNGANCCGN-GAACAAA--CGATCACCACT-CGCGGTGGG-CTGGTTT-CTTAGCCGAT-CCCTT-GCCCGCCGG-ATCCGTGGTYT-CGCGCACCG-TCCCGATCGGGAGCTTT-ATCTC-GGTCTGGTCGTGCGCGTTGCTTCCGGATA-TCACCAAACCCCGGCACGAAAAGTGTCAAGGAACATGCAACCG--AACGGCCGGTATTCGCCTC-CCCGGAGACGGTGTGTGCGCGGATGCTGAGCTGCGATCTA--AAGTCTAAAACGACTCTCGGCAACGGATATCTCGGCTCTCGCATCGATGAAGAACGTAGCGAAATGCGATACTTGGTGTGAATTGCAGAATCCCGTGAACCATCGAGTCTTTGAACGCAAGTTGCGCCCCAAGCCTTCTGGCCGAGGGCACGTCTGCCTGGGTGTCACAAATCGTCGTCCCCC---ACTCA-TCCT--C------------TA------------AGG----ATT-C-GGGACGGAAGCTGGTCTCCCGTGTGTTACCGCA-CGCGGTTGGCCAAAATCCGAGCCAAGGAC-GCAGGGAGCGT-CCCGACATGCGGTGGTGAA-CTCGATCC-ACTTT-CCT-AT-CGTCGGCC-GCT-CCTGTCC-GG-AA-GCTCTA--GATGACCC-AAAGTCCTCAAAGCGACC
1089_om  NNNNNNNNNNNNNNNNNNNNNNNNNNNNNNNNNNNNNNNN-NNN-NNNNNNNNNN-NNNNNNN--NNNNNNNNNNN-NNNNNNNNNNNNNNNNN-NNNNNNNNNNNNNNNN-NNNNNNNNN-NNNNNNNNNNN-NNNNNNNNN-NNNNNNNNNNNNNCTTT-ATCTC-GGNCTGGTCGTGCGCGTTGCTTCCGGATA-TCACCAAACCCCGGCACGAAAAGTGTCAAGGAACATGCAACCG--AACGGCCGGTATTCGCCTC-CCCGGAGACGGTGTGTGCGCGGATGCTGAGCTGCGATCTA--AAGTCTAAAACGACTCTCGGCAACGGATATCTCGGCTCTCGCATCGATGAAGAACGTAGCGAAATGCGATACTTGGTGTGAATTGCAGAATCCCGTGAACCATCGAGTCTTTGAACGCAAGTTGCGCCCCAAGCCTTCTGGCCGAGGGCACGTCTGCCTGGGTGTCACAAATCGTCGTCCCCC---ACTCA-TCCT--C------------TA------------AGG----ATT-C-GGGACGGAAGCTGGTCTCCCGTGTGTTACCGCA-CGCGGTTGGCCAAAATCCGAGCCAAGGAC-GCAGGGAGCGT-CCCGACATGCGGTGGTGAA-CTCGATCC-ACTTT-CCT-AT-CGTCGGCC-GCT-CCTGTCC-GG-AA-GCTCTA--GATGACCC-AAAGTCCTCAAAGCGACC
1095_on  NNNNNNNNNNGGAAGGATCATTGTSGAAACCTGTCAAAAA-CAG-AACGACCCGC-GAACAAA--CGATCACCACT-CGCGGTGGG-CTGGTTT-CTTAGCCGAT-CCCTT-GCCCGCCGG-ATCCGTGGTTT-CGTGCACCG-TCCCGATCGGGAGCTTT-ATCTC-GGTCTGGTCGTGCGCGTTGCTTCCGGATA-TCACCAAACCCCGGCACGAAAAGTGTCAAGGAACATGCAACCG--AACGGCCGGTATTCGCCTC-CCCGGAGACGGTGTGTGCGCGGATGCTGAGCTGCGATCTA--AAGTCTAAAACGACTCTCGGCAACGGATATCTCGGCTCTCGCATCGATGAAGAACGTAGCGAAATGCGATACTTGGTGTGAATTGCAGAATCCCGTGAACCATCGAGTCTTTGAACGCAAGTTGCGCCCCAAGCCTTCTGGCCGAGGGCACGTCTGCCTGGGTGTCACAAATCGTCGTCCCCC---ACTCA-TCCTCTC------------TA------------AGG----ATT-C-GGGACGGAAGCTGGTCTCCCGTGTGTTACCGCA-CGCGGTTGGCCAAAATTCGAGCCAAGGAC-GCAGGGAGCGT-CCCGACATGCGGTGGTGAA-CTCGATCC-ACTTT-CCT-AT-CGTCGGCC-GCT-CCTGTCC-GG-AA-GCTCTA--GATGACCC-AAAGTCCTCAAAGCGACC
1104_iu  GTGAACCTGCGGAAGGATCATTGTCGAAACCTGTCAAAAA-CAG-AACGACCCGC-GAACAAA--CGATCACCACT-CGCGGTGGG-CTGGTTT-CTTAGCCGAT-CCCTT-GCCCGCCGG-ATCCGTGGTYT-CGCGYACCG-TCCCGATCGGGAGCTTT-ATCTC-GGTCTGGTCGTGCGCGTTGCTTCCGGATA-TCACCAAACCCCGGCACRAAAAGTGTCAAGGAACATGCAACCG--AACGGCCGGTATTCGCCTC-CCCGGAGACGGTGTGTGCGCGGATGCTGAGCTGCGATSTA--AAGTCTAAAACGACTCTCGGCAACGGATATCTCGGCTCTCGCATCGATGAAGAACGTAGCGAAATGCGATACTTGGTGTGAATTGCAGAATCCCGTGAACCATCGAGTCTTTGAACGCAAGTTGCGCCCCAAGCCTTCTGGCCGAGGGCACGTCTGCCTGGGTGTCACAAATCGTCGTCCCCC---ACTCA-TCCT--Y------------TA------------AGG----RTT-C-GGGACGGAAGCTGGTCTCCCGTGTGTTACCGCA-CGCGGTTGGCCAAAATCCGAGCCAAGGAC-GCAGGGAGCGT-CCCGACATGCGGTGGTGAA-CTCGATCC-ACTTT-CCT-AT-CGTCGGCC-GCT-CCTGTCC-GG-AA-GCTCTA--GATGACCC-AAAGTCCTCAAAGCGACC
1109_pa  NNNNNNNNNNNNNNNNNNNNNNNNNNNNNNNNNNNNNNNN-NNN-NNNNNNNNNN-NNNNNNN--NNNNNNNNNNN-NNNNNNNNNNNNNNNNN-NNNNNNNNNNNNNNNN-NNNNNNNNN-NNNNNNNNNNN-NNNNNNNNN-NNNNNNNNGGGAGCTTT-ATCTC-GGNCTGGTCGTGCGCGTTGCTTCCGGATA-TCACCAAACCCCGGCACGAAAAGTGTCAAGGAACATGCAACCG--AACGGCCGGTATTCGCCTC-CCCGGAGACGGTGTGTGCGCGGATGCTGAGCTGCGATCTA--AAGTCTAAAACGACTCTCGGCAACGGATATCTCGGCTCTCGCATCGATGAAGAACGTAGCGAAATGCGATACTTGGTGTGAATTGCAGAATCCCGTGAACCATCGAGTCTTTGAACGCAAGTTGCGCCCCAAGCCTTCTGGCCGAGGGCACGTCTGCCTGGGTGTCACAAATCGTCGTCCCCC---ACTCA-TCCT--C------------TA------------AGG----ATT-C-GGGACGGAAGCTGGTCTCCCGTGTGTTACCGCA-CGCGGTTGGCCAAAATCCGAGCCAAGGAC-GCAGGGAGCGT-CCCGACATGCGGTGGTGAA-CTCGATCC-ACTTT-CCT-AT-CGTCGGCC-GCT-CCTGTCC-GG-AA-GCTCTA--GATGACCC-AAAGTCCTCAAAGCGACC
1113_iv  GTGAACCTGCGGAAGGATCATTGTCGAAACCTGTCAAAAA-CAG-AACGACCCGC-GAACAAA--CGATCACCACT-CGCGGTGGG-CTGGTTT-CTTAGCCGAT-CCCTT-GCCCGCCGG-ATCCGTGGTTT-CGCGYACYG-TCCCGATCGGGAGCTTT-ATCTC-GGTCTGGTCGTGCGCGTTGCTTCCGGATA-TCACCAAACCCCGGCACGAAAAGTGTCAAGGAACATGCAACCG--AACGGCCGGTATTCGCCTC-CCCGGAGACGGTGTGTGCGCGGATGCTGAGCTGCGATCTA--AAGTCTAAAACGACTCTCGGCAACGGATATCTCGGCTCTCGCATCGATGAAGAACGTAGCGAAATGCGATACTTGGTGTGAATTGCAGAATCCCGTGAACCATCGAGTCTTTGAACGCAAGTTGCGCCCCAAGCCTTCTGGCCGAGGGCACGTCTGCCTGGGTGTCACAAATCGTCGTCCCCC---ACTCA-TCCT--T------------TA------------AGG----ATW-C-GGGACGGAAGCTGGTCTCCCGTGTGTTACCGCA-CGCGGTTGGCCAAAATCCGAGCCAAGGAC-GCAGGGAGCGT-CCCGACATGCGGTGGTGAA-CTCGATCC-ACTTT-CCT-AT-CGTCGGCC-GCT-CCTGTCC-GG-AA-GCTCTA--GATGACCC-AAAGTCCTCAAAGCGACC
1317_iw  GTGAACCTGCGGAAGGATCATTGTCGAAACCTGTCAAAAA-CAG-AACGACCCGC-GAACAAA--CGATCACCACT-CGCGGTGGG-CTGGTTT-CTTAGCCGAT-CCCTT-GCCCGCCGG-ATCCGTGGTTT-CGCGTACCG-TCCCGATCGGGAGCTTT-ATCTC-GGTCTGGTCGTTCGCGTTGCTTCCGGATA-TCACCAAACCCCGGCACGAAAAGTGTCAAGGAACAAGGAACCG--AACGGCCGGTATTCGCCTC-CCCGGAGACGGTGTGTGCGCGGATGCTGAGCTGCGATCTA--AAGTCTAAAACGACTCTCGGCAACGGATATCTCGGCTCTCGCATCGATGAAGAACGTAGCGAAATGCGATACTTGGTGTGAATTGCAGAATCCCGTGAACCATCGAGTCTTTGAACGCAAGTTGCGCCCCAAGCCTTCTGGCCGAGGGCACGTCTGCCTGGGTGTCACAAATCGTCGTCCCCC---ACTCA-TCCT--T------------TA------------AGG----ATT-C-GGGACGGAAGCTGGTCTCCCGTGTGTTGCCGCA-CGCGGTTGGCCAAAATCCGAGCCAAGGAC-GCAGGGAGCGT-CCCGACATGCGGTGGTGAA-CTCGATCC-ACTTT-CCT-AT-CGTCGGCC-GCT-CCTGTCC-GG-AA-GCTCTA--GATGACCCCAAAGTCCTCAAAGCGACC
1321_ix  GTGAACCTGCGGAAGGATCATTGTCGAAACCTGTCAAAAA-CAG-AACGACCCGC-GAACAAA--CGATCACCACT-CGCGGTGGG-CTGGTTT-CTTAGCCGAT-CCCTT-GCCCGCCGG-ATCCGTGGTTT-CGCGTACCG-TCCCGATCGGGAGCTTT-ATCTC-GGTCTGGTCGTGCGCGTTGCTTCCGGATA-TCACCAAACCCCGGCACGAAAAGTGTCAAGGAACATGCAACCG--AACGGCCGGTATTCGCCTC-CCCGGAGACGGTGTGTGCGCGGATGCTGAGCTGCGATCTA--AAGTCTAAAACGACTCTCGGCAACGGATATCTCGGCTCTCGCATCGATGAAGAACGTAGCGAAATGCGATACTTGGTGTGAATTGCAGAATCCCGTGAACCATCGAGTCTTTGAACGCAAGTTGCGCCCCAAGCCTTCTGGCCGAGGGCACGTCTGCCTGGGTGTCACAAATCGTCGTCCCCC---ACTCA-TCCT--T------------TA------------AGG----ATT-C-GGGACGGAAGCTGGTCTCCCGTGTGTTACCGCA-CGCGGTTGGCCAAAATCCGAGCCAAGGAC-GCAGGGAGCGT-CCCGACATGCGGTGGTGAA-CTCGATCCCACTTT-CCT-AT-CGTCGGCC-GCT-CCTGNNN-NN-NN-NNNNNN--NNNNNNNN-NNNNNNNNNNNNNNNNNN
1325_iz  NNNNNNCTGCGGAAGGATCATTGTCGAAACCTGTCAAAAA-CAG-AACGACCCGC-GAACAAA--CGATCACCACT-CGCGGTGGG-CTGGTTT-CTTAGCCGAT-CCCTT-GCCCGCCGG-ATCCGTGGTTT-CGCGTACCG-TCCCGATCGGGAGCTTA-ATCTC-TGTCTGGTCGTGCGCGTTGCTTCCGGATA-TCACCAAACCCCGGCACAAAAAGTGTCAAGGAACATGCAACCG--AACGGCCGGTATTCGCCTC-CCCGGAGACGGTGTGTGCGCGGATGCTGAGCTGCGATCTA--AAGTCTAAAACGACTCTCGGCAACGGATATCTCGGCTCTCGCATCGATGAAGAACGTAGCGAAATGCGATACTTGGTGTGAATTGCAGAATCCCGTGAACCATCGAGTCTTTGAACGCAAGTTGCGCCCCAAGCCTTCTGGCCGAGGGCACGTCTGCTTGGGTGTCACAAATCGTCGTCCCCC---ACTCA-TCCT--T------------TA------------AGG----ATT-C-GGGACGGAAGCTGGTCTCCCGTGTGTTACCGCA-CGCGGTTGGCCAAAATCCGAGCCAAGGAC-GCAGGGAGCGT-CCCGACATGCGGTGGTGAA-CTCGATCC-AcTTT-CCT-NT-CGTCGGCC-GCT-CCTGTCC-GG-AA-GCTCTA--GATGACCC-AAAGTCCTCAAAGCGACC
1346_ka  GTGAACCTGCGGAAGGATCATTGTCGAAACCTGTCAAAAA-CAG-AACGACCCGC-GAACAAA--CGATCACCACT-CGCGGTGGG-CTGGTTT-CTTAGCCGAT-CCCTT-GCCCGCCGG-ATCCGTGGTTT-CGCGTACCG-TCCCGATCGGGAGCTTT-ATCTC-GGTCTGGTCGTGCGCGTTGCTTCCGGATA-TCACCAAACCCCGGCACGAAAAGTGTCAAGGAACATGCAACCG--AACGGCCGGTATTCGCCTC-CCCGGAGACGGTGTGTGCGCGGATGCTGAGCTGCGATCTA--AAGTCTAAAACGACTCTCGGCAACGGATATCTCGGCTCTCGCATCGATGAAGAACGTAGCGAAATGCGATACTTGGTGTGAATTGCAGAATCCCGTGAACCATCGAGTCTTTGAACGCAAGTTGCGCCCCAAGCCTTCTGGCCGAGGGCACGTCTGCCTGGGTGTCACAAATCGTCGTCCCCC---ACTCA-TCCT--T------------TA------------AGG----ATT-C-GGGACGGAAGCTGGTCTCCCGTGTGTTACCGCA-CGCGGTTGGCCAAAATCCGAGCCAAGGAC-GCAGGGAGCGT-CCCGACATGCGGTGGTGAR-CTCGATCC-ACTTT-CCT-AT-CGTCGGCC-GCT-CCTGTCC-GG-AA-GCTCTA--GATGACCC-AAAGTCCTCAAAGCGACC
1353_kb  NNNNNNNNNNNNAAGGATCATTGTCGAAACCTGTCAAAA--CAG-AACGACCCGC-GAACAAA--CGATCACCACT-CGCGGTGGG-CTGGTTT-CTTAGCCGAT-CCCTT-GCCCGCCGG-ATCCGTGGTTT-CGCGTACCG-TCCCGATCGGGAGCTTT-ATCTC-GGTCTGGTCGTGCGCGTTGCTTCCGGATA-TCACCAAACCCCGGCACGAAAAGTGTCAAGGAACATGCAACCG--AACGGCCGGTATTCGCCTC-CCCGGAGACGGTGTGTGCGCGGATGCTGAGCTGCGATCTA--AAGTCTAAAACGACTCTCGGCAACGGATATCTCGGCTCTCGCATCGATGAAGAACGTAGCGAAATGCGATACTTGGTGTGAATTGCAGAATCCCGTGAACCATCGAGTCTTTGAACGCAAGTTGCGCCCCAAGCCTTMTGGCCGAGGGCACGTCTGCSTGGGTGTCACAAATMGTCGTCCCCC---ACTCA-TCCT--T------------TA------------AGG----ATT-C-GGGACGGAAGCTGGTCTCCCGTGTGTTACCGCA-CGCGGTTGGCCAAAATCCGARCCAAGGAC-GCAGGGAGCGT-CCCGACATGCGGTGGTGAAACTCGATCC-ACTTT-CCT-AT-CGTCGGCC-GCT-CCTGTCC-GG-AA-GCTNNN--NNNNNNNN-NNNNNNNNNNNNNNNNNN
1360_kd  NNNNNNNNNNNNNNNNNNNNTTGTCGAA-CCTGTCAAAAA-CAG-AACGACCCGC-GAACAAA--CGATCACCACT-CGCGGTGGG-CTGGTTT-CTTAGCCGAT-CCCTT-GCCCGCCGG-ATCCGTGGTTT-CGCGTACCG-TCCCGATCGGGAGCTTT-ATCTC-GGTCTGGTCGTGCGCGTTGCTTCCGGATA-TCACCAAACCCCGGCACGAAAAGTGTCAAGGAACAAGCAACCG--AACGGCCGGTATTCGCCTC-CCCGGAGACGGTGTGTGCGCGGATGCTGAGCTGCGATCTA--AAGTCTAAAACGACTCTCGGCAACGGATATCTCGGCTCTCGCATCGATGAAGAACGTAGCGAAATGCGATACTTGGTGTGAATTGCAGAATCCCGTGAACCATCGAGTCTTTGAACGCAAGTTGCGCCCCAAGCCTTCGGGCCGAGGGCACGTCTGCCTGGGTGTCACAAATCGTCGTCCCCC---ACTCA-TCCT--T------------TA------------AGG----ATT-C-GGGACGGAAGCTGGTCTCCCGTGTGTTACCGCA-CGCGGTTGGCCAAAATCCGAGCCAAGGAC-GCAGGGAGCGT-CCCGACATGCGGTGGTGAA-CTCGATCC-ACTTT-CCT-AT-CGTCGGCC-GCT-CCTGTCC-GG-AA-GCNNNN--NNNNNNNN-NNNNNNNNNNNNNNNNNN
1364_ke  NNNNNNNNNNNNNNNGATCATTGTCGAAACCTGTCAAAAA-CAG-AACGACCCGC-GAACAAA--CGATCACCACT-CGCGGTGGG-CTGGTTT-CTTAGCCGAT-CCCTT-GCCCGCCGG-ATCCGTGGTTT-CGCGTACTG-TCCCGATCGGGAGCTTT-ATCTC-GGTCTGGTCGTGCGCGTTGCTTCCGGATA-TCACCAAACCCCGGCACGAAAAGTGTCAAGGAACATGCAACCG--AACGGCCGGTATTCGCCTC-CCCGGAGACGGTGTGTGCGCGGATGCTGAGCTGCGATCTA--AAGTCTAAAACGACTCTCGGCAACGGATATCTCGGCTCTCGCATCGATGAAGAACGTAGCGAAATGCGATACTTGGTGTGAATTGCAGAATCCCGTGAACCATCGAGTCTTTGAACGCAAGTTGCGCCCCAAGCCTTCGGGCCGAGGGCACGTCTGCCTGGGTGTCACAAATCGTCGTCCCCC---ACTCA-TCCT--T------------TA------------AGG----ATT-C-GGGACGGAAGCTGGTCTCCCGTGTGTTACCGCA-CGCGGTTGGCCAAAATCCGAGCCAAGGAC-GCAGGGAGCGT-CCCGACATGCGGTGGTGAA-CTCGATCC-ACTTT-CCT-ATTCGTCGGCC-GCTTCCTGTCC-GG-AA-GCTNNN--NNNNNNNN-NNNNNNNNNNNNNNNNNN
1371_kh  GTGAACCTGCGGAAGGATCATTGTCGAAACCTGTCAAAAA-CAG-AACGACCCGC-GAACCAA--CGATCACCACT-CGCGGTGGG-CTGGTTT-CTTAGCCGATTCCCTC-GCCCGCCGG-ATCCGTGGTTT-CGCGTACCG-TCCAGGTCGGGAGCTCT-GTCTC-KCTCTGGTCGTGCGCGTTGCTTCCGGATA-TCACCAAACCCCGGCACGAAAAGTGTCAAGGAACATGCAACCG--AACGGCCGGCATTCGCCTC-CCCGGAGACGGTGTGTGCGCGGATGCTGAGCTGCGATCTA--AAGTCTAAAACGACTCTCGGCAACGGATATCTCGGCTCTCGCATCGATGAAGAACGTAGCGAAATGCGATACTTGGTGTGAATTGCAGAATCCCGTGAACCATCGAGTCTTTGAACGCAAGTTGCGCCCCAAGCCTTCGGGCCGAGGGCACGTCTGCCTGGGTGTCACAAATCGTCGTCCCC----TCTCA-TCCT--C------------TA------------AGG----ATT-C-GGGACGGAAGCTGGTCTCCCGTGTGTTACCGCA-CGCGGTTGGCCAAAATCCGAGCCAAGGAC-GCAGGGAGCGT-CCCGACATGCGGTGGTGAA-CTCGATCC-ACTCT-CAT-AT-CGTCGGCC-GCT-CCTGTCC-GG-AA-GCTCTA--GATGACCC-AAAGTCCTCAAAGCGACC
1372_ki  NNNNNNNNNNNNNNNNNNNNNNNNNNNNNNNNNNNNAAAA-CAG-AACGACCCGC-GAACCAA--CGATCACCACT-CGCGGTGGG-CTGGTTT-CTTAGCCGATTCCCTC-GCCCGCCGG-ATCCGTGGTTT-CGCGTACCG-TCCAGGTCGGGAGCTCT-GTCTCATCTCTGGTCGTGCGCGTTGCTTCCGGATA-TCACCAAACCCCGGCACGAAAAGTGTCAAGGAACATGCAACCG--AACGGCCGGCATTCGCCTC-CCCGGAGACGGTGTGTGCGCGGATGCTGAGCTGCGATCTA--AAGTCTAAAACGACTCTCGGCAACGGATATCTCGGCTCTCGCATCGATGAAGAACGTAGCGAAATGCGATACTTGGTGTGAATTGCAGAATCCCGTGAACCATCGAGTCTTTGAACGCAAGTTGCGCCCCAAGCCTTCGGGCCGAGGGCACGTCTGCCTGGGTGTCACAAATCGTCGTCCCC----TCTCA-TCCT--C------------TA------------AGG----ATT-CTGGGACGGAARCTGGTCTCCCGTGTGTTACCGCATCGCSGTTGGCCAAAATCCGAGCCAAGGACCGCAGGGAGCGT-CCCGACATGCGGTGGTGAA-CTCGATCC-ACTCT-CAT-AT-CGTCGNNN-NNN-NNNNNNN-NN-NN-NNNNNN--NNNNNNNN-NNNNNNNNNNNNNNNNNN
1376_kk  GTGAACCTGCGGAAGGATCATTGTCGAAACCTGTCAAAAA-CAG-AACGACCCGC-GAACCAA--CGATCACCACT-CGCGGTGGG-CTGGTTT-CTTAGCCGATTCCCTC-GCCCGCCGG-ATCCGTGGTTT-CGCGTACCG-TCCAGGTCGGGAGCTCT-GTCTC-TCTCTGGTCGTGCGCGTTGCTTCCGGATA-TCACCAAACCCCGGCACGAAAAGTGTCAAGGAACATGCAACCG--AACGGCCGGCATTCGCCTC-CCCGGAGACGGTGTGTGCGCGGATGCTGAGCTGCGATCTA--AAGTCTAAAACGACTCTCGGCAACGGATATCTCGGCTCTCGCATCGATGAAGAACGTAGCGAAATGCGATACTTGGTGTGAATTGCAGAATCCCGTGAACCATCGAGTCTTTGAACGCAAGTTGCGCCCCAAGCCTTCGGGCCGAGGGCACGTCTGCCTGGGTGTCACAAATCGTCGTCCCC----TCTCA-TCCT--C------------TA------------AGG----ATT-C-GGGACGGAAGCTGGTCTCCCGTGTGTTACCGCA-CGCGGTTGGCCAAAATCCGAGCCAAGGAC-GCARGGAGCGT-CCCGACATGCGGTGGTGAA-CTCGATCC-ACTCT-CAT-AT-CGTCGGCC-GCT-CCTGTCC-GG-AA-GCTCTA--GATGACCC-AAAGTCCTCAAAGCGACC
1382_kl  NNNNNNNNNNNNAAGGATCATTGTCGAA-CCTGTCAAAAA-CAG-AACGACCCGC-GAACAAA--CGATCACCACT-CGCGGTGGG-CTGGTTT-CTTAGCCGAT-CCCTT-GCCCGCCGG-ATCCGTGGTTT-CGCGTACCG-TCCCGATCGGGAGCTTT-ATCTC-GGTCTGGTCGTGCGCGTTGCTTCCGGATA-TCACCAAACCCCGGCACGAAAAGTGTCAAGGAACAWGGAACCG--AACGGCCGGTATTCGCCTC-CCCGGAGACGGTGTGTGCGCGGATGCTGAGCTGCGATCTA--AAGTCTAAAACGACTCTCGGCAACGGATATCTCGGCTCTCGCATCGATGAAGAACGTAGCGAAATGCGATACTTGGTGTGAATTGCAGAATCCCGTGAACCATCGAGTCTTTGAACGCAAGTTGCGCCCCAAGCCTTCTGGCCGAGGGCACGTCTGCCTGGGTGTCACAAATCGTCGTCCCCC---ACTCA-TCCT--T------------TA------------AGG----ATT-C-GGGACGGAAGCTGGTCTCCCGTGTGTTACCGCA-CGCGGTTGGCCAAAATCCGAGCCAAGGAC-GCAGGGAGCGT-CCCGACATGCGGTGGTGAA-CTCGATCC-ACTTT-CCT-AT-CGTCGGCC-GCT-CCTGTCC-RG-AA-GCTCTA--GATGACCCCAAANNNNNNNNNNNNNNN
1384_km  NNNNNNNNNNNNNNNNNNNNNNNNNNNNNNNNNNCAAAAA-CAG-AACGACCCGC-GAACAAA--CGATCACCACT-CGCGGTGGG-CTGGTTT-CTTAGCCGAT-CCCTT-GCCCGCCGG-ATCCGTGGTTT-CGCGTACCG-TCCCGATCGGGAGCTTT-ATCTC-GGTCTGGTCGTGCGCGTTGCTTCCGGATA-TCACCAAACCCCGGCACGAAAAGTGTCAAGGAACATGCAACCG--AACGGCCGGTATTCGCCTC-CCCGGAGACGGTGTGTGCGCGGATGCTGAGCTGCGATCTA--AAGTCTAAAACGACTCTCGGCAACGGATATCTCGGCTCTCGCATCGATGAAGAACGTAGCGAAATGCGATACTTGGTGTGAATTGCAGAATCCCGTGAACCATCGAGTCTTTGAACGCAAGTTGCGCCCCAAGCCTTCTGGCCGAGGGCACGTCTGCCTGGGTGTCACAAATCGTCGTCCCCC---ACTCA-TCCT--T------------TA------------AGG----ATT-C-GGGACGGAAGCTGGTCTCCCGTGTGTTACCGCA-CGCGGTTGGCCAAAATCCGAGCCAAGGAC-GCAGGGAGCGT-CCCGACATKCGGTGGTGAA-CTCGATCC-ACTTT-CCT-AT-CGTCGGCC-GCT-CCTGTCC-GG-AA-NNNNNN--NNNNNNNN-NNNNNNNNNNNNNNNNNN
1422_kr  GTGAACCTGCGGAAGGATCATTGTCGAAACCTGTCAAAA--CAG-AACGACCCGC-GAACAAA--CGATCACCACT-CGCGGTGGG-CTGGTTT-CTTAGCCGAT-CCCTT-GCCCGCCGG-ATCCGTGGTTT-CGCGTACCG-TCCCGATCGGGAGCTTT-ATCTC-GGTCAGGTCGTGCTCGTTGCTTCCGGATA-TCACCAAACCCCGGCACGAAAAGTGTCAAGGAACAAGCAACCG--AACGGCCGGTATTCGCCTC-CCCGGAGACGGTGTGTGCGCGGATGCTGAGCTGCGATCTA--AAGTCTAAAACGACTCTCGGCAACGGATATCTCGGCTCTCGCATCGATGAAGAACGTAGCGAAATGCGATACTTGGTGTGAATTGCAGAATCCCGTGAACCATCGAGTCTTTGAACGCAAGTTGCGCCCCAAGCCTTCTGGCCGAGGGCACGTCTGCCTGGGTGTCACAAATCGTCGTCCCCC---ACTCA-TCCT--T------------TA------------AGG----ATT-C-GGGACGGAAGCTGGTCTCCCGTGTGTTACCGCA-CGCGGTTGGCCAAAATCCGAGCCAAGGAC-GCAGGGAGCGT-CCCGACATGCGGTGGTGAA-CTCGATCC-ACTTT-CCT-AT-CGTCGGCC-GCT-CCTGTCC-GG-AA-GCTCTA--GATGACCC-AAAGTCCTCAAAGCGACC
1423_ks  NNNNNNNNNNNNNNNNNNNNNNNNNNNAACCTGTCAAAAA-CAG-AACGACCCGC-GAACAAA--CGATCACCACT-CGCGGTGGG-CTGGTTT-CTTAGCCGAT-CCCTT-GCCCGCCGG-ATCCGTGGTTT-CGCGTACCG-TCCCGATCGGGAGCTTT-ATCTC-GGTCTGGTCGTGCTCGTTGCTTCCGGATA-TCACCAAACCCCGGCACGAAAAGTGTCAAGGAACAAGCAACCG--AACGGCCGGTATTCGCCTC-CCCGGAGACGGTGTGTGCGCGGATGCTGAGCTGCGATCTA--AAGTCTAAAACGACTCTCGGCAACGGATATCTCGGCTCTCGCATCGATGAAGAACGTAGCGAAATGCGATACTTGGTGTGAATTGCAGAATCCCGTGAACCATCGAGTCTTTGAACGCAAGTTGCGCCCCAAGCCTTCTGGCCGAGGGCACGTCTGCCTGGGTGTCACAAATCGTCGTCCCCC---ACTCA-TCCT--T------------TA------------AGG----ATT-C-GGGACGGAAGCTGGTCTCCCGTGTGTTACCGCA-CGCGGTTGGCCAAAATCCGAGCCAAGGAC-GCAGGGAGCGT-CCCGACATGCGGTGGTGAA-CTCGATCC-ACTTT-CCT-AT-CGTCGGCC-GCT-CCTGTCC-GG-AA-GCTCTN--NNNNNNNN-NNNNNNNNNNNNNNNNNN
1445_ku  GTGAACCTGCGGAAGGATCATTGTCGAAACCTGTCAAAAA-CAG-AACGACCCGC-GAACAAA--CGATCACCACT-CGCGGTGGG-CTGGTTT-CTTAGCCGAT-CCCTT-GCCCGCCGG-ATCCGTGGTTT-CGCGTACCG-TCCCGATCGGGAGCTTT-ATCTC-GGTCTGGTCGTGCGCGTTGCTTCCGGATA-TCACCAAACCCCGGCACGAAAAGTGTCAAGGAACAAGCAACCG--AACGGCCGGTATTCGCCTC-CCCGGAGACGGTGTGTGCGCGGATGCTGAGCTGCGATCTA--AAGTCTAAAACGACTCTCGGCAACGGATATCTCGGCTCTCGCATCGATGAAGAACGTAGCGAAATGCGATACTTGGTGTGAATTGCAGAATCCCGTGAACCATCGAGTCTTTGAACGCAAGTTGCGCCCCAAGCCTTCKGGCCGAGGGCACGTCTGCCTGGGTGTCACAAATCGTCGTCCCCC---ACTCA-TCCT--T------------TA------------AGG----ATT-C-GGGACGGAAGCTGGTCTCCCGTGTGTTACCGCA-CGCGGTTGGCCAAAATCCGAGCCAAGGAC-GCAGGGAGCGT-CCCGACATGCGGTGGTGAA-CTCGATCC-ACTTT-CCT-AT-CGTCGGCC-GCT-CCTGTCC-GG-AA-GCTCTA--GATGACCC-AAAGTCCTCAAAGCGACC
1449_kw  NNNNNNNNNNNNNNNNNNNNNNNNNNNNNNNNNNCAAAAA-CAG-AACGACCCGC-GAACAAA--CGATCACCACT-CGCGGTGGG-CTGGTTT-CTTAGCCGAT-CCCTT-GCCCGCCGG-ATCCGTGGTTT-CGCGTACCG-TCCCGATC-------------TC-GGTCTATTCGTGCGCGTTTCTTCSGGATT-TCACCAAACCCCGGCACGAAAAGTGTCAAGGAACATGCAACCG--AACGGCCGGTATTCGCCTC-CCCGGAGACGGGGTGTGCGCGGATGCCGAGCTCCGATCTAA-AAGTCTAAAACGACTCTCGGCAACGGATATCTCGGCTCTCGCATCGATGAAGAACGTAGCGAAATGCGATACTTGGTGTGAATTGCAGAATCCCGTGAACCATCGAGTCTTTGAACGCAAGTTGCGCCCCAAGCCTTCTGGCCGAGGGCACGTCTGCCTGGGTGTCACAAATCGTCGTCCCCC---ACTCA-TCCT--T------------TA------------AGG----ATT-C-GGGACGGAAGCTGGTCTCCCGTGTGTTACCGCA-CGCGGTTGGCCAAAATCCGAGCCAAGGAC-GCAGGGAGCGT-CCCGACATGCGGTGGTGAA-CTCGATCC-ACTTT-CCT-AT-CGTCGGCC-GCT-CCTGTNN-NN-NN-NNNNNN--NNNNNNNN-NNNNNNNNNNNNNNNNNN
1456_kx  GTGAACCTGCGGAAGGATCATTGTCGAAACCTGTCAAAAA-CAG-AACGACCCGC-GAACAAA--CGATCACCACT-CGCGGTGGG-CTGGTTT-CTTAGCCGAT-CCCTT-GCCCGCCGG-ATCCGTGGTTT-CGNGCACCG-TCCCGATCGGGAGCTTT-ATCTC-GGTCTGGTCGTGCGCGTTGCTTCCGGATA-TCACCAAACCCCGGCACGAAAAGTGTCAAGGAACATGCAACCG--AACGGCCGGTATTCGCCTC-CCCGGAGACGGTGTGTGCGCGGATGCTGAGCTGCGATCTA--AAGTCTAWAACGACTCTCGGCAACGGATATCTCGGCTCTCGCATCGATGAAGAACGTAGCGAAATGCGATACTTGGTGTGAATTGCAGAATCCCGTGAACCATCGAGTCTTTGAACGCAAGTTGCGCCCCAAGCCTTCTGGCCGAGGGCACGTCTGCCTGGGTGTCACAAATCGTCGTCCCCC---ACTCA-TCCTCTC------------TA------------AGG----ATT-C-GGGACGGAAGCTGGTCTCCCGTGTGTTACCGCA-CGCGGTTGGCCAAAATTCGAGCCAAGGAC-GCAGGGAGCGT-CCCGACATGCGGTGGTGAA-CTCGATCC-ACTTT-CCT-AT-CGTCGGCC-GCT-CCTGTCC-GG-AA-GCTCTA--GATGACCC-AAAGTCCTCAAAGCGACC
1460_ky  GTGAACCTGCGGAAGGATCATTGTCGAAACCTGTCGAAAA-CAG-AACGACCCGC-GAACAAA--CGATCACCACT-CGCGGTGGG-CTGGTTT-CTTAGCCGAT-CCCTT-GCCCGCCGG-ATCCGTGGTTT-CGCGTACGG-TCCCGATCGGGAGCTTT-ATCTC-GGTCTGGTCGTGCGCGTTGCTTCCGGATA-TCACCAAACCCCGGCACGAAAAGTGTCAAGGAACATGCAACCG--AACGGCCGGTATTCCCCTC-CCCGGAGACGGTGTGTGCGCGGATGCTGAGCTGCGATCTA--AAGTCTAAAACGACTCTCGGCAACGGATATCTCGGCTCTCGCATCGATGAAGAACGTAGCGAAATGCGATACTTGGTGTGAATTGCAGAATCCCGTGAACCATCGAGTCTTTGAACGCAAGTTGCGCCCCAAGCCTTCTGGCCGAGGGCACGTCTGCCTGGGTGTCACAAATCGTCGTCCCCC---ACTCA-TCCT--T------------TA------------AGG----ATC-C-GGGACGGAAGCTGGTCTCCCGTGTGTTACCGCA-CGCGGTTGGCCAAAATCCGAGCCAAGGAC-GCAGGGAGCGT-CCCGACATGCGGTGGTGAA-CTCGATCC-ACTTT-CCT-AT-CGTCGGCC-GCT-CCTGTCC-GG-AA-GCTGTA--GATGACCC-AAAGTCCTCAAAGCGACC
1461_la  GTGAaCCTGCGGAAGGATCATtGTCGAAACCTGTtGAAAA-CAG-AAcGACCCGC-GAACAAA--CGATCACCACT-CGCGGTNGGGCTGGTTT-CTTAGCcGAT-CCCTT-GCCCGCCGG-ATCCGTGGTTT-CGCGTACCG-TCCCGATCGGGAGCTTT-ATCTC-GGTCTGGTCGTGCGCGTTGCTTCCGGATA-TCACCAAACCCCGGCACGAAAAGTGTCAAGGAACAAGCAACCG--AACGGCCGGTATTCGCCTC-CCCGGAGACGGTGTGTGCGCGGATGCTGAGCTGCGATCTA--AAGTCTAAAACGACTCTCGGCAACGGATATCTCGGCTCTCGCATCGATGAAGAACGTAGCGAAATGCGATACTTGGTGTGAATTGCAGAATCCCGTGAACCATCGAGTCTTTGAACGCAAGTTGCGCCCCAAGCCTTCTGGCCGAGGGCACGTCTGCCTGGGTGTCACAAATCGTCGTCCCCC---ACTCA-TCCT--T------------TA------------AGG----ATT-C-GGGACGGAAGCTGGTCTCCCGTGTGTTACCGCA-CGCGGTTGGCCAAAATCCGAGCCAAGGAC-GCAGGGAGCGT-CCCGACATGCGGTGGTGAA-CTCGATCC-ACTTT-CCT-AT-CGTCGGCC-GCT-CCTGTCC-GG-AA-GCTCTA--GATGACCC-AAAGTCCTCAAAGCGACC
1462_lb  GTGAACCTGCGGAAGGATCATTGTCGAAACCTGTCGAAAA-CAG-AACGACCCGC-GAACAAA--CGATCACCACT-CGCGGTGGG-CTGGTTT-CTTAGCCGAT-CCCTT-GCCCGCCGG-ATCCGTGGTTT-CGCGTACCG-TCCCGATCGGGAGCTTT-ATCTC-GGTCTGGTCGTGCGCGTTGCTTCCGGATA-TCACCAAACCCCGGCACGAAAAGTGTCAAGGAACAAGCAACCG--AACGGCCGGTATTCGCCTC-CCCGGAGACGGTGTGTGCGCGGATGCTGAGCTGCGATCTA--AAGTCTAAAACGACTCTCGGCAACGGATATCTCGGCTCTCGCATCGATGAAGAACGTAGCGAAATGCGATACTTGGTGTGAATTGCAGAATCCCGTGAACCATCGAGTCTTTGAACGCAAGTTGCGCCCCAAGCCTTCTGGCCGAGGGCACGTCTGCCTGGGTGTCACAAATCGTCGTCCCCC---ACTCA-TCCT--T------------TA------------AGG----ATT-C-GGGACGGAAGCTGGTCTCCCGTGTGTTACCGCA-CGCGGTTGGCCAAAATCCGAGCCAAGGAC-GCAGGGAGCGT-CCCGACATGCGGTGGTGAA-CTCGATCC-ACTTT-CCT-AT-CGTCGGCC-GCT-CCTGTCC-GG-AA-GCTCTA--GATGACCC-AAAGTCCTCAAAGCGACC
1464_ld  GTGAACCTGCGGAAGGATCATTGTCGAAACCTGTCGAAAA-CAG-AACGACCCGC-GAACAAA--CGATCACCACT-CGCGGTGGG-CTGGTTT-CTTAGCCGAT-CCCTT-GCCCGCCGG-ATCCGTGGTTT-CGCGTACGG-TCCCGATCGGGAGCTTT-ATCTC-GGTCTGGTCGTGCGCGTTGCTTCCGGATA-TCACCAAACCCCGGCACGAAAAGTGTCAAGGAACATGCAACCG--AACGGCCGGTATTCCCCTC-CCCGGAGACGGTGTGTGCGGGGATGCTGAGCTGCGATCTAT-AAGTCTAAAACGACTCTCGGCAACGGATATCTCGGCTCTCGCATCGATGAAGAACGTAGCGAAATGCGATACTTGGTGTGAATTGCAGAATCCCGTGAACCATCGAGTCTTTGAACGCAAGTTGCGCCCCAAGCCTTCTGGCCGAGGGCACGTCTGCCTGGGTGTCACAAATCGTCGTCCCCC---ACTCA-TCCT--T------------TA------------AGG----ATC-C-GGGACGGAAGCTGGTCTCCCGTGTGTTACCGCA-CGCGGTTGGCCAAAATCCGAGCCAAGGAC-GCAGGGAGCGT-CCCGACATGCGGTGGTGAA-CTCGATCC-ACTCT-CCT-AT-CGTCGGCC-GCT-CCTGTCC-GG-AA-GCTGTA--GATGACCC-AAAGTCCTCAAAGCGACC
1469_le  GTGAACCTGCGGAAGGATCATTGTCGAAACCTGTCAAAAA-CAG-AAAGACCCGC-GAACAAA--CGATCACCACT-CGCGGTGGGGCTGGTTT-CTTAGCCGAT-CCCTT-GCCCGCCGG-ATCCGTGGTTT-CGCGTACCGGTCCCGATCGGGAGCTTT-ATCTC-GGTCTGGTCGTGCGCGTTGCTTCCGGATA-TCACCAAACCCCGGCACGAAAAGTGTCAAGGAACATGCAACCG--AACGGCCGGTATTCGCCTC-CCCGGAGACGGTGTGTGCGCGGATGCCGAGCTGCGATCTA--AAGTCTAAAACGACTCTCGGCAACGGATATCTCGGCTCTCGCATCGATGAAGAACGTAGCGAAATGCGATACTTGGTGTGAATTGCAGAATCCCGTGAACCATCGAGTCTTTGAACGCAAGTTGCGCCCCAGGCCTTCTGGCCGAGGGCACGTCTGCCTGGGTGTCACAAATCGTCGTCCCCC---ACTCA-TCCT--T------------TA------------AGG----ATT-C-GGGACGGAAGCTGGTCTCCCGTGTGTTACCGCA-CGCGGTTGGCCAAAATCCGAGCCAAGGAC-GCAGGGAGCGT-CCCGACATGCGGTGGTGAA-CTCGATCC-ACTTT-CCT-AT-CGTCGGCC-GCT-CCTGTCC-GG-AA-GCTCTA--GATGACCC-AAAGTCCTCAAAGCGACC
1477_lf  GTGAACCTGCGGAAGGATCATTGTCGAAACCTGTCAAAA--CAG-AACGACCCGC-GAACAAA--CGATCACCACT-CGCGGTGGG-CTGGTTT-CTTAGCCGAT-CCCTT-GCCCGCCGG-ATCCGTGGTTT-CGCGTACCG-TCCCGATCGGGAGCTTT-ATCTC-GGTCTGGTCGTGCGCGTTGCTTCCGGATA-TCACCAAACCCCGGCACGAAAAGTGTCAAGGAACAAGCAACCG--AACGGCCGGTATTCGCCTC-CCCGGAGACGGTGTGTGCGCGGATGCTGAGCTGCGATCTA--AAGTCTAAAACGACTCTCGGCAACGGATATCTCGGCTCTCGCATCGATGAAGAACGTAGCGAAATGCGATACTTGGTGTGAATTGCAGAATCCCGTGAACCATCGAGTCTTTGAACGCAAGTTGCGCCCCAAGCCTTCTGGCCGAGGGCACGTCTGCCTGGGTGTCACAAATCGTCGTCCCCC---ACTCA-TCCT--T------------TA------------AGG----ATT-C-GGGACGGAAGCTGGTCTCCCGTGTGTTACCGCA-CGCGGTTGGCCAAAATCCGAGCCAAGGAC-GCAGGGAGCGT-CCCGACATGCGGTGGTGAA-CTCGATCC-ACTTT-CCT-AT-CGTCGGCC-GCT-CCTGTCC-GG-AA-GCTCTA--GATGACCC-AAAGTCCTCAAAGCGACC
1480_lg  GTGAACCTGCGGAAGGATCATTGTCGAAACCTGTTCAAAA-CAG-AACGACCCGC-GAACCAA--CGATCACCACT-CGCGGCGGG-CTGGTTT-CTTAGCCGATTCCCTT-GCCCGCCGG-ATCCGTGGTTT-CGCGTACCG-TCCAGGTCGGGAGCTMT-ATCTC-GGTCTGGTCGTGCGCGTTGCTTCCGGATA-TCACCAAACCCCGGCACGAAAAGTGTCAAGGAACATGCAACCG--AACGGCCGGCATTCGCCTC-CCCGGAGACGGTGTGTGCGCGGATGCTGAGCTGCGATCTA--AAGTCTAAAACGACTCTCGGCAACGGATATCTCGGCTCTCGCATCGATGAAGAACGTAGCGAAATGCGATACTTGGTGTGAATTGCAGAATCCCGTGAACCATCGAGTCTTTGAACGCAAGTTGCGCCCCAAGCCTTCTGGCCGAGGGCACGTCTGCCTGGGTGTCACAAATCGTCGTC-TCC---TCTCA-TCCT--C------------TA------------AGG----TTT-A-GGGACGGAAGCTGGTCTCCCGTGTGTTACCGCA-CGCGGTTGGCCAAAATCCGAGCCAAGGAC-GCAGGGAGCGT-CCCGACATGCGGTGGTGAA-CTCGATCC-ACTTT-CAT-AT-CGTCGGCC-GCT-CCTGTCC-GG-AA-GCTCTA--GATGACCC-AAAGTCCTCAAAGCGACC
1495_li  GTGAACCTGCGGAAGGATCATTGTCGAAACCTGTCAAAAA-CAG-AACGACCCGC-GAACAAA--CGATCACCACT-CGCGGTGGG-CTGGTTT-CTTAGCCGAT-CCCTT-GCCCGCCGG-ATCCGTGGTTT-CGCGCACCG-TCCCGATCGGGAGCTTT-ATCTC-GGTCTGGTCGTGCGCGTTGCTTCCGGATA-TCACCAAACCCCGGCACGAAAAGTGTCAAGGAACATGCAACCG--AACGGCCGGTATTCGCCTC-CCCGGAGACGGTGTGTGCGCGGATGCTGAGCTGCGATCTA--AAGTCTAAAACGACTCTCGGCAACGGATATCTCGGCTCTCGCATCGATGAAGAACGTAGCGAAATGCGATACTTGGTGTGAATTGCAGAATCCCGTGAACCATCGAGTCTTTGAACGCAAGTTGCGCCCCAAGCCTTCTGGCCGAGGGCACGTCTGCCTGGGTGTCACAAATCGTCGTCCCCC---ACTCA-TCCTCTC------------TA------------AGG----ATT-C-GGGACGGAAGCTGGTCTCCCGTGTGTTACCGCA-CGCGGTTGGCCAAAATCCGAGCCAAGGAC-GCAGGGAGCGT-CCCGACATGCGGTGGTGAA-CTCGATCC-ACTTT-CCT-AT-CGTCGGCC-GCT-CCTGTCC-GG-AA-GCTCTA--GATGACCC-AAAGTCCTCAGAGCGACC
1513_ll  GTGAaCCTGCGGAAGGATCATTGTCGAAACCTGTCAAAAA-CAG-AACGACCCGC-GAACCAA--CGATCACCACT-CGCGGTGGG-CTGGTTT-CTTAGCCGATTCCCTC-GCCCGCCGG-ATCCGTGGTTT-CGCGTACCG-TCCAGGTCRGGAGSKMT-KACCC-GCTCTGGTCGTGCGCGTTGCTTCCGGATA-TCACCAAACCCCGGCACGAAAAGTGTCAAGGAACATGCAACCG--AACGGCCGGCATTCGCCTC-CCCGGAGACGGTGTGTGCGCGGATGCTGAGCTGCGATCTA--AAGTCTAAAACGACTCTCGGCAACGGATATCTCGGCTCTCGCATCGATGAAGAACGTAGCGAAATGCGATACTTGGTGTGAATTGCAGAATCCCGTGAACCATCGAGTCTTTGAACGCAAGTTGCGCCCCAAGCCTTCGGGCCGAGGGCACGTCTGCCTGGGTGTCACAAATCGTCGTCCCC----TCTCA-TCCT--C------------TA------------AGg----ATT-C-GGGACGGAAGCTGGTCTCCCGTGTGTTACCGCA-CGCGGTTGGCCAAAATCCGAGCCAAGGAC-GCAGGGAGCGT-CCCGACATGCGGTGGTGAA-CTCGATCC-ACTCT-CAT-AT-CGTCGGCC-GCT-CCTGTCC-GG-AA-GCTCTA--GATGACCC-AAAGTCCTCAAAGCGACC
1525_lm  NNNNNNNNNNNNNNNNNNNNNNNNNNNNNNNNNNNNNNNN-CAG-AACGACCCGC-GAACAAA--CGATCACCACT-CGCGGTGGG-CTGGTTT-CTTAGCCGAT-CCCTT-GCCCGCCGG-ATCCGTGGTTT-CGCGTGCCG-TCCCGATCGGGAGCTTT-ATCTC-GGTCTGGTCGTGCGCGTTGCTTCCGGATA-TCACCAAACCCCGGCACGAAAAGTGTCAAGGAACATGCAACCG--AACGGCCGGTATTCGCCTC-CCCGGAGACGGTGTGTGCGCGGATGCTGAGCTGCGATCTA--AAGTCTAAAACGACTCTCGGCAACGGATATCTCGGCTCTCGCATCGATGAAGAACGTAGCGAAATGCGATACTTGGTGTGAATTGCAGAATCCCGTGAACCATCGAGTCTTTGAACGCAAGTTGCGCCCCAAGCCTTCTGGCCGAGGGCACGTCTGCCTGGGTGTCACAAATCGTCGTCCCCC---ACTCA-TCCT--T------------TA------------AGG----ATT-C-GGGACGGAAGCTGGTCTCCCGTGTGTTACCGCA-CGCGGTTGGCCAAAATCCGAGCCAAGGAC-GCAGGGAGCGT-CCCGACATGCGGTGGTGAA-CTCGATCC-ACTCT-CCT-AT-CGTCNNNN-NNN-NNNNNNN-NN-NN-NNNNNN--NNNNNNNN-NNNNNNNNNNNNNNNNNN
1535_ln  GTGAACCTGCAGAAGGATCATTGTNGAANCCTGTCAAAAA-CAG-AACGACCCGC-GAACAAA--CGATCACCACT-CGCGGTGGG-CTGGTTT-CTTAGCCGAT-CCCTT-GCCCGCCGG-ATCCGTGGTTT-CGCGTACCG-TCCCGATCGGGAGCTTT-ATCTC-GGTCTGGTCGTGCGCGTTGCTTCCGGATA-TCACCAAACCCCGGCACAAAAAGTGTCAAGGAACATGCAACCG--AACGGCCGGTATTCGCCTC-CCCGGAGACGGTGTGTGCGCGGATGCTGAGCTGCGATCTA--AAGTCTAAAACGACTCTCGGCAACGGATATCTCGGCTCTCGCATCGATGAAGAACGTAGCGAAATGCGATACTTGGTGTGAATTGCAGAATCCCGTGAACCATCGAGTCTTTGAACGCAAGTTGCGCCCCAAGCCTTCGGGCCGAGGGCACGTCTGCCTGGGTGTCACAAATCGTCGTCCCCC---ACTCA-TCCT--TT-----------YA------------AGG----ATT-C-GGGACGGAAGCTGGTCTCCCGTGTGTTACCGCA-CGCGGTTGGCCAAAATCCGAGCCAAGGAC-GCAGGGAGCGT-CCCGACATGCGGTGGTGAA-CTCGATCC-ACTTT-CCT-AT-CGTCGGCC-GCT-CCTGTCC-GG-AA-GCTCTA--GATGACCC-AAAGTCCTCAAAGCGACC
1539_lp  GTGAACCTGCGGAAGGATCATTGTCGAAACCTGTCAAAAA-CAG-AACGACCCGC-GAACAAA--CGATCACCACT-CGCGGTGGG-CTGGTTT-CTTAGCCGAT-CCCTT-GCCCGCCGG-ATCCGTGGTTT-CGCGTACCG-TCCCGATCGGGAGCTTT-ATCTC-GGTCTGGTCGTGCGCGTTGCTTCCGGATA-TCACCAAACCCCGGCACAAAAAGTGTCAAGGAACATGCAACCG--AACGGCCGGTATTCGCCTC-CCCGGAGACGGTGTGTGCGCGGATGCTGAGCTGCGATCTA--AAGTCTAAAACGACTCTCGGCAACGGATATCTCGGCTCTCGCATCGATGAAGAACGTAGCGAAATGCGATACTTGGTGTGAATTGCAGAATCCCGTGAACCATCGAGTCTTTGAACGCAAGTTGCGCCCCAAGCCTTCGGGCCGAGGGCACGTCTGCCTGGGTGTCACAAATCGTCGTCCCCC---ACTCA-TCCT--TT-----------CA------------AGG----ATT-C-GGGACGGAAGCTGGTCTCCCGTGTGTTACCGCA-CGCGGTTGGCCAAAATCCGAGCCAAGGAC-GCAGGGAGCGT-CCCGACATGCGGTGGTGAA-CTCGATCC-ACTTT-CCT-AT-CGTCGGCC-GCT-CCTGTCC-GG-AA-GCTCTA--GATGACCC-AAAGTCCTCAAAGCGACC
1554_lr  GTGAACCTGCGGAAGGATCATTGTCGAAACCTGTCAAAAA-CAG-AACGACCCGC-GAACCAA--CGATCACCACT-CGCGGTGGG-CTGGTTT-CTTAGCCGATTCCCTC-GCCCGCCGG-ATCCGTGGTTT-CGCGTACCG-TCCAGGTCGGGAGCTCT-ATCTC-GCCCTGGTCGTGCGCGTTGCTTCCGGATA-TCACCAAACCCCGGCACGAAAAGTGTCAAGGAACATGCAACCG--AACGGCCGGCATTCGCCTC-CCCGGAGACGGTGTGTGCGCGGATGCTGAGCTGCGATCTG--AAGTCTAAAACGACTCTCGGCAACGGATATCTCGGCTCTCGCATCGATGAAGAACGTAGCGAAATGCGATACTTGGTGTGAATTGCAGAATCCCGTGAACCATCGAGTCTTTGAACGCAAGTTGCGCCCCAAGCCTTCGGGCCGAGGGCACGTCTGCCTGGGTGTCACAAATCGTCGTCCCC----TCTCA-TCCT--C------------TA------------AGG----ATT-C-GGGACGGAAGATGGTCTCCCGTGTGTTACCGCA-CGCGGTTGGCCAAAATCCGAGCCAAGGAC-GCAGGGAGCGT-CCCGACATGCGGTGGTGAA-CTCGATCC-ACTCT-CAT-AT-CGTCGGCC-GCT-CCTGTCC-GG-AA-GCTCTA--GATGACCC-AAAGTCCTCAAAGCGACC
1571_lt  GTGAACCTGCGGAAGGATCATTGTCGAAACCTGTCAAAAA-CAG-AACGACCCGC-GAACAAA--CGATCACCACT-CGCGGTGGG-CTGGTTT-CTTAGCCGAT-CCCTT-GCCCGCCGG-ATCCGTGGTTT-CGCGTACCG-TCCCGATCGGGAGCTTT-ATCTC-GGTCTGGTCGTGCGCGTTGCTTCCGGATA-TCACCAAACCCCGGCACGAAAAGTGTCAAGGAACATGCAACCG--AACGGCCGGTATTCGCCTC-CCCGGAGACGGTGTGTGCGCGGATGCTGAGCTGCGATCTA--AAGTCTAAAACGACTCTCGGCAACGGATATCTCGGCTCTCGCATCGATGAAGAACGTAGCGAAATGCGATACTTGGTGTGAATTGCAGAATCCCGTGAACCATCGAGTCTTTGAACGCAAGTTGCGCCCCAAGCCTTCTGGCCGAGGGCACGTCTGCCTGGGTGTCACAAATCGTCGTCCCCC---ACTCA-TCCT--T------------TA------------AGG----ATT-C-GGGACGGAAGCTGGTCTCCCGTGTGTTACCGCA-CGCGGTTGGCCAAAATCCGAGCCAAGGAC-GCAGGGAGCGT-CCCGACATGCGGTGGTGAA-CTCGATCC-ACTTT-CCT-AT-CGTCGGCC-GCT-CCTGTCC-GG-AT-GCTCTA--GATGACCC-AAAGTCCTCAAAGCGACC
1580_lu  GTGAACCTGCGGAAGGATCATTGTCGAAACCTGTCAAAAA-CAG-AACGACCCGC-GAACAAA--CGATCACCACT-CGCGGTGGG-CTGGTTT-CTTAGCCGAT-CCCTT-GCCCGCCGG-ATCCGTGGTTT-CGCGTACCG-TCCCGATCGGGAGCTTT-ATCTC-GGTCTGGTCGTGCGCGTTGCTTCCGGATA-TCACCAAACCCCGGCACRAAAAGTGTCAAGGAACAAGCAACCG--AACGGCCGGTATTCGCCTC-CCCGGAGACGGTGTGTGCGCGGATGCTGAGCTGCGATCTA--AAGTCTAAAACGACTCTCGGCAACGGATATCTCGGCTCTCGCATCGATGAAGAACGTAGCGAAATGCGATACTTGGTGTGAATTGCAGAATCCCGTGAACCATCGAGTCTTTGAACGCAAGTTGCGCCCCAAGCCTTCTGGCCGAGGGCACGTCTGCCTGGGTGTCACAAATSGTCGTCCCCC---ACTCA-TCCT--T------------TA------------AGG----ATT-C-GGGACGGAAGCTGGTCTCCCGTGTGTTACCGCA-CGCGGTTGGCCAAAATCCGAGCCAAGGAC-GCAGGGAGCGT-CCCGACATGCGGTGGTGAA-CTCGATCC-ACTTT-CCT-AT-CGTCGGCC-GCT-CCTGTCC-GG-AA-GCTCTA--GATGACCC-AAAGTCCTCAAAGCNNNN
1601_lv  GTGAACCTGCGGAAGGATCATTGTCGAAACCTGTCAAAAA-CAG-AACGACCCGC-GAACAAA--CGATCACCACT-CGCGGTGGG-CTGGTTT-CTTAGCCGAT-CCCTT-GCCCGCCGG-ATCCGTGGTTT-CGCGTACCGGTCCCGATCGGGAGCTTC-ATCTC-GGTCTGGTCGTGCGCGTTGCTTCCGGATA-TCACCAAACCCCGGCACGAAAAGTGTCAAGGAACATGCAACCG--AACGGCCGGTATTCGCCTC-CCCGGAGACGGTGTGTGCGCTGATGCTGAGCTGCGATCTA--AAGTCTAAAACGACTCTCGGCAACGGATATCTCGGCTCTCGCATCGATGAAGAACGTAGCGAAATGCGATACTTGGTGTGAATTGCAGAATCCCGTGAACCATCGAGTCTTTGAACGCAAGTTGCGCCCCAGGCCTTCTGGCCGAGGGCACGTCTGCCTGGGTGTCACAAATCGTCG-CCCCC---ACTCA-TCCT--T------------TA------------AGG----ATT-C-GGGACGGAAGCTGGTCTCCCGTGTGTTACCGCA-CGCGGTTGGCCAAAATCCGAGCCAAGGAC-GCAGGGAGCGT-CCCGACATGCGGTGGTGAA-CTCGATCC-ACTTT-CCT-AT-CGTCGGCC-GCT-CCTGTCC-GG-AA-GCTCTA--GATGACCC-AAAGTCCTCAAAGCGACC
1606_lw  GTGAACCTGCGGAAGGATCATTGTCGAAACCTGTCAAAAA-CAG-AACGACCCGC-GAACAAA--CGATCACCACT-CGCGGTGGG-CTGGTTT-CTTAGCCGAT-CCTTT-GCCCGCCGG-ATCCGTGGTTT-CGTGCACCG-TCCCGATCGGGAGCTTT-ATCTC-GGTCTGGTCGTGCGCGTTGCTTCCGGATA-TCACCAAACCCCGGCACGAAAAGTGTCAAGGAACATGCAACCG--AACGGCCGGTATTCGCCTC-CCCGGAGACGGTGTGTGCGCGGATGCTGAGCTGCGATCTA--AAGTCTAAAACGACTCTCGGCAACGGATATCTCGGCTCTCGCATCGATGAAGAACGTAGCGAAATGCGATACTTGGTGTGAATTGCAGAATCCCGTGAACCATCGAGTCTTTGAACGCAAGTTGCGCCCCAAGCCTTCTGGCCGAGGGCACGTCTGCCTGGGTGTCACAAATCGTCGTCCCCC---ACTCA-TCCTCTC------------TA------------AGG----ATT-C-GGGACGGAAGCTGGTCTCCCGTGTGTTACCGCA-CGCGGTTGGCCAAAATTCGAGCCAAGGAC-GCAGGGAGCGT-CCCGACATGCGGTGGTGAA-CTCGATCC-ACTTT-CCT-AT-CGTCGGCC-GCT-CCTGTCC-GG-AA-GCTCTA--GATGACCC-AAAGTCCTCAAAGCGACC
1607_lx  GTGAACCTGCGGAAGGATCATTGTCGATACCTTGACCAAA-CAG-AACGACCCGC-GAACCTA--TTATCACCACT-CTCGGTGGG-CTGGTTT-CTTAACCGAT-CCCTT--TCCGCCGG-ATCCGTGGTTT-CGTGTATTTGTCCCGGCGGTGAGTTTT-CTCTC-GGTGGGGCAGTGCACGTTGCTTCCGGATAAACACAAAACCACGGCACGAAAAGTGTCAAGGAACATGAAAAACATAACGGCCTTCACTCGCCTCGCCCGGAAACGGTGCGTGAGCGTATGTTGAGCCGCGATCTA--AAGTCTAAAACGACTCTCGGCAACGGATATCTCGGCTCTCGCATCGATGAAGAACGTAGCGAAATGCGATACTTGGTGTGAATTGCAGAATCCCGTGAACCATCGAGTCTTTGAACGCAAGTTGCGCCCGAAGCCTTTAGGCCGAGGGCACGTCTGCCTGGGTGTCACAAATCGTCGTCCCCC----CTCA-TCTT--T------------CG------------ATG----ATT-C-GGGACGGAAGCTGGTCTCCCGTGTGCTCACGCA-AACGGTTGGCCAAAATCTTAGCCAAGGAC-GC-GGGAGCGT-TCCGACATACGGTGGTGAACATTGATCC-ACTCG-CAT-AC-CATCGGTC-GCT-CCTCTCC-CG-AA-GCTCTT--GATGACCC-AAAGTCTTCTAAGCGACC
1618_lz  GTGAACCTGCGGAAGGATCATTGTCGAAACCTGTCAAAAA-CAG-AACGACCCGC-GAACAAA--CGATCACCACT-CGCGGTGGG-CTGGTTT-CTTAGCCGAT-CCCTT-GCCCGCCGG-ATCCGTGGTTT-CGCGTACCG-TCCCGATCGGGAGCTTT-ATCTC-GGTCTGGTCGTTCGCGTTGCTTCCGGATA-TCACCAAACCCCGGCACGAAAAGTGTCAAGGAACAAGGAACCG--AACGGCCGGTATTCGCCTC-CCCGGAGACGGTGTGTGCGCGGATGCTGAGCTGCGATCTA--AAGTCTAAAACGACTCTCGGCAACGGATATCTCGGCTCTCGCATCGATGAAGAACGTAGCGAAATGCGATACTTGGTGTGAATTGCAGAATCCCGTGAACCATCGAGTCTTTGAACGCAAGTTGCGCCCCAAGCCTTCTGGCCGAGGGCACGTCTGCCTGGGTGTCACAAATCGTCGTCCCCC---ACTCA-TCCT--T------------TA------------AGT----ATT-C-GGGACGGAAGCTGGTCTCCCGTGTGTTACCGCA-CGCGGTTGGCCAAAATCCGAGCCAAGGAC-GCAGGGAGCGT-CCCGACATGCGGTGGTGAA-CTCGATCC-ACTTT-CCT-AT-CGTCGGCC-GCT-CCTGTCC-GG-AA-GCTCTA--GATGACCCCAAAGTCCTCAAAGCGACC
1632_ma  GTGAACCTGCGGAAGGATCATTGTCGATACCTGTCCAAAA-CAG-AACGACCTGC-GAACCAA--CGATCACCACT-CGCGGTGGG-CAGGTTT-CTTAGCCGAT-CCCTT-GCCCGCCGG-ATCCGTGGTTT-CGCGTACCG-TTCCGACCGAGATATCT-ATCTC-GGTCTGGTCGTGCGCGTTTCTTCCGGATA-TCACCAAACCCCGGCACGAAAAGTGTCAAGGAATATTCAACGG--AACGGCCGGTATTCGCCTC-CCCGGAGACGGTGTGCGCGCGGATGCTGAGCTGCGATCTA--AAGTCTAAAACGACTCTCGGCAACGGATATCTCGGCTCTCGCATCGATGAAGAACGTAGCGAAATGCGATACTTGGTGTGAATTGCAGAATCCCGTGAACCATCGAGTCTTTGAACGCAAGTTGCGCCCCAAGCCTTTCGGCCGAGGGCACGTCTGCCTGGGTGTCACAAATCGTCGTCCCCC----CTCA-TCCC--T------------TA------------ATG----ATT-C-GGGACGGAAGATGGTCTCCCGTGTGTTTCCGCA-CGCGGTTGGCCAAAATCCGAGCCAAGGAC-GCAGGGAGCGT-CCCGACATGCGGTGGTGAA-CTCGATCC-ACTTT-CAT-AT-CGTCGGCT-GCT-CCTGTCC-GG-AA-GCTCTA--GATGACCC-AAAGTCCTCAAAGCGACC
1633_mb  GTGAACCTGCGGAAGGATCATTGTCGATACCTGTCCAAAA-CAG-AACGACCTGC-GAACCAA--CGATCACCACT-CGCGGTGGG-CAGGTTT-CTTAGCCGAT-CCCTT-GCCCGCCGG-ATCCGTGGTTT-CGCGTACCG-TTCCGACCGAGATATCT-ATCTA-GGTCTGGTCGTGCGCGTTTCTTCCGGATA-TCACCAAACCCCGGCACGAAAAGTGTCAAGGAATATTCAACGG--AACGGCCGGTATTCGCCTC-CCCGGAGACGGTGTGCGCGCGGATGCTGAGCTGCGATCTA--AAGTCTAAAACGACTCTCGGCAACGGATATCTCGGCTCTCGCATCGATGAAGAACGTAGCGAAATGCGATACTTGGTGTGAATTGCAGAATCCCGTGAACCATCGAGTCTTTGAACGCAAGTTGCGCCCCAAGCCTTTCGGCCGAGGGCACGTCTGCCTGGGTGTCACAAATCGTCGTCCCCC----CTCA-TCCT--T------------TA------------ATG----ATT-C-GGGACGGAAGATGGTCTCCCGTGTGTTTCCGCA-CGCGGTTGGCCAAAATCCGAGCCAAGGAC-GCAGGGAGCGT-CCCGACATGCGGTGGTGAA-CTCGATCC-ACTTT-CAT-AT-CGTCGGCT-GCT-CCTGTCC-GG-AA-GCTCTA--GATGACCC-AAAGTCCTCAAAGCGACC
1635_mc  GTGAACCTGCGGAAGGATCATTGTCGATACCTGTCCAAAA-CAA-AACGACTTGC-GAACCAA--CGATCACCACT-CGCGGTGGG-CAGGTTT-CTTAGCCGAT-CCCTT-GCCCGCCGG-ATCCGTGGTTT-CGCGTACCG-TTCCGACCGAGATAGAT-ATCTC-GGTCTGGTCGTGCGCGTTTCTTCCGGATA-TCACCAAACCCCGGCACGAAAAGTGTCAAGGAATATTCAACCG--AACGGCCGGTATTCGCCTC-CCCGGAGACGGTGTGCGCGCGGATGCTGAGCTGCGATCTA--AAGTCTAAAACGACTCTCGGCAACGGATATCTCGGCTCTCGCATCGATGAAGAACGTAGCGAAATGCGATACTTGGTGTGAATTGCAGAATCCCGTGAACCATCGAGTCTTTGAACGCAAGTTGCGCCCCAAGCCTTTCGGCCGAGGGCACGTCTGCCTGGGTGTCACAAATCGTCGTCCCCC----CTCA-TCCT--T------------TA------------AGG----ATT-C-GGGACGGAAGCTGGTCTCCCGTGTGTTTCCGCA-CGCGGTTGGCCAAAATCCGAGCCAAGGAC-GCAGAGAGCGT-CCCGACATGCGGTGGTGAA-CTCGATCC-ACTTT-CAT-AT-CGTCGGCC-GCT-CCTGCCC-GG-AA-GCTCTA--GATGACCC-AAAGTCCTCAAAGCGACC
1638_md  GTGAACCTGCGGAAGGATCATTGTCGATACCTGTCCAAAA-CAG-AACGACCTGC-GAACCAA--CGATCACCACT-CGCGGTGGG-CAGGTTT-CTTAGCCGAT-CCCTT-GCCCGCCGG-ATCCGTGGTTT-CGCGTACCG-TTCCGACCGAGATATCT-ATCTC-GGTATGGTCGTGCGCGTTTCTTCCGGATA-TCACCAAACCCCGGCACGAAAAGTGTCAAGGAATATTCAACGG--AACGGCCGGTATTCGCCTC-CCCGGAGACGGTGTGCGCGCGGATGCTGAGCTGCGATCTA--AAGTCTAAAACGACTCTCGGCAACGGATATCTCGGCTCTCGCATCGATGAAGAACGTAGCGAAATGCGATACTTGGTGTGAATTGCAGAATCCCGTGAACCATCGAGTCTTTGAACGCAAGTTGCGCCCCAAGCCTTTCGGCCGAGGGCACGTCTGCCTGGGTGTCACAAATCGTCGTCCCCC----CTCA-TCCT--T------------TA------------ATG----ATT-C-GGGACGGAAGATGGTCTCCCGTGTGTTTCCGCA-CGCGGTTGGCCAAAATCCGAGCCAAGGAC-GCAGGGAGCGT-CCCGACATGCGGTGGTGAA-CTCGATCC-ACTTT-CAT-AT-CGTCGGCT-GCT-CCTGTCC-GG-AA-GCTCTA--GATGACCC-AAAGTCCTCAAAGCGACC
1641_me  GTGAACCTGCGGaAGGATCATTGTCGAAACCTGTCAAAAA-CAG-AACGACCCGC-GAACAAA--CGATCACCACT-CGCGGCGGG-CTGGTTT-CTTAGCCGAT-CCCAT-GCCCGCCGG-ATCCGTGGTTT-CGCGCACCG-TCCCGATCGGGAGCTTT-ATCTC-GGTCTGGTCGTGCGCGTTGCTTCCGGATA-TCACCAAACCCCGGCACGAAAAGTGTCAAGGAACATGCAACCG--AACGGCCGGTATTCGCCTC-CCCGGAGACGGTGTGTGCGCGGATGCCGAGCTGCGATCTA--AAGTCTAAAACGACTCTCGGCAACGGATATCTCGGCTCTCGCATCGATGAAGAACGTAGCGAAATGCGATACTTGGTGTGAATTGCAGAATCCCGTGAACCATCGAGTCTTTGAACGCAAGTTGCGCCCCAAGCCTTCTGGCCGAGGGCACGTCTGCCTGGGTGTCACAAATCGTCGTCCCCC---ACTCA-TCCT--C------------TA------------AGG----ATT-C-GGGACGGAAGCTGGTCTCCCGTGTGTTACCGCA-CGCGGTTGGCAAAAATCCGAGCCAAGGAC-GCAGGGAGCGT-CCCGACATGCGGTGGTGAA-CTCGATCC-ACTTT-CCT-AT-CGTCGGCC-GCT-CCTGTCC-GG-AA-GCTCTA--GATGACCC-AAAGTCCTCAAAGCGACC
1646_mf  GTGAACCTGCGGAAGGATCATTGTCGAAACCTGTCAAAAA-CAG-AACGACCCGC-GAACAAA--CGATCACCACT-CGCGGTGGG-CTGGTTT-CTTAGCCGAT-CCCTT-GCCCGCCGG-ATCCGTGGTTT-CGCGTACCG-TCCCGATCGGGAGCTTW-ATCTC-KGTCTGGTCGTGCGCGTTGCTTCCGGATA-TCACCAAACCCCGGCACRAAAAGTGTCAAGGAACATGCAACCG--AACGGCCGGTATTCGCCTC-CCCGGAGACGGTGTGTGCGCGGATGCTGAGCTGCGATCTA--AAGTCTAAAACGACTCTCGGCAACGGATATCTCGGCTCTCGCATCGATGAAGAACGTAGCGAAATGCGATACTTGGTGTGAATTGCAGAATCCCGTGAACCATCGAGTCTTTGAACGCAAGTTGCGCCCCAAGCCTTCTGGCCGAGGGCACGTCTGCCTGGGTGTCACAAATCGTCGTCCCCC---ACTCA-TCCT--T------------TA------------AGG----ATT-C-GGGACGGAAGCTGGTCTCCCGTGTGTTACCGCA-CGCGGTTGGCCAAAATCCGAGCCAAGGAC-GCAGGGAGCGT-CCCGACATGCGGTGGTGAA-CTCGATCC-ACTTT-CCT-AT-CGTCGGCC-GCT-CCTGTCC-GG-AA-GCTCTA--GATGACCC-AAAGTCCTCAAAGCGACC
1664_mg  GTGAACCTGCGGAAGGATCATTGTCGAAACCTGTCAAAA--CAG-AGCGACCCGC-GAACAAA--CGATCACCACT-CGCGGTGGG-CTGGTTT-CTTAGCCGAT-CCCTT-GCCCGCCGG-ATCCGTGGTTT-CGCGTACCG-TCCCGATCGGGAGCTTT-TTCTC-GGTCTGGTCGTGCGCGTTGCTTCCGGATA-TCACCAAACCCCGGCACGAAAAGTGTCAAGAAACATGCAACCG--ACCGGTCGGTATTCGCCTC-CCCGGAGACGGTGTGTGCGCGGATGCTGAGCTGCGATCTA--AAGTCTAAAACGACTCTCGGCAACGGATATCTCGGCTCTCGCATCGATGAAGAACGTAGCGAAATGCGATACTTGGTGTGAATTGCAGAATCCCGTGAACCATCGAGTCTTTGAACGCAAGTTGCGCCCCAAGCCTTCTGGTCGAGGGCACGTCTGCCTGGGTGTCACAAATCGTCGTCCCCC---ACTCA-ACCT--T------------TA------------AGG----ATT-C-GGGACGGAAGCTGGTCTCCCGTGTGTTACCGCA-CGCGGTTGGCTAAAATCCGAGCCAAGGAC-GCAGGGAGCGT-CCCGACATGCGGTGGTGAA-CTAGATCC-ACTTT-CTT-AT-CGTCGGCC-GCT-CCTGTCC-GG-AA-GCTCTA--GATGACCC-AAAGTCCTCAAAGCGACC
1665_mh  NNNNNNNNNNNNNNNNNNNNNNNNNNNNNCCTGTCAAAA--CAG-AGCGACCCGC-GAACAAA--CGATCACCACT-CGCGGTGGG-CTGGTTT-CTTAGCCGAT-CCCTT-GCCCGCCGG-ATCCGTGGTTT-CGCGTACCG-TCCCGATCGGGAGCTTT-TTCTC-GGTCTGGTCGTGCGCGTTGCTTCCGGATA-TCACCAAACCCCGGCACRAAAAGTGTCAAGAAACATGCAACCG--ACCGGTCGGTATTCGCCTC-CCCGGAGACGGTGTGTGCGCGGATGCTGAGCTGCGATCTA--AAGTCTAAAACGACTCTCGGCAACGGATATCTCGGCTCTCGCATCGATGAAGAACGTAGCGAAATGCGATACTTGGTGTGAATTGCAGAATCCCGTGAACCATCGAGTCTTTGAACGCAAGTTGCGCCCCAAGCCTTCTGGYCGAGGGCACGTCTGCCTGGGTGTCACAAATCGTCGTCCCCC---ACTCA-ACCT--T------------TA------------AGG----ATT-C-GGGACGGAAGCTGGTCTCCCGTGTGTTACCGCA-CGCGGTTGGCTAAAATCCGAGCCAAGGAC-GCAGGGAGCGT-CCCGACATGCGGTGGTGAA-CTAGATCC-ACTTT-CTT-AT-CGTCGGCC-GCT-CCTGTCC-GG-AA-GCTCTA--GATGACCC-AAAGTCCTCAAAGCGACC
1669_mi  GTGAACCTGCGGAAGGATCATTGTCGAAACCTGTCAAAAA-CAG-AACGACCCGC-GAACAAA--CGATCACCACT-CGCGGTGGG-CTGGTTT-CTTAGCCGAT-CCCTT-GCCCGCCGG-ATCCGTGGCTT-CGCGTACCG-TCCCGATCGGGAGCTTT-ATCTC-GGTCTGGTCGTGCGCGTTGCTTCCGGATA-TCACCAAACCCCGGCACGAAAAGTGTCAAGGAACATGCAACCG--AACGGCCGGTATTCGCCTC-CCCGGAGACGGTGTGTGCGCGGATGCTGAGCTGCGATCTA--AAGTCTAAAACGACTCTCGGCAACGGATATCTCGGCTCTCGCATCGATGAAGAACGTAGCGAAATGCGATACTTGGTGTGAATTGCAGAATCCCGTGAACCATCGAGTCTTTGAACGCAAGTTGCGCCCCAAGCCTTCTGGCCGAGGGCACGTCTGCCTGGGTGTCACAAATCGTCGTCCCCC---ACTCA-TCCT--T------------TA------------AGG----ATT-C-GGGACGGAAGCTGGTCTCCCGTGTGTTACCGCA-CGCGGTTGGCCAAAATCCGAGCCAAGGAC-GCAGGGAGCGT-CCCGACATGCGGTGGTGAA-CTCGATCC-ACTTT-CCT-AT-CGTCGGCC-GCT-CCTGTCC-GG-AA-GCTCTA--GATGACCC-AAAGTCCTCAAAGCGACC
1671_mk  NNNNNNNTGCGGAAGGATCATTGTCGAAACCTGTCAAAAA-CAG-AACGACCCGC-GAACAAA--CGATCACCACT-CGCGGTGGG-CTGGTTT-CTTAGCCGAT-CCCTT-GCCCGCCGG-ATCCSTGGTTT-CGCGTACCG-TCCCGATCGGGAGCTTT-ATCTC-GGTCTGGTCGTGCGCGTTGCTTCCGGATA-TCACCAAACCCCGGCACGAAAAGTGTCAAGGAACATGGAACCG--AACGGCCGGTATTCGCYTC-CCCGGAGACGGTGTGTGCGCGGATGCTGAGCTGCGATCTA--AAGTCTAAAACGACTCTCGGCAACGGATATCTCGGCTCTCGCATCGATGAAGAACGTAGCGAAATGCGATACTTGGTGTGAATTGCAGAATCCCGTGAACCATCGAGTCTTTGAACGCAAGTTGCGCCCCAAGCCTTCTGGCCGAGGGCACGTCTGCCTGGGTGTCACAAATCGTCGTCCCCC---ACTCA-TCCT--T------------TA------------AGG----ATT-C-GGGACGGAAGCTGGTMTCCCGTGTGTTACCGCA-CGCGGTTGGCCAAAATCCGAGCCAAGGAC-GCAGGGAGCGT-CCCGACATGCGGTGGTGAA-CTCGATCC-ACTTT-CCT-AT-CGTCGGCC-GCT-CCTGTCC-GG-AA-GCTCTA--GATGACCN-NNNNNNNNNNNNNNNNNN
1674_ml  GTGAACCTGCGGAAGGATCATTGTCGAAACCTGTCAAAAA-CAG-AACGACCCGC-GAACAAA--CGATCACCACT-AGCGGTGGG-CTGGTTT-CTTAGCCGAT-CCCTT-GCCCGCTGG-ATCCGTGGTTT-CGCGTACTG-TCCCGATCGGGAGCTTT-ATCTC-GGTCTGGTCGTGCGCGTTGCTTCCGGATA-TCACCAAACCCCGGCACGAAAAGTGTCAAGGAACAAGCAACCG--AACGGCCGGTATTCGCCTC-CCCGGAGACGGTGTGTGCGCGGATGCTGAGCTGCGATCTA--AAGTCTAAAACGACTCTCGGCAACGGATATCTCGGCTCTCGCATCGATGAAGAACGTAGCGAAATGCGATACTTGGTGTGAATTGCAGAATCCCGTGAACCATCGAGTCTTTGAACGCAAGTTGCGCCCCAAGCCTTCTGGCCGAGGGCACGTCTGCCTGGGTGTCACAAATCGTCGTCCCCC---ACTCA-TCCT--T------------TA------------AGG----ATA-C-GGGACGGAAGCTGGTCTCCCGTGTGTTACCGCA-CGCGGTTGGCCAAAATCCGAGCCAAGGAC-GCAGGGAGCGT-CCCGACATGCGGTGGTGAA-CTCGATCC-ACTTT-CCT-AT-CGTCGGCC-GCT-CCTGTCC-GG-AA-GCTCTA--GATGACCC-AAAGTCCTCAAAGCGACC
1684_mn  GTGAACCTGCGGAAGGATCATTGTCGAAACCTGTCAAAAA-CAG-AACGACCCGC-GAACAAA--CGATCACCACT-AGCGGTGGG-CTGGTTT-CTTAGCCGAT-CCCTT-GCCCGCCGG-ATCCGTGGTTT-CGCGTACTG-TCCCGATCGGGAGCTTT-ATCTC-GGTCTGGTCGTGCGCGTTGCTTCCGGATA-TCACCAAACCCCGGCACGAAAAGTGTCAAGGAACAAGCAACCG--AACGGCCGGTATTCGCCTC-CCCGGAGACGGTGTGTGCGCGGATGCTGAGCTGCGATCTA--AAGTCTAAAACGACTCTCGGCAACGGATATCTCGGCTCTCGCATCGATGAAGAACGTAGCGAAATGCGATACTTGGTGTGAATTGCAGAATCCCGTGAACCATCGAGTCTTTGAACGCAAGTTGCGCCCCAAGCCTTCTGGCCGAGGGCACGTCTGCCTGGGTGTCACAAATCGTCGTCCCCC---ACTCA-TCCT--T------------TA------------AGG----ATA-C-GGGACGGAAGCTGGTCTCCCGTGTGTTACCGCA-CGCGGTTGGCCAAAATCCGAGCCAAGGAC-GCAGGGAGCGT-CCCGACATGCGGTGGTGAA-CTCGATCC-ACTTT-CCT-AT-CGTCGGCC-GCT-CCTGTCC-GG-AA-GATCTA--GATGACCC-AAAGTCCTCAAAGCGACC
1694_mp  GTGAACCTGCGGAAGGATCATTGTCGAAACCTGTCAAAAA-CAG-AACGACCCGC-GAACAAA--CGATCACCACT-CGCGGTGGGGCTGGTTT-CTTAGCCGAT-CCCTT-GCCCGCCGG-ATCCGTGGTTT-CGCGTACAGGTCCCGATCGGGAGCTTT-ATCTC-GGTCTGGTCGTGCGCGTTGCTTCCGGATA-TCACCAAACCCCGGCACGAAAAGTGTCAAGGAACATGCAACCG--AACGGCCGGTATTCGCCTC-CCCGGAGACGGTGTGTGCGCGGATGCCGAGCTGCGATCTA--AAGTCTAAAACGACTCTCGGCAACGGATATCTCGGCTCTCGCATCGATGAAGAACGTAGCGAAATGCGATACTTGGTGTGAATTGCAGAATCCCGTGAACCATCGAGTCTTTGAACGCAAGTTGCGCCCCAGGCCTTCTGGCCGAGGGCACGTCTGCCTGGGTGTCACAAATCGTCGTCCCCC---ACTCA-TCCT--T------------TA------------AGG----ATT-C-GGGACGGAAGCTGGTCTCCCGTGTGTTACCGCA-CGCGGTTGGCCAAAATCCGAGCCAAGGAC-GCAGGGAGCGT-CCCGACATGCGGTGGTGAA-CTCGATCC-ACTTT-CCT-AT-CGTCGGCC-GCT-CCTGTCC-GG-AA-GCTCTA--GATGACCC-AAAGTCCTCAAAGCGACC
1695_mr  GTGAACCTGCGGAAGGATCATTGTCGATACCTGTCAAAAA-CAG-AACGACCCGC-GAACCAA--CGATCACCACT-CGCGGTGGG-CTGGTTT-CTTAGCCGAT-CCCTT-GCCCGCCGG-ATCCGTGGTTT-CGCGTACCG-TCCCGGTCGGGATCTCT-ATCTC-GGTCTGGTCGTGCGTGTTGCTTCCGGATA-TCACCAAACCCCGGCACGAAAAGTGTCAAGGAACATGCAACCG--AACGGCCGGCATTCGCCTC-CCCGGAGACGGTGTGAGCGCGGATGCTGAGCTGCGATCTA--AAGTCTAAAACGACTCTCGGCAACGGATATCTCGGCTCTCGCATCGATGAAGAACGTAGCGAAATGCGATACTTGGTGTGAATTGCAGAATCCCGTGAACCATCGAGTCTTTGAACGCAAGTTGCGCCCCAAGCCTTCTGGCCGAGGGCACGTCTGCCTGGGTGTCACAAATCGTCGTCCCCCC----TCA-TCCT--C------------TA----ATA-----AGG----ATT-C-GGGACGGAAGCTGGTCTCCCGTGTGTTACCGCA-CGCGGTTGGCCAAAATCCGAGCCAAGGAC-GCAGGGAGCGT-CCCGACATGCGGTGGTGAA-CTCGATCC-ACTCT-CAT-AT-CGTCGGCC-GCT-CCCGTCC-GG-CA-GCTCTA--GATGACCC-AAAGTCCTCAAAGCGACC
1696_ms  NNNNNNNNNNNNNNNNNNNNNNNNNNNNNNNNNTCAAAAA-CAG-AACGACCCGC-GAACCAA--CGATCACCACT-CGCGGTGGG-CTGGTTT-CTTAGCCGAT-CCCTT-GCCCGCCGG-ATCCGTGGTTT-CGCGTACCG-TCCCGGTCGGGATCTCT-ATCTC-GGTCTGGTCGTGCGCGTTGCTTCCGGATA-TCACCAAACCCCGGCACGAAAAGTGTCAAGGAACATGCAACCG--AACGGCCGGCATTCGCCTC-CCCGGAGACGGTGTGTGCGCGGATGCTGAGCCGCGATCTA--AAGTCTAAAACGACTCTCGGCAACGGATATCTCGGCTCTCGCATCGATGAAGAACGTAGCGAAATGCGATACTTGGTGTGAATTGCAGAATCCCGTGAACCATCGAGTCTTTGAACGCAAGTTGCGCCCCAAGCCTTCTGGCCGAGGGCACGTCTGCCTGGGTGTCACAAATCGTCGTCCCCCC----TCA-TCCT--C------------TA------------AGG----ATT-C-GGGACGGAAGCTGGTCTCCCGTGTGTTACCGCA-CGCGGTTGGCCAAAATCCGAGCCAAGGAC-GCAGGGAGCGT-CCCGACATGCGGTGGTGAA-CTCGATCC-ACTCT-CAT-AT-CGTCGGCC-GCT-CCTGTCC-GG-AA-GCTCTA--GATGACCC-AAAGTCCTCAAAGCGACC
1701_mt  GTGAACCTGCGGAAGGATCATTGTCGAAACCTGTCGAAAA-CAG-AACGACCCGC-GAACAAA--CGATCACCACT-CGCGGTGGG-CTGGTTT-CTTAGCCGAT-CCCTT-GCCCGCCGG-ATCCGTGGTTT-CGCGTACGG-TCCCGATCGGGAGCTTT-ATCTC-GGTCTGGTCGTGCGCGTTGCTTCCGGATA-TCACCAAACCCCGGCACRAAAAGTGTCAAGGAACATGCAACCG--AACGGCCGGTATTCCCCTC-CCCGGAGACGGTGTGTGCGCGGATGCTGAGCTGCGATSTA--AAGTCTAAAACGACTCTCGGCAACGGATATCTCGGCTCTCGCATCGATGAAGAACGTAGCGAAATGCGATACTTGGTGTGAATTGCAGAATCCCGTGAACCATCGAGTCTTTGAACGCAAGTTGCGCCCCAAGCCTTCTGGCCGAGGGCACGTCTGCCTGGGTGTCACAAATCGTCGTCCCCC---ACTCA-TCCT--T------------TA------------AGG----ATC-C-GGGACGGAAGCTGGTCTCCCGTGTGTTACCGCA-CGCGGTTGGCCAAAATCCGAGCCAAGGAC-GCAGGGAGCGT-CCCGACATGCGGTGGTGAA-CTCGATCC-ACTTT-CCT-AT-CGTCGGCC-GCT-CCTGTCC-GG-AA-GCTGTA--GATGACCC-AAAGTCCTCAAAGCGACC
1702_mu  GTGAACCTGCGGAAGGATCATTGTCGAAACCTGTCRAAAA-CAG-AACGACCCGC-GAACAAA--CGATCACCACT-CGCGGTGGG-CTGGTTT-CTTAGCCGAT-CCCTT-GCCCGCCGG-ATCCGTGGTTT-CGCGTACSG-TCCCGATCGGGAGCTTT-ATCTC-GGTCTGGTCGTGCGCGTTGCTTCCGGATA-TCACCAAACCCCGGCACRAAAAGTGTCAAGGAACATGCAACCG--AACGGCCGGTATTCCCCTC-CCCGGAGACGGTGTGTGCGCGGATGCTGAGCTGCGATSTA--AAGTCTAAAACGACTCTCGGCAACGGATATCTCGGCTCTCGCATCGATGAAGAACGTAGCGAAATGCGATACTTGGTGTGAATTGCAGAATCCCGTGAACCATCGAGTCTTTGAACGCAAGTTGCGCCCCAAGCCTTCKGGCCGAGGGCACGTCTGCCTGGGTGTCACAAATCGTCGTCCCCC---ACTCA-TCCT--T------------TA------------AGG----ATY-C-GGGACGGAAGCTGGTCTCCCGTGTGTTACCGCA-CGCGGTTGGCCAAAATCCGAGCCAAGGAC-GCAGGGAGCGT-CCCGACATGCGGTGGTGAA-CTCGATCC-ACTTT-CCT-AT-CGTCGGCC-GCT-CCTGTCC-GG-AA-GCTGTA--GATGACCC-AAAGTCCTCAAAGCGACC
1705_mv  NNNNNNNNNNNNNNNNNNNATTGTCGAAACCTGTCAAAAA-CAG-AACGACCCGC-GAACAAA--CGATCACCACT-CGCGGTGGG-CTGGTTT-CTTAGCCGAT-CCCTT-GCCCGCCGG-ATCCGTGGTTT-CGCGTGCCG-TCCCGATCGGGAGCTTT-ATCTC-GGTCTGGTCGTGCGCGTTGCTTCCGGATA-TCACCAAACCCCGGCACGAAAAGTGTCAAGGAACATGCAACCG--AACGGCCGGTATTCGCCTC-CCCGGAGACGGTGTGTGCGCGGATGCTGAGCTGCGATCTA--AAGTCTAAAACGACTCTCGGCAACGGATATCTCGGCTCTCGCATCGATGAAGAACGTAGCGAAATGCGATACTTGGTGTGAATTGCAGAATCCCGTGAACCATCGAGTCTTTGAACGCAAGTTGCGCCCCAAGCCTTCTGGCCGAGGGCACGTCTGCCTGGGTGTCACAAATCGTCGTCCCCC---ACTCA-TCCT--T------------TA------------AGG----ATC-C-GGGACGGAAGCTGGTCTCCCGTGTGTTACCGCA-TGCGGTTGGCCAAAATCCGAGCCAAGGAC-GCAGGGAGCGT-CCCGACATGCGGTGGTGAA-CTCGATCC-ACTCT-CCT-AT-CGTCGGCC-GCT-CCTGTCCCGG-AA-GCTCTA--GATGACCC-AAAGTCCTCAAAGCGACC
1710_mx  GTGAACCTGCGGAAGGATCATTGTCGAAACCTGTCGAAAA-CAG-AACGACCCGC-GAACAAA--CGATCACCACT-CGCGGTGGG-CTGGTTT-CTTAGCCGAT-CCCTT-GCCCGCCGG-ATCCGTGGTTT-CGCGTACGG-TCCCGATCGGGAGCTTT-ATCTC-GGTCTGGTCGTGCGCGTTGCTTCCGGATA-TCACCAAACCCCGGCACGAAAAGTGTCAAGGAACATGCAACCG--AACGGCCGGTATTCCCCTC-CCCGGAGACGGTGTGTGCGCGGATGCTGAGCTGCGATCTA--AAGTCTAAAACGACTCTCGGCAACGGATATCTCGGCTCTCGCATCGATGAAGAACGTAGCGAAATGCGATACTTGGTGTGAATTGCAGAATCCCGTGAACCATCGAGTCTTTGAACGCAAGTTGCGCCCCAAGCCTTCTGGCCGAGGGCACGTCTGCCTGGGTGTCACAAATCGTCGTCCCCC---ACTCA-TCCT--T------------TA------------AGG----ATC-C-GGGACGGAAGCTGGTCTCCCGTGTGTTACCGCA-CGCGGTTGGCCAAAATCCGAGCCAAGGAC-GCAGGGAGCGT-CCCGACATGCGGTGGTGAA-CTCGATCC-ACTTT-CCT-AT-CGTCGGCC-GCT-CCTGTCC-GG-AA-GCTCTA--GATGACCC-AAAGTCCTCAAAGCGACC
1713_my  NNNNNNNNNNNNNAGGATCATTGTCGAAACCTGTCAAAA--CAG-AACGACCCGC-GAACAAA--CGATCACCACT-CGCGGTGGG-CTGGTTT-CTTAGCCGAT-CCCTT-GCCCGCCGG-ATCCGTGGTTT-CGCGTACCG-TCCCGATCTGGAGCTTT-ATCTC-GGTCTAGTCGTGCGCGTTGCTTCCGGATT-TCACCAAACCCCGGCACGAAAAGTGTCAAGGAACATGCAACCG--AACGGCCGGTATCCGCCTC-CCYGGAGACGGTGTGTGCGCGGATGCCGAGCTGCGATCTA--AAGTCTAAAACGACTCTCGGCAACGGATATCTCGGCTCTCGCATCGATGAAGAACGTAGCGAAATGCGATACTTGGTGTGAATTGCAGAATCCCGTGAACCATCGAGTCTTTGAACGCAAGTTGCGCCCCAAGCCTTCTGGCCGAGGGCACGTCTGCCTGGGTGTCACAAATCGTCGTCCCCC---ACTCA-TCCT--T------------TA------------AGG----ATT-C-GGGACGGAAGCTGGTCTCCCGTGTGTTACCGCA-CGCGGTTGGCCAAAATCCGAGCCAAGGAC-GCAGGGAGCGT-CCCGACATGCGGTGGTGAA-CTCGATCC-ACTTT-CCT-AT-CGTCGGCC-GCT-CCTGTCC-GG-AA-GCTCTA--GATGACCC-AAAGTCCTCAAAGCGACC
1715_mz  GTGAACCTGCGGAAGGATCATTGTCGAAACCTGTCAAAAA-CAG-AACGACCCGC-GAACAAA--CGATCACCACT-CGCGGTGGG-CTGGTTT-CTTAGCCGAT-CCCTT-GCCCGCCGG-ATCCGTGGTTT-CGCGTACCG-TCCCGATCGGGAGCTTT-ATCTC-GGTCTAGTCGAGCGCGTTGCTTCCGGATT-TCACCAAACCCCGGCACGAAAAGTGTCAAGGAACATGCAACCG--AACGGCCGGTATTCGCCTC-CCCGGAGACGGTGTGTGCGCGGATGCCGAGCTGCGATCTA--AAGTCTAAAACGACTCTCGGCAACGGATATCTCGGCTCTCGCATCGATGAAGAACGTAGCGAAATGCGATACTTGGTGTGAATTGCAGAATCCCGTGAACCATCGAGTCTTTGAACGCAAGTTGCGCCCCAAGCCTTCTGGCCGAGGGCACGTCTGCCTGGGTGTCACAAATCGTCGTCCCCC---ACTCA-TCCT--T------------TA------------AGG----ATT-C-GGGACGGAAGCTGGTCTCCCGTGTGTTACCGCA-CGCGGTTGGCCAAAATCCGAGCCAAGGAC-GCAGGGAGCGT-CCCGACATGCGGTGGTGAA-CTCGATCC-ACTTT-CCT-AT-CGTCGGCC-GCT-CCTGTCC-GG-AA-GCTCTA--GATGACCC-AAAGTCCTCAAAGCGACC
1716_na  GTGAACCTGCGGAAGGATCATTGTCGAAACCTGTCAAAAA-CAG-AACGACCCGC-GAACAAA--CGATCACCACT-CGCGGTGGG-CTGGTTT-CTTAGCCGAT-CCCTT-GCCCGCCGG-ATCCGTGGTTT-CGCGTACCG-TCCCG-------------ATCTC-GGTCTAGTCGTGCGCGTTTCTTCCGGATT-TCACCAAACCCCGGCACGAAAAGTGTCAAGGAACATGCAACCG--AACGGCCGGTATTCGCCTC-CCCGGAGACGGTGTGTGCGCGGATGCCGAGCTCCGATCTA--AAGTCTAAAACGACTCTCGGCAACGGATATCTCGGCTCTCGCATCGATGAAGAACGTAGCGAAATGCGATACTTGGTGTGAATTGCAGAATCCCGTGAACCATCGAGTCTTTGAACGCAAGTTGCGCCCCAAGCCTTCTGGCCGAGGGCACGTCTGCCTGGGTGTCACAAATCGTCGTCCCCC---ACTCA-TCCT--T------------TA------------AGG----ATT-C-GGGACGGAAGCTGGTCTCCCGTGTGTTACCGCA-CGCGGTTGGCCAAAATCCGAGCCAAGGAC-GCAGGGAGCGT-CCCGACATGCGGTGGTGAA-CTCGATCC-ACTTT-CCT-AT-CGTCGGCC-GCT-CCTGTCC-GG-AA-GCTCTA--GATGACCC-AAAGTCCTCAAAGCGACC
1717_nb  GTGAACCTGCGGAAGGATCATTGTCGAAACCTGTCAAAAA-CAG-AACGACCCGC-GAACAAA--CGATCACCACT-CGCGGTGGG-CTGGTTT-CTTAGCCGAT-CCCTT-GCCCGCCGG-ATCCGTGGTTT-CGCGTACCG-TCCCG-------------ATCTC-GGTCTAGTCGTGCGCGTTTCTTCCGGATT-TCACCAAACCCCGGCACGAAAAGTGTCAAGGAACATGCAACCG--AACGGCCGGTATTCGCCTC-CCCGGAGACGGGGTGTGCGCGGATGCCGAGCTCCGATCTA--AAGTCTAAAACGACTCTCGGCAACGGATATCTCGGCTCTCGCATCGATGAAGAACGTAGCGAAATGCGATACTTGGTGTGAATTGCAGAATCCCGTGAACCATCGAGTCTTTGAACGCAAGTTGCGCCCCAAGCCTTCTGGCCGAGGGCACGTCTGCCTGGGTGTCACAAATCGTCGTCCCCC---ACTCA-TCCT--T------------TA------------AGG----ATT-C-GGGACGGAAGCTGGTCTCCCGTGTGTTACCGCA-CGCGGTTGGCCAAAATCCGAGCCAAGGAC-GCAGGGAGCGT-CCCGACATGCGGTGGTGAA-CTCGATCC-ACTTT-CCT-AT-CGTCGGCC-GCT-CCTGTCC-GG-AA-GCTCTA--GATGACCC-AAAGTCCTCAAAGCGACC
1718_nc  NNNNNNNNNNNNNNNNNNNNNNNNNNNNNNNNNNNAAAAA-CAG-AACGACCCGC-GAACAAA--CGATCACCACT-CGCGGTGGG-CTGGTTT-CTTAGCCGAT-CCCTT-GCCCGCCGG-ATCCGTGGTTT-CGCGTACCG-TCCCG-------------ATCTC-GGTCTAGTCGTGCGCGTTTCTTCCGGATT-TCACCAAACCCCGGCACGAAAAGTGTCAAGGAACATGCAACCG--AACGGCCGGTATTCGCCTC-CCCGGAGACGGGGTGTGCGCGGATGCCGAGCTCCGATCTA--AAGTCTAAAACGACTCTCGGCAACGGATATCTCGGCTCTCGCATCGATGAAGAACGTAGCGAAATGCGATACTTGGTGTGAATTGCAGAATCCCGTGAACCATCGAGTCTTTGAACGCAAGTTGCGCCCCAAGCCTTCTGGCCGAGGGCACGTCTGCCTGGGTGTCACAAATCGTCGTCCCCC---ACTCA-TCCT--T------------TA------------AGG----ATT-C-GGGACGGAAGCTGGTCTCCCGTGTGTTACCGCA-CGCGGTTGGCCAAAATCCGAGCCAAGGAC-GCAGGGAGCGT-CCCGACATGCGGTGGTGAA-CTCGATCC-ACTTT-CCT-AT-CGTCGGCC-GTT-CCTGTCC-GG-AA-GCTCTA--GATGACCC-AAANNNNNNNNNNNNNNN
1722_nd  GTGAACCTGCGGAAGGATCATTGTCGAAACCTGTCAAAAA-CAG-AACGACCCGC-GRACAAA--CGATCACCACT-CGCGGTGGG-CTGGTTT-CTTAGCCGAT-CCCTT-GCCCGCCGG-ATCCGTGGTTT-CGCGTACCG-TCCCGATCGGGAGCTTT-ATCTC-GGTCTGGTCGTGCGCGTTGCTTCCGGATA-TCACCAAACCCCGGCACAAAAAGTGTCAAGGAACATGCAACCG--AACGGCCGGTATTCGCCTC-CCCGGAGACGGTGTGTGCGCGGATGCTGAGCTGCGATGTA--AAGTCTAAAACGACTCTCGGCAACGGATATCTCGGCTCTCGCATCGATGAAGAACGTAGCGAAATGCGATACTTGGTGTGAATTGCAGAATCCCGTGAACCATCGAGTCTTTGAACGCAAGTTGCGCCCCAAGCCTTCGGGCCGAGGGCACGTCTGCCTGGGTGTCACAAATCGTCGTCCCCC---ACTCA-TCCT--T------------TA------------AGG----ATT-C-GGGACGGAAGCTGGTCTCCCGTGTGTTACCGCA-CGCGGTTGGCCAAAATCCGAGCCAAGGAC-GCAGGGAGCGT-CCCGACATGCGGTGGTGAA-CTCGATCC-ACTTT-CCT-AT-CGTCGGCC-GCT-CCTGTCC-GG-AA-GCTCTA--GATGACCC-AAAGTCCTCAAAGCGACC
1724_ne  GTGAACCTGCGGAAGGATCATTGTCGAAACCTGTCAAAAA-CAG-AACGACCCGC-GAACAAA--CGATCACCACT-CGCGGTGGG-CTGGTTT-CTTAGCCGAT-CCCTT-GCCCGCCGG-ATCCGTGGTTT-CGCGTACCG-TCCCGATCGGGAGCTTT-ATCTC-GGTCTGGTCGTGCGCGTTGCTTCCGGATA-TCACCAAACCCCGGCACAAAAAGTGTCAAGGAACATGCAACCG--AACGGCCGGTATTCGCCTC-CCCGGAGACGGTGTGTGCGCGGATGCTGAGCTGCGATSTA--AAGTCTAAAACGACTCTCGGCAACGGATATCTCGGCTCTCGCATCGATGAAGAACGTAGCGAAATGCGATACTTGGTGTGAATTGCAGAATCCCGTGAACCATCGAGTCTTTGAACGCAAGTTGCGCCCCAAGCCTTCGGGCCGAGGGCACGTCTGCCTGGGTGTCACAAATCGTCGTCCCCC---ACTCA-TCCT--T------------TA------------AGG----ATT-C-GGGACGGAAGCTGGTCTCCCGTGTGTTACCGCA-CGCGGTTGGCCAAAATCCGAGCCAAGGAC-GCAGGGAGCGT-CCCGACATGCGGTGGTGAA-CTCGATCC-ACTTT-CCT-AT-CGTCGGCC-GCT-CCTGTCC-GG-AA-GCTCTA--GATGACCC-AAAGTCCTCAAAGCGACC
1727_ng  GTGAACCTGCGGAAGGATCATTGTCGAAACCTGTCAAAAA-CAG-AACGACCCGC-GAACAAA--CGATCACCACT-CGCGGTGGG-CTGGTTT-CTTAGCCGAT-CCCTT-GCCCGCCGG-ATCCGTGGTTT-CGCGTACCG-TCCCGATCGGGAGCTTT-ATCTC-GGTCTGGTCGTGCGCGTTGCTTCCGGATA-TCACCAAACCCCGGCACAAAAAGTGTCAAGGAACATGCAACCG--AACGGCCGGTATTCGCCTC-CCCGGAGACGGTGTGTGCGCGGATGCTGAGCTGCGATGTA--AAGTCTAAAACGACTCTCGGCAACGGATATCTCGGCTCTCGCATCGATGAAGAACGTAGCGAAATGCGATACTTGGTGTGAATTGCAGAATCCCGTGAACCATCGAGTCTTTGAACGCAAGTTGCGCCCCAAGCCTTCGGGCCGAGGGCACGTCTGCCTGGGTGTCACAAATCGTCGTCCCCC---ACTCA-TCCT--T------------TA------------AGG----ATT-C-GGGACGGAAGCTGGTCTCCCGTGTGTTACCGCA-CGCGGTTGGCCAAAATCCGAGCCAAGGAC-GCAGGGAGCGT-CCCGACATGCGGTGGTGAA-CTCGATCC-ACTTT-CCT-AT-CGTCGGCC-GCT-CCTGTCC-GG-AA-GCTCTA--GATGACCCCAAAGTCCTCAAAGCGACC
1745_ni  GTGAACCTGCGGAAGGATCATTGTCGAAACCTGTCAAAAA-CAG-AACGACCCGC-GAACAAA--CGATCACCACT-CGCGGTGGG-CTGGTTT-CTTAGCCGAT-CCCTT-GCCCGCCGG-ATCCGTGGTTT-CGCGTACCG-TCCCGATCGGGAGCTTT-ATCTC-GGTCTGGTCGTGCGCGTTGCTTCCGGATA-TCACCAAACCCCGGCACAAAAAGTGTCAAGGAACATGCAACCG--AACGGCCGGTATTCGCCTC-CCCGGAGACGGTGTGTGCGCGGATGCTGAGCTGCGATCTA--AAGTCTAAAACGACTCTCGGCAACGGATATCTCGGCTCTCGCATCGATGAAGAACGTAGCGAAATGCGATACTTGGTGTGAATTGCAGAATCCCGTGAACCATCGAGTCTTTGAACGCAAGTTGCGCCCCAAGCCTTCGGGCCGAGGGCACGTCTGCCTGGGTGTCACAAATCGTCGTCCCCC---ACTCA-TCCT--T------------TA------------AGG----ATT-C-GGGACGGAAGCTGGTCTCCCGTGTGTTACCGCA-CGCGGTTGGCCAAAATCCGAGCCAAGGAC-GCAGGGAGCGT-CCCGACATGCGGTGGTGAA-CTCGATCC-ACTTT-CCT-AT-CGTCGGCC-GCT-CCTGTCC-GG-AA-GCTCTA--GATGACCCCAAAGTCCTCAAAGCGACC
1763_nk  GTGAACCTGCGGAAGGATCATTGTCGAAACCTGCCGAAAA-CAG-AACGACCCGC-GAACAAA--CGATCACCACT-CGCGGTGGG-CTGGTTT-CTTAGCCGAT-CCCTT-GCCCGCCGG-ATCCGTGGTTT-CGCGTACGG-TCCCGATCGGGAGCTTT-ATCTC-GGTCTGGTCGTGCGCGTTGCTTCCGGATA-TCACCAAACCCCGGCACGAAAAGTGTCAAGGAACATGCAACCG--AACGGCCGGTATTCCCCTC-CCCGGAGACGGTGTGTGCGCGGATGCTGAGCTGCGATCTA--AAGTCTAAAACGACTCTCGGCAACGGATATCTCGGCTCTCGCATCGATGAAGAACGTAGCGAAATGCGATACTTGGTGTGAATTGCAGAATCCCGTGAACCATCGAGTCTTTGAACGCAAGTTGCGCCCCAAGCCTTCTGGCCGAGGGCACGTCTGCCTGGGTGTCACAAATCGTCGTCCCCC---ACTCA-TCCT--T------------TA------------AGG----ATC-C-GGGACGGAAGCTGGTCTCCCGTGTGTTACCGCA-CGCGGTTGGCCAAAATCCGAGCCAAGGAC-GCAGGGAGCGT-CCCGACATGCGGTGGTGAA-CTCGATCC-ACTTT-CCT-AT-CGTCGGCC-GCT-CCTGTCC-GG-AA-GCTGTA--GATGACCC-AAAGTCCTCAAAGCGACC
1789_nm  GTGAACCTGCGGAAGGATCATTGTCGAAACCTGTCAAAAA-CAG-AACGACCCGC-GAACAAA--CGATCACCACT-CGCGGTGGG-CTGGTTT-CTTAGCCGAT-CCCTT-GCCCGCCGG-ATCCGTGGTTT-CGCGTACCG-TCCCGATCGGGAGCTTT-ATCTC-GGTCTGGTCGTGCGCGTTGCTTCCGGATA-TCACCAAACCCCGGCACAAAAAGTGTCAAGGAACATGCAACCG--AACGGCCGGTATTCGCCTC-CCCGGAGACGGTGTGTGCGCGGATGCTGAGCTGCGATCTA--AAGTCTAAAACGACTCTCGGCAACGGATATCTCGGCTCTCGCATCGATGAAGAACGTAGCGAAATGCGATACTTGGTGTGAATTGCAGAATCCCGTGAACCATCGAGTCTTTGAACGCAAGTTGCGCCCCAAGCCTTCGGGCCGAGGGCACGTCTGCCTGGGTGTCACAAATCGTCGTCCCCC---ACYCA-TCCT--T------------TA------------AGG----ATT-C-GGGACGGAAGCTGGTCTCCCGTGTGTTACCGCA-CGCGGTTGGCCAAAATCCGAGCCAAGGAC-GCAGGGAGCGT-CCCGACAWGCGGTGGTGAA-CTCGATCC-ACTTT-CCT-AT-CGTCGGCC-GCT-CCTGTCC-GG-AA-GCTCTA--GATGACCC-AAAGTCCTCAAAGCGACC
1800_nn  GTGAACCTGCGGAAGGATCATTGTCGAAACCTGTCAAAAA-CAG-AACGACCCGC-GAACCAA--CGATCACCACT-CGCGGCGGG-CTGGTTT-CCTAGCCGATTCCCTC-GCCCGCCGG-ATCCGTGGTTT-CGCGTACCG-TCCAGGTCGGGAGCTCT-ATCTC-GGTCTGGTCGTGCGCGTTGCTTCCGGATA-TCACCAAACCCCGGCACGAAAAGTGTCAAGGAACATGCAACCG--AACGGCCGGCATTCGCCTC-CCCGGAGACGGTGTGTGCGCGGATGCTGAGCTGCGATCTA--AAGTCTAAAACGACTCTCGGCAACGGATATCTCGGCTCTCGCATCGATGAAGAACGTAGCGAAATGCGATACTTGGTGTGAATTGCAGAATCCCGTGAACCATCGAGTCTTTGAACGCAAGTTGCGCCCCAAGCCTTCGGGCCGAGGGCACGTCTGCCTGGGTGTCACAAATCGTCGTCCCC----TCTCA-TCCT--C------------TA------------AGG----ATT-C-GGGACGGAAGCTGGTCTCCCGTGTGTTGCCGCA-CGCGGTTGGCCAAAATCCGAGCCAAGGAC-GCACGGAGCGT-CCCGACATGCGGTGGTGAA-CTCGATCC-ACTCT-CAT-AT-CGTCGGCC-GCT-CCTGTCC-GG-AA-GCTCTA--GATGACCC-AAAGTCCTCAAAGCGACC
1804_no  GTGAACCTGCGGAAGGATCATTGTCGAAACCTGTCAAAAA-CAG-AACGACCCGC-GAACCAA--CGATCACCACT-CGCGGTGGG-CTGGTTT-CTTAGCCGATTCCCTC-GCCCGCCGG-ATCCGTGGTTT-CGCGTACCG-TCCAGGTCGGGAGCTCT-GTCTC-GCTCTGGTCGTGCGCGTTGCTTCCGGATA-TCACCAAACCCCGGCACGAAAAGTGTCAAGGAACATGCAACCG--AACGGCCGGCATTCGCCTC-CCCGGAGACGGTGTGTGCGCGGATGCTGAGCTGCGATCTA--AAGTCTAAAACGACTCTCGGCAACGGATATCTCGGCTCTCGCATCGATGAAGAACGTAGCGAAATGCGATACTTGGTGTGAATTGCAGAATCCCGTGAACCATCGAGTCTTTGAACGCAAGTTGCGCCCCAAGCCTTCGGGCCGAGGGCACGTCTGCCTGGGTGTCACAAATCGTCGTCCCC----TCTCA-TCCT--C------------TA------------AGG----ATT-C-GGGACGGAAGCTGGTCTCCCGTGTGTTACCGCA-CGCGGTTGGCCAAAATCCGAGCCAAGGAC-GCAGGGAGCGT-CCCGACATGCGGTGGTGAA-CTCGATCC-ACTCT-CAT-AT-CGTCGGCC-GCT-CCTGTCC-GG-AA-GCTCTA--GATGACCC-AAAGTCCTCAAAGCGACC
1805_np  GTGAACCTGCGGAAGGATCATTGTCGAAACCTGTCAAAAA-CAG-AACGACCCGC-GAACCAA--CGATCACCACT-CGCGGTGGG-CTGGTTT-CTTAGCCGATTCCCTG-GCCCGCCGG-ATCCGTGGTTT-CGCGTACCG-TCCAGGTCGGGAGCTCT-GTCTC-GCTCTGGTCGTGCGCGTTGCTTCCGGATA-TCACCAAACCCCGGCACGAAAAGTGTCAAGGAACATGCAACCG--AACGGCCGGCATTCGCCTC-CCCGGAGACGGTGTGTGCGCGGATGCTGAGCTGCGATCTA--AAGTCTAAAACGACTCTCGGCAACGGATATCTCGGCTCTCGCATCGATGAAGAACGTAGCGAAATGCGATACTTGGTGTGAATTGCAGAATCCCGTGAACCATCGAGTCTTTGAACGCAAGTTGCGCCCCAAGCCTTCGGGCCGAGGGCACGTCTGCCTGGGTGTCACAAATCGTCGTCCCC----TCTCA-TCCT--C------------TA------------AGG----ATT-C-GGGACGGAAGCTGGTCTCCCGTGTGTTACCGCA-CGCGGTTGGCCAAAATCCGAGCCAAGGAC-GCAGGGAGCGT-CCCGACATGCGGTGGTGAA-CTCGATCC-ACTCT-CAT-AT-CGTCGGCC-GCT-CCTGTCC-GG-AA-GCTCTA--GATGACCC-AAAGTCCTCAAAGCGACC
1806_ot  GTGAACCTGCGGAAGGATCATTGTCGAAACCTGTCAAAAA-CAG-AACGACCCGC-GAACCAA--CGATCACCACT-CGCGGTGGG-CTGGTTT--TTAGCCGATTCCCTC-GCCCGCCGG-ATCCGTGGTTT-CGCGTACCG-TCCAGGTCGGGAGCTCT-GTCTC-GCTCTGGTCGTGCGCGTTGCTTCCGGATA-TCACCAAACCCCGGCACGAAAAGTGTCAAGGAACATGCAACCG--AACGGCCGGCATTCGCCTC-CCCGGAGACGGTGTGTGCGCGGATGCTGAGCTGCGATCTA--AAGTCTAAAACGACTCTCGGCAACGGATATCTCGGCTCTCGCATCGATGAAGAACGTAGCGAAATGCGATACTTGGTGTGAATTGCAGAATCCCGTGAACCATCGAGTCTTTGAACGCAAGTTGCGCCCCAAGCCTTCGGGCCGAGGGCACGTCTGCCTGGGTGTCACAAATCGTCGTCCCC----TCTCA-TCCT--C------------TA------------AGG----ATT-C-GGGACGGAAGCTGGTCTCCCGTGTGTTACCGCA-CGCGGTTGGCCAAAATCCGAGCCAAGGAC-GCAGGGAGCGT-CCCGACATGCGGTGGTGAA-CTCGATCC-ACTCT-CAT-AT-CGTCGGCC-GCT-CCTGTCC-GG-AA-GCTCTA--GATGACCC-AAAGTCCTCAAAGCGACC
1807_nr  GTGAACCTGCGGAAGGATCATTGTCGAAACCTGTCAAAAA-CAG-AACGACCCGC-GAACCAA--CGATCACCACT-CGCGGTGGG-CTGGTTT-CTTAGCCGATTCCCTC-GCCCGCCGG-ATCCGTGGTTT-CGCGTACCG-TCCAGGTCGGGAGCTCT-GTCTC-GCTCTGGTCGTGCGCGTTGCTTCCGGATA-TCACCAAACCCCGGCACGAAAAGTGTCAAGGAACATGCAACCG--AACGGCCGGCATTCGCCTC-CCCGGAGACGGTGTGTGCGCGGATGCTGAGCTGCGATCTA--AAGTCTAAAACGACTCTCGGCAACGGATATCTCGGCTCTCGCATCGATGAAGAACGTAGCGAAATGCGATACTTGGTGTGAATTGCAGAATCCCGTGAACCATCGAGTCTTTGAACGCAAGTTGCGCCCCAAGCCTTCGGGCCGAGGGCACGTCTGCCTGGGTGTCACAAATCGTCGTCCCC----TCTCA-TCCT--C------------TA------------AGG----ATT-C-GGGACGGAAGCTGGTCTCCCGTGTGTTACCGCA-CGCGGTTGGCCAAAATCCGAGCCAAGGAC-GCAGGGAGCGT-CCCGACATGCGGTGGTGAA-CTCGATCC-ACTCT-CAT-AT-CGTCGGCC-GCT-CCTGTCC-GG-AA-GCTCTA--GATGACCC-AAAGTCCTCAAAGCGACC
1808_ns  GTGAACCTGCGGAAGGATCATTGTCGAAACCTGTCAAAAA-CAG-AACGACCCGC-GAACCAA--CGATCACCACT-CGCGGCGGG-CTGGTTT-CTTAGCCGATTCCCTC-GCCCGCCGG-ATCCGTGGTTT-CGCGTACCG-TCCAGGTCGGGAGCTCT-GTCTC-GCTCTGGTCGTGCGCGTTGCTTCCGGATA-TCACCAAACCCCGGCACGAAAAGTGTCAAGGAACATGCAACCG--AACGGCCGGCATTCGCCTC-CCCGGAGACGGTGTGTGCGCGGATGCTGAGCTGCGATCTA--AAGTCTAAAACGACTCTCGGCAACGGATATCTCGGCTCTCGCATCGATGAAGAACGTAGCGAAATGCGATACTTGGTGTGAATTGCAGAATCCCGTGAACCATCGAGTCTTTGAACGCAAGTTGCGCCCCAAGCCTTCGGGCCGAGGGCACGTCTGCCTGGGTGTCACAAATCGTCGTCCCC----TCTCA-TCCT--C------------TA------------AGG----ATT-C-GGGACGGAAGCTGGTCTCCCGTGTGTTACCGCA-CGCGGTTGGCCAAAATCCGAGCCAAGGAC-GCAGGGAGCGT-CCCGACATGCGGTGGTGAA-CTCGATCC-ACTCT-CAT-AT-CGTCGGCC-GCT-CCTGTCC-GG-AA-GCTCTA--GATGACCC-AGAGTCCTCAAAGCGACC
1809_nt  GTGAACCTGCGGAAGGATCATTGTCGAAACCTGTCAAAAA-CAG-AACGACCCGC-GAACCAA--CGATCACCACT-CGCGGCGGG-CTGGTTT-CCTAGCCGATTCCCTC-GCCCGCCGG-ATCCGTGGTTT-CGCGTACCG-TCCAGGTCGGGAGCTCT-ATCTC-GGTCTGGTCGTGCGCGTTGCTTCCGGATA-TCACCAAACCCCGGCACGAAAAGTGTCAAGGAACATGCAACCG--AACGGCCGGCATTCGCCTC-CCCGGAGACGGTGTGTGCGCGGATGCTGAGCTGCGATCTA--AAGTCTAAAACGACTCTCGGCAACGGATATCTCGGCTCTCGCATCGATGAAGAACGTAGCGAAATGCGATACTTGGTGTGAATTGCAGAATCCCGTGAACCATCGAGTCTTTGAACGCAAGTTGCGCCCCAAGCCTTCGGGCCGAGGGCACGTCTGCCTGGGTGTCACAAATCGTCGTCCCC----TCTCA-TCCT--C------------TA------------AGG----ATT-C-GGGACGGAAGCTGGTCTCCCGTGTGTTACCGCA-CGCGGTTGGCCAAAATCCGAGCCAAGGAC-GCAGGGAGCGT-CCCGACATGCGGTGGTGAA-CTCGATCC-ACTCT-CAT-AT-CGTCGGCC-GCT-CCTGTCC-GG-AA-GCTCTA--GATGACCC-AAAGTCCTCAAAGCGACC
1810_nu  GTGAACCTGCGGAAGGATCATTGTCGAAACCTGTCAAAAA-CAG-AACGACCCGC-GAACCAA--CGATCACCACT-CGCGGTGGG-CTGGTTT-CTTAGCCGATTCCCTC-GCCCGCCGG-ATCCGTGGTTT-CGCGTACCG-TCCAGGTCGGGAGCTCT-GTCTC-GCCCTGGTCGTGCGCGTTGCTTCCGGATA-TCACCAAACCCCGGCACGAAAAGTGTCAAGGAACATGCAACCG--AACGGCCGGCATTCGCCTC-CCCGGAGACGGTGTGTGCGCGGATGCTGAGCTGCGATCTA--AAGTCTAAAACGACTCTCGGCAACGGATATCTCGGCTCTCGCATCGATGAAGAACGTAGCGAAATGCGATACTTGGTGTGAATTGCAGAATCCCGTGAACCATCGAGTCTTTGAACGCAAGTTGCGCCCCAAGCCTTCGGGCCGAGGGCACGTCTGCCTGGGTGTCACAAATCGTCGTCCCC----TCTCA-TCCT--C------------TA------------AGG----ATT-C-GGGACGGAAGCTGGTCTCCCGTGTGTTACCGCA-CGCGGTTGGCCAAAATCCGAGCCAAGGAC-GCAGGGAGCGT-CCCGACATGCGGTGGTGAA-CTCGATCC-ACTCT-CAT-AT-CGTCGGCC-GCT-CCTGTCC-GG-AA-GCTCTA--GATGACCC-AAAGTCCTCAAAGCGACC
829_hi   GTGAACCTGCGGAAGGATCATTGTCGAAACCTGTCAAAAA-CAG-AACGACCCGC-GAACAAA--CGATCACCACT-CGCGGTGGG-CTGGTTT-CTTAGCCGAT-CCCTT-GCCCGCCGG-ATCCGTGGTTT-CGCGTACCG-TCCCGATCGGGAGCTTT-ATCTC-GGTCTGGTCGTGCGCGTTGCTTCCGGATA-TCACCAAACCCCGGCACRAAAAGTGTCAAGGAACATGCAACCG--AACGGCCGGTATTCGCCTC-CCCGGAGACGGTGTGTGCGCGGATGCTGAGCTGCGATCTA--AAGTCTAAAACGACTCTCGGCAACGGATATCTCGGCTCTCGCATCGATGAAGAACGTAGCGAAATGCGATACTTGGTGTGAATTGCAGAATCCCGTGAACCATCGAGTCTTTGAACGCAAGTTGCGCCCCAAGCCTTCGGGCCGAGGGCACGTCTGCCTGGGTGTCACAAATCGTCGTCCCCC---ACYCA-TCCT--T------------TA------------AGG----ATT-C-GGGACGGAAGCTGGTCTCCCGTGTGTTACCGCA-CGCGGTTGGCCAAAATCCGAGCCAAGGAC-GCAGGGAGCGT-CCCGACATGCGGTGGTGAA-CTCGATCC-ACTTT-CCT-AT-CGTCGGCC-GCT-CCTGTCC-GG-AA-GCTCTA--GATGACCC-AAAGTCCTCAAAGCGACC
838_hk   NNNNNNNNNNNNNNNNNNNNNNNNNNNNNNNNNNNNNNNN-NNN-NNNNNNNNNN-NNNNNNN--NNNNNNNNNNN-NNNNNNNNN-NNNNNNN-NNNNNNNNNNNNNNNN-NNNNNNNNN-NNNNNNNNNNN-NNNNNNNNN-NNNNNNNNNNNNNNNNN-NNNNN-NNNNNNNNNNNNNNNNNNNNNNNNNNNNN-NNNNNNNNCCCCGGCANNAAAAGTGTCAAGGANCAAGCNACCG--ANCGGCCGGTATTCGCCTC-CCCGGAGACGGTGTGTGCGCGGATGCTGAGCTGCGATCTA--AAGTCTAAAACGACTCTCGGCAACGGATATCTCGGCTCTCGCATCGATGAAGAACGTAGCGAAATGCGATACTTGGTGTGAATTGCAGAATCCCGTGAACCATCGAGTCTTTGAACGCAAGTTGCGCCCCAAGCCTTCTGGCCGAGGGCACGTCTGCCTGGGTGTCACAAATCGTCGTCCCCC---ACTCA-TCCT--T------------TA------------AGG----ATT-C-GGGACGGAAGCTGGTCTCCCGTGTGTTACCGCA-CGCGGTTGGCCAAAATCCGAGCCAAGGAC-GCAGGGAGCGT-CCCGACATGCGGTGGTGAA-CTCGATCC-ACTTT-CCT-AT-CGTCGGCC-GCT-CCTGTCC-GG-AA-GCTCTA--GATGACCC-AAAGTCCTCAAAGCGACC
841_hl   nnnnnnnnnnnnnnnnnnnnnnnTcgAAACCTGTCAAAAA-CAG-AACGACCCGC-GAACAAA--CGATCACCACT-CGCGGTGGG-CTGGTTT-CTTAGCCGAT-CCCTT-GCCCGCCGG-ATCCGTGGTTT-CGCGTACCG-TCCCGATCGGGAGCTTT-ATCTC-GGTCTGGTCGTGCGCGTTGCTTCCGGATA-TCACCAAACCCCGGCACGAAAAGTGTCAAGGAACAAGCAACCG--AACGGCCGGTATTCGCCTC-CCCGGAGACGGTGTGTGCGCGGATGCTGAGCTGCGATCTA--AAGTCTAAAACGACTCTCGGCAACGGATATCTCGGCTCTCGCATCGATGAAGAACGTAGCGAAATGCGATACTTGGTGTGAATTGCAGAATCCCGTGAACCATCGAGTCTTTGAACGCAAGTTGCGCCCCAAGCCTTCTGGCCGAGGGCACGTCTGCCTGGGTGTCACAAATCGTCGTCCCCC---ACTCA-TCCt--T------------TA------------AGG----ATT-C-gGGACGGAAGCTGGTCTCCCGTGTGTTACCGCA-CGCGGTTGGCCAAAATCCGAgCCAAGGAC-GCAGGGAGCGT-CCCGACATgCGGTGGTGAA-CTCGATCC-ACTTT-CCT-AT-CGTCGGGC-GCT-CCTGTCC-GG-AA-GCTCTA--GAtgACCC-AAAGTCCTcAAAgcGAAC
842_hm   nnnnnnnnnnnnnnnnnnnnnnnTcgAAAcCTgtCAAAAA-cAA-AACGAACCGc-GAACAAA--CGATCaCCACT-CgcGGTGGG-CTGGTTT-cTTAGCCGAT-CCCTT-GCCCGCCGG-ATCCGTGGTTT-CGCGTACCG-TCCCGATCGGGAGCTTT-ATCTC-GGTCTGGTCGTGCGCGTTGCTTCCGGATA-TCACCAAACCCCGGCACGAAAAGTGTCAAGGAACAAGCAACCG--AACGGCCGGTATTCGCCTC-CCCGGAGACGGTGTGTGCGCGGATGCTGAGCTGCGATCTA--AAGTCTAAAACGACTCTCGGCAACGGATATCTCGGCTCTCGCATCGATGAAGAACGTAGCGAAATGCGATACTTGGTGTGAATTGCAGAATCCCGTGAACCATCGAGTCTTTGAACGCAAGTTGCGCCCCAAGCCTTCTGGCCGAGGGCACGTCTGCCTGGGTGTCACAAATCGTCGTCCCCC---ACTCA-TCCT--T------------TA------------AGG----ATT-C-GGGACGGAAGCTGGTCTCCCGTGTGTTACCGCA-CGCGGTTGGCCAAAATCCGAGCCAAGGAC-GCAGGGAGCGT-CCCGACATGCGGTGGTGAA-CTCGATCC-ACTTT-CCT-AT-CGTCGGCC-GCT-CCTGTCC-GG-AA-GCTCTA--GAtgACCC-AAAGTCCTCAAAgcGAcC
850_hn   GTGAACCTGCGGAAGGATCATTGTCGAAACCTGTCAAAAA-CAG-AACGACCCGC-GAACAAA--CGATCACCACT-CGCGGTGGG-CTGGTTT-CTTAGCCGAT-CCCTT-GCCCGCCGG-ATCCGTGGTYT-CGCGYACCG-TCCCGATCGGGAGCTTT-ATCTC-GGTCTGGTCGTGCGCGTTGCTTCCGGATA-TCACCAAACCCCGGCACRAAAAGTGTCAAGGAACATGCAACCG--AACGGCCGGTATTCGCCTC-CCCGGAGACGGTGTGTGCGCGGATGCTGAGCTGCGATCTA--AAGTCTAAAACGACTCTCGGCAACGGATATCTCGGCTCTCGCATCGATGAAGAACGTAGCGAAATGCGATACTTGGTGTGAATTGCAGAATCCCGTGAACCATCGAGTCTTTGAACGCAAGTTGCGCCCCAAGCCTTCTGGCCGAGGGCACGTCTGCCTGGGTGTCACAAATCGTCGTCCCCC---ACTCA-TCCT--C------------TA------------AGG----ATT-C-GGGACGGAAGCTGGTCTCCCGTGTGTTACCGCA-CGCGGTTGGCCAAAATCCGAGCCAAGGAC-GCAGGGAGCGT-CCCGACATGCGGTGGTGAA-CTCGATCC-ACTTT-CCT-AT-CGTCGGCC-GCT-CCTGTCC-GG-AA-GCTCTA--GATGACCC-AAAGTCCTCAAAGCGACC
861_ho   GTGAACCTGCGGAAGGATCATTGTCGAAACCTGTCAAAAA-CAG-AACGACCCGC-GAACAAA--CGATCACCACT-CGCGGTGGG-CTGGTTT-CTTAGCCGAT-CCCTT-GCCCGCCGG-ATCCGTGGTTT-CGCGTACCG-TCCCGATCGGGAGCTTT-ATCTC-GGTCTGGTCGTGCGCGTTGCTTCCGGATA-TCACCAAACCCCGGCACGAAAAGTGTCAAGGAGCATGCAACCG--AACGGCCGGTATTCGCCTC-CCCGGAGACGGTGTGTGCGCGGATGCTGAGCTGCGATCTA--AAGTCTAAAACGACTCTCGGCAACGGATATCTCGGCTCTCGCATCGATGAAGAACGTAGCGAAATGCGATACTTGGTGTGAATTGCAGAATCCCGTGAACCATCGAGTCTTTGAACGCAAGTTGCGCCCCAAGCCTTCGGGCCGAGGGCACGTCTGCCTGGGTGTCACAAATCGTCGTCCCCC---ACTCA-TCCT--T------------TA------------AGG----ATT-C-GGGACGGAAGCTGGTCTCCCGTGTGTTACCGCA-CGCGGTTGGCCAAAATCCGAGCCAAGGAC-GCAGGGAGCGT-CCCGACATGCGGTGGTGAA-CTCGATCC-ACTTT-CCT-AT-CGTCGGCC-GCT-CCTGTCC-GG-AA-GCTCTA--GATGACCC-AAAGTCCTCAAAGCGACC
864_hp   GTGAACCTGCGGAAGGATCATTGTCGAAACCTGTCAAAAR-CAG-AACGACCCGC-GAACAAA--CGATCACCACT-CGCGGTGGG-CTGGTTT-CTTAGCCGAT-CCCTC-GCCCGCCGG-ATCCGTGGTTT-CGCGTACCG-TCCCGATCGGGAGCTTT-ATCTC-GGTCTGGTCGTGCGCGTTGCTTCCGGATA-TCACCAAACCCCGGCACAAAAAGTGTCAAGGAACATGCAACCG--AACGGCCGGTATTCGCCTC-CCCGGAGACGGTGTGTGCGCGGATGCTGAGCTGCGATCTA--AAGTCTAAAACGACTCTCGGCAACGGATATCTCGGCTCTCGCATCGATGAAGAACGTAGCGAAATGCGATACTTGGTGTGAATTGCAGAATCCCGTGAACCATCGAGTCTTTGAACGCAAGTTGCGCCCCAAGCCTTCGGGCCGAGGGCACGTCTGCCTGGGTGTCACAAATCGTCGTCCCCC---ACTCA-TCCT--T------------TA------------ARR----ATT-C-GGGACGGAAGCTGGTCTCCCGTGTGTTACCGCA-CGCGGTTGGCCAAAATCCGAGCCAAGGAC-GCCGGGAGCGT-CCCGACATGCGGTGGTGAA-CTCGATCC-ACTTT-CCT-AT-CGTCGGCC-GCT-CCTGTCC-GG-AA-GCTCTA--GATGACCC-AAAGTCCTCAAAGCGACC
868_hq   GTGAACCTGCGGAAGGATCATTGTCGAAACCTGTCAAAAA-CAG-AACGACCCGC-GAACAAA--CGATCACCACT-CGCGGTGGG-CTGGTTT-CTTAGCCGAT-CCCTC-GCCCGCCGG-ATCCGTGGTTT-CGCGTACCG-TCCCGATCGGGAGCTTT-ATCTC-GGTCTGGTCGTGCGCGTTGCTTCCGGATA-TCACCAAACCCCGGCACAAAAAGTGTCAAGGAACATGCAACCG--AACGGCCGGTATTCGCCTC-CCCGGAGACGGTGTGTGCGCGGATGCTGAGCTGCGATCTA--AAGTCTAAAACGACTCTCGGCAACGGATATCTCGGCTCTCGCATCGATGAAGAACGTAGCGAAATGCGATACTTGGTGTGAATTGCAGAATCCCGTGAACCATCGAGTCTTTGAACGCAAGTTGCGCCCCAAGCCTTCGGGCCGAGGGCACGTCTGCCTGGGTGTCACAAATCGTCGTCCCCC---ACTCA-TCCT--T------------TA------------AGG----ATT-C-GGGACGGAAGCTGGTCTCCCGTGTGTTACCGCA-CGCGGTTGGCCAAAATCCGAGCCAAGGAC-GCCGGGAGCGT-CCCGACATGCGGTGGTGAA-CTCGATCC-ACTTT-CCT-AT-CGTCGGCC-GCT-CCTGTCC-GG-AA-GCTCTA--GATGACCC-AAAGTCCTCAAAGCGACC
876_hr   GTGAACCTGCGGAAGGATCATTGTCGAAACCTGTCAAAAA-CAG-AACGACCCGC-GAACAAA--CGATCACCACT-CGCGGTGGG-CTGGTTT-CTTAGCCGAT-CCCTT-GCCCGCCGG-ATCCGTGGTTT-CGCGTACCG-TCCCGATCGGGAGCTTT-ATCTC-GGTCTGGTCGTGCGCGTTGCTTCCGGATA-TCACCAAACCCCGGCACRAAAAGTGTCAAGGAACATGCAACCG--AACGGCCGGTATTCGCCTC-CCCGGAGACGGTGTGTGCGCGGATGCTGAGCTGCGATGTA--AWGTCTAAAACGACTCTCGGCAACGGATATCTCGGCTCTCGCATCGATGAAGAACGTAGCGAAATGCGATACTTGGTGTGAATTGCAGAATCCCGTGAACCATCGAGTCTTTGAACGCAAGTTGCGCCCCAAGCCTTCGGGCCGAGGGCACGTCTGCCTGGGTGTCACAAATCGTCGTCCCCC---ACTCA-TCCT--T------------TA------------AGG----ATT-C-GGGACGGAAGCTGGTCTCCCGTGTGTTACCGCA-CGCGGTTGGCCAAAATCCGAGCCAAGGAC-GCAGGGAGCGT-CCCGACATGCGGTGGTGAA-CTCGATCC-ACTTT-CCT-AT-CGTCGGCC-GCT-CCTGTCC-GG-AA-GCTCTA--GATGACCC-AAAGTCCTCAAAGCGACC
877_hs   GTGAACCTGCGGAAGGATCATTGTCGAAACCTGTCAAAAA-CAG-AACGACCCGC-GAACAAA--CGATCACCACT-CGCGGTGGG-CTGGTTT-CTTAGCCGAT-CCCTT-GCCCGCCGG-ATCCGTGGTTT-YGCGTACTG-TCCCGATCGGGAGCTTT-ATCTC-GGTCTGGTCGTGCGCGTTGCTTCCGGATA-TCACCAAACCCCGGCACGAAAAGTGTCAAGGAACAAGCAACCG--AACGGCCGGTATTCGCCTC-CCCGGAGACGGTGTGTGCGCGGATGCTGAGCTGCGATCTA--AAGTCTAAAACGACTCTCGGCAACGGATATCTCGGCTCTCGCATCGATGAAGAACGTAGCGAAATGCGATACTTGGTGTGAATTGCAGAATCCCGTGAACCATCGAGTCTTTGAACGCAAGTTGCGCCCCAAGCCTTCTGGCCGAGGGCACGTCTGCCTGGGTGTCACAAATCGTCGTCCCCC---ACTCA-TCCT--T------------TA------------AGG----ATA-C-GGGACGGAAGCTGGTCTCCCGTGTGTTACCGCA-CGCGGTTGGCCAAAATCCGAGCCAAGGAC-GCAGGGAGCGT-CTCGACATGCGGTGGTGAA-CTCGATCC-ACTTT-CCT-AT-CGTCGGCC-GCT-CCTGTCC-GG-AA-GCTCTA--GATGACCC-AAAGTCCTCAAAGCGACC
886_hu   GTGAACCTGCGGAAGGATCATTGTCGAAACCTGTCAAAAA-CAG-AACGACCCGC-GAACAAA--CGATCACCACT-CGCGGTGGG-CTGGTTT-CTTAGCCGAT-CCCTT-GCCCGCCGG-ATCCGTGGTTT-CGCGTACYG-TCCCGATCGGGAGCTTT-ATCTC-GGTCTGGTCGTGCGCGTTGCTTCCGGATA-TCACCAAACCCCGGCACRAAAAGTGTCAAGGAACAWGCAACCG--AACGGCCGGTATTCGCCTC-CCCGGAGACGGTGTGTGCGCGGATGCTGAGCTGCGATCTA--AAGTCTAAAACGACTCTCGGCAACGGATATCTCGGCTCTCGCATCGATGAAGAACGTAGCGAAATGCGATACTTGGTGTGAATTGCAGAATCCCGTGAACCATCGAGTCTTTGAACGCAAGTTGCGCCCCAAGCCTTCTGGCCGAGGGCACGTCTGCCTGGGTGTCACAAATCGTCGTCCCCC---ACTCA-TCCT--T------------TA------------AGG----ATT-C-GGGACGGAAGCTGGTCTCCCGTGTGTTACCGCA-CGCGGTTGGCCAAAATCCGAGCCAAGGAC-GCAGGGAGCGT-CCCGACATGCGGTGGTGAA-CTCGATCC-ACTTT-CCT-AT-CGTCGGCC-GCT-CCTGTCC-GG-AA-GCTCTA--GATGACCC-AAAGTCCTCAAAGCGACC
887_hv   GTGAACCTGCGGAAGGATCATTGTCGAAACCTGTCAAAAA-CAG-AACGACCCGC-GAACAAA--CGATCACCACT-CGCGGTGGG-CTGGTTT-CTTAGCCGAT-CCCTT-GCCCGCCGG-ATCCGTGGTTT-CGCGTACCG-TCCCGATCGGGAGCTTT-ATCTC-GGTCTGGTCGTGCGCGTTGCTTCCGGATA-TCACCAAACCCCGGCACGAAAAGTGTCAAGGAACAAGCAACCG--AACGGCCGGTATTCGCCTC-CCCGGAGACGGTGTGTGCGCGGATGCTGAGCTGCGATCTA--AAGTCTAAAACGACTCTCGGCAACGGATATCTCGGCTCTCGCATCGATGAAGAACGTAGCGAAATGCGATACTTGGTGTGAATTGCAGAATCCCGTGAACCATCGAGTCTTTGAACGCAAGTTGCGCCCCAAGCCTTCTGGCCGAGGGCACGTCTGCCTGGGTGTCACAAATCGTCGTCCCCC---ACTCA-TCCT--T------------TA------------AGG----ATW-C-GGGACGGAAGCTGGTCTCCCGTGTGTTACCGCA-CGCGGTTGGCCAAAATCCGAGCCAAGGAC-GCAGGGAGCGT-CYCGACATGCGGTGGTGAA-CTCGATCC-ACTTT-CCT-AT-CGTCGGCC-GCT-CCTGTCC-GG-AA-GCTCTA--GATGACCC-AAAGTCCTCAAAGCGACC
890_hw   GTGAACCTGCGGAAGGATCATTGTCGAAACCTGTCAAAAA-CAG-AACGACCCGC-GAACAAA--CGATCACCACT-CGCGGTGGG-CTGGTTT-CTTAGCCGAT-CCCTT-GCCCGCCGG-ATCCGTGGTTT-CGCGTACCG-TCCCGATCGGGAGCTTT-ATCTC-GGTCTGGTCGTGCGCGTTGCTTCCGGATA-TCACCAAACCCCGGCACGAAAAGTGTCAAGGAACATGCAACCG--AACGGC-GGTATTCGCCTC-CC-GGAGACGGTGTGTGCGCGGATGCTGAGCTGCGATCTA--AAGTCTAAAACGACTCTCGGCAACGGATATCTCGGCTCTCGCATCGATGAAGAACGTAGCGAAATGCGATACTTGGTGTGAATTGCAGAATCCCGTGAACCATCGAGTCTTTGAACGCAAGTTGCGCCCCAAGCCTTCTGGCCGAGGGCACGTCTGCCTGGGTGTCACAAATCGTCGTCCCCC---ACTCA-TCCT--T------------TA------------AGG----ATT-C-GGGACGGAAGCTGGTCTCCCGTGTGTTACCGCA-CGCGGTTGGCCAAAATCCGAGCCAAGGAC-GCAGGTAGCGT-CCCGACATGCGGTGGTGAA-CTCGATCC-ACTTT-CCT-AT-CGTCGGCC-GCT-CCTGTCC-GG-AA-GCTCTA--GATGACCC-AAAGTCCTCAAAGCGACC
895_os   GTGAACCTGCGGAAGGATCATTGTCGAAACCTGTCAAAAA-CAG-AACGACCCGC-GAACAAA--CGATCACCACT-CGCGGTGGG-CTGGTTT-CTTAGCCGAT-CCCTT-GCCCGCCGG-ATCCGTGGTTT-CGCGTACCG-CCCCGATCGGGAGCTTT-ATCTC-GGTCTGGTCGTGCGCGTTGCTTCCGGATA-TCACCAAACCCCGGCACAAAAAGTGTCAAGGAACATGCAACCG--AACGGCCGGTATTCGCCTC-CCCGGAGACGGTGTGTGCGCGGATGCTGAGCTGCGATCTA--AAGTCTAAAACGACTCTCGGCAACGGATATCTCGGCTCTCGCATCGATGAAGAACGTAGCGAAATGCGATACTTGGTGTGAATTGCAGAATCCCGTGAACCATCGAGTCTTTGAACGCAAGTTGCGCCCCAAGCCTTCGGGCCGAGGGCACGTCTGCCTGGGTGTCACAAATCGTCGTCCCCC---ACTCA-TCCT--T------------TA------------AGG----ATT-N-NNNNNNNNNNNNNNNNNNNNNNNNNNNNNNNNN-NNNNNNNNNNNNNNNNNNNNNNNNNNNNN-NNNNNNNNNNN-NNNNNNNNNNNNNNNNNNN-NNNNNNNN-NNNNN-NNN-NN-NNNNNNNN-NNN-NNNNNNN-NN-NN-NNNNNN--NNNNNNNN-NNNNNNNNNNNNNNNNNN
903_hy   GTGAACCTGCGGAAGGATCATTGTCGAAACCTGTCAAAAA-CAG-AACGACCCGC-GAACAAA--CGATCACCACT-CGCGGTGGG-CTGGTTT-CTTAGCCGAT-CCCTT-GCCCGCCGG-ATCCGTGGTTT-CGCGTACCG-TCCCGATCGGGAGCTTT-ATCTC-GGTCTGGTCGTGCGCGTTKCTTCCGGATA-TCACCAAACCCCGGCACGAAAAGTGTCAAGGAACAAGCAACCG--AACGGCCGGTATTCGCCTC-CCCGGAGACGGTGTGTGCGCGGATGCTGAGCTGCGATCTA--AAGTCTAAAACGACTCTCGGCAACGGATATCTCGGCTCTCGCATCGATGAAGAACGTAGCGAAATGCGATACTTGGTGTGAATTGCAGAATCCCGTGAACCATCGAGTCTTTGAACGCAAGTTGCGCCCCAAGCCTTCTGGCCGAGGGCACGTCTGCCTGGGTGTCACAAATCGTCGTCCCCC---ACTCA-TCCT--T------------TA------------AGG----ATA-C-GGGACGGAAGCTGGTCTCCCGTGTGTTACCGCA-CGCGGTTGGCCAAAATMCGAGCCAAGGAC-GCAGGGAGCGT-CCCGACATGCGGTGGTGAA-CTCGATCC-ACTTT-CCT-AT-CGTCGGCC-GCT-CCTGTCC-GG-AA-GCTCTA--GATGACCC-AAAGTCCTCAAAGCGACC
904_hz   GTGAACCTGCGGAAGGATCATTGTCGAAACCTGTCAAAAA-CAG-AACGACCCGC-GAACAAA--CGATCACCACT-CGCGGTGGG-CTGGTTT-CTTAGCCGAT-CCCTT-GCCCGCCGG-ATCCGTGGTTT-CGCGTRCCG-TCCCGATCGGGAGCTTT-ATCTC-GGTCTGGTCGTGCGCGTTGCTTCCGGATA-TCACCAAACCCCGGCACGAAAAGTGTCAAGGAACAWGCAACCG--AACGGCCGGTATTCGCCTC-CCCGGAGACGGTGTGTGCGCGGATGCTGAGCTGCGATCTA--AAGTCTAAAACGACTCTCGGCAACGGATATCTCGGCTCTCGCATCGATGAAGAACGTAGCGAAATGCGATACTTGGTGTGAATTGCAGAATCCCGTGAACCATCGAGTCTTTGAACGCAAGTTGCGCCCCAAGCCTTCTGGCCGAGGGCACGTCTGCCTGGGTGTCACAAATCGTCGTCCCCC---ACTCA-TCCT--T------------TA------------AGG----ATT-C-GGGACGGAAGCTGGTCTCCCGTGTGTTACCGCA-CGCGGTTGGCCAAAATCCGAGCCAAGGAC-GCAGGGAGCGT-CCCGACATGCGGTGGTGAA-CTCGATCC-ACTYT-CCT-AT-CGTCGGCC-GCT-CCTGTCC-GG-AA-GCTCTATAGATGACCC-AAAGTCCTCAAAGCGACC
927_ia   GTGAACCTGCGGAAGGATCATTGTCGAAACCTGTCAAAAA-CAG-AACGACCCGC-GAACAAA--CGATCACCACT-CGCGGTGGG-CTGGTTT-CTTAGCCGAT-CCCTT-GCCCGCCGG-ATCCGTGGTTT-CGCGYACCG-TCCCGATCGGGAGCTTT-ATCTC-GGTCTGGTCGTGCGCGTTGCTTCCGGATA-TCACCAAACCCCGGCACGAAAAGTGTCAAGGAACAWGCAACCG--AACGGCCGGTATTCGCCTC-CCCGGAGACGGTGTGTGCGCGGATGCTGAGCTGCGATCTA--AAGTCTAAAACGACTCTCGGCAACGGATATCTCGGCTCTCGCATCGATGAAGAACGTAGCGAAATGCGATACTTGGTGTGAATTGCAGAATCCCGTGAACCATCGAGTCTTTGAACGCAAGTTGCGCCCCAAGCCTTCKGGCCGAGGGCACGTCTGCCTGGGTGTCACAAATCGTCGTCCCCC---ACTCA-TCCT--Y------------TA------------AGG----ATT-C-GGGACGGAAGCTGGTCTCCCGTGTGTTACCGCA-CGCGGTTGGCCAAAATCCGAGCCAAGGAC-GCAGGGAGCGT-CCCGACATGCGGTGGTGAA-CTCGATCC-ACTTT-CCT-AT-CGTCGGCC-GCT-CCTGTCC-GG-AA-GCTCTA--GATGACCC-AAAGTCCTCAAAGCGACC
933_ib   GTGAACCTGCGGAAGGATCATTGTCGAAACCTGTCAAAAA-CAG-AACGACCCGC-GAACAAA--CGATCACCACT-CGCGGTGGG-CTGGTTT-CTTAGCCGAT-CCCTT-GCCCGCCGG-ATCCGTGGTTT-CGCGYACCG-TCCCGATCGGGAGCTTT-ATCTC-GGTCTGGTCGTGCGCGTTGCTTCCGGATA-TCACCAAACCCCGGCACRAAAAGTGTCAAGGAACATGCAACCG--AACGGCCGGTATTCGCCTC-CCCGGAGACGGTGTGTGCGCGGATGCTGAGCTGCGATCTA--AAGTCTAAAACGACTCTCGGCAACGGATATCTCGGCTCTCGCATCGATGAAGAACGTAGCGAAATGCGATACTTGGTGTGAATTGCAGAATCCCGTGAACCATCGAGTCTTTGAACGCAAGTTGCGCCCCAAGCCTTCTGGCCGAGGGCACGTCTGCCTGGGTGTCACAAATCGTCGTCCCCC---ACTCA-TCCT--T------------TA------------AGG----ATT-C-GGGACGGAAGCTGGTCTCCCGTGTGTTACCGCA-CGCGGTTGGCCAAAATCCGAGCCAAGGAC-GCAGGGAGCGT-CCCGACATGCGGTGGTGAA-CTCGATCC-ACTTT-CCT-AT-CGTCGGCC-GCT-CCTGTCC-GG-AA-GCTCTA--GATGACCC-AAAGTCCTCAAAGCGACC
934_ic   GTGAACCTGCGGAAGGATCATTGTCGAAACCTGTCAAAAA-CAG-AACGACCCGC-GAACAAA--CGATCACCACT-CGCGGTGGG-CTGGTTT-CTTAGCCGAT-CCCTT-GCCCGCCGG-ATCCGTGGTTT-CGCGYACCG-TCCCGATCGGGAGCTTT-ATCTC-GGTCTGGTCGTGCGCGTTGCTTCCGGATA-TCACCAAACCCCGGCACRAAAAGTGTCAAGGAACATGCAACCG--AACGGCCGGTATTCGCCTM-CCCGGAGACGGTGTGTGCGCGGATGCTGAGCTGCGATCTA--AAGTCTAAAACGACTCTCGGCAACGGATATCTCGGCTCTCGCATCGATGAAGAACGTAGCGAAATGCGATACTTGGTGTGAATTGCAGAATCCCGTGAACCATCGAGTCTTTGAACGCAAGTTGCGCCCCAAGCCTTCKGGCCGAGGGCACGTCTGCCTGGGTGTCACAAATCGTCGTCCCCC---ACTCA-TCCT--T------------TA------------AGG----ATT-C-GGGACGGAAGCTGGTCTCCCGTGTGTTACCGCA-CGCGGTTGGCCAAAATCCGAGCCAAGGAC-GCAGGGAGCGT-CCCGACATGCGGTGGTGAA-CTCGATCC-ACTTT-CCT-AT-CGTCGGCC-GCT-CCTGTCC-GG-AA-GCTCTA--GATGACCC-AAAGTCCTCAAAGCGACC
939_id   GTGAACCTGCGGAAGGATCATTGTCGAAACCTGTCAAAAA-CAG-AACGACCCGC-GAACAAA--CGATCACCACT-CGCGGTGGG-CTGGTTT-CTTAGCCGAT-CCCTT-GCCCGCCGG-ATCCGTGGTTT-CGCGYACCG-TCCCGATCGGGAGCTTT-ATCTC-GGTCTGGTCGTGCGCGTTGCTTCCGGATA-TCACCAAACCCCGGCACGAAAAGTGTCAAGGAACAWGCAACCG--AACGGCCGGTATTCGCCTC-CCCGGAGACGGTGTGTGCGCGGATGCTGAGCTGCGATCTA--AAGTCTAAAACGACTCTCGGCAACGGATATCTCGGCTCTCGCATCGATGAAGAACGTAGCGAAATGCGATACTTGGTGTGAATTGCAGAATCCCGTGAACCATCGAGTCTTTGAACGCAAGTTGCGCCCCAAGCCTTCTGGCCGAGGGCACGTCTGCCTGGGTGTCACAAATCGTCGTCCCCC---ACTCA-TCCT--T------------TA------------AGG----ATT-C-GGGACGGAAGCTGGTCTCCCGTGTGTTACCGCA-CGCGGTTGGCCAAAATCCGAGCCAAGGAC-GCAGGGAGCGT-CCCGACATGCGGTGGTGAA-CTCGATCC-ACTTT-CCT-AT-CGTCGGCC-GCT-CCTGTCC-GG-AA-GCTCTA--GATGACCC-AAAGTCCTCAAAGCGACC
942_ie   NNNNNNNNNNNNNNNNNNNNNNNNNNNNNNNNNNNNNNNN-NNN-NNNNNNNNNN-NNNNNNN--NNNNNNNNNNN-NNNNNNNNN-NNNNNNN-NNNNNNNNNNNNNNNN-NNNNNNNNN-NNNNNNNNNNN-NNNNNNNNN-NNNNNNNNNNNNNNNNN-NNNNN-NNNNNNNNNNNGCGCGTTGCTTCCGNATA-TCACCAAACCCCGGCACGAAAAGTGTCAAGGAACAAGCAAACG--AACGGCCGGTATTCGCCTC-CCCGGAGACGGTGTGTGCGCGGATGCTGAGCTGCGATCTA--AAGTCTAAAACGACTCTCGGCAACGGATATCTCGGCTCTCGCATCGATGAAGAACGTAGCGAAATGCGATACTTGGTGTGAATTGCAGAATCCCGTGAACCATCGAGTCTTTGAACGCAAGTTGCGCCCCAAGCCTTCTGGCCGAGGGCACGTCTGCCTGGGTGTCACAAATCGTCGTCCCCC---ACTCA-TCCT--T------------TA------------AGG----ATT-C-GGGACGGAAGCTGGTCTCCCGTGTGTTACCGCA-CGCGGTTGGCCAAAATCCGAGCCAAGGAC-GCAGGGAGCGT-CCCGACATGCGGTGGTGAA-CTCGATCC-ACTTT-CCT-AT-CGTCGGCC-GCT-CCTGTCC-GG-AA-GCTCTA--GATGACAC-AAAGTCCTCAAAGCGACC
955_if   NNNNNNNNNNNNNNNNNNNNNNNNNGAAACCTGTCAAAAA-CAG-AACGACCCGC-GAACAAA--CGATCACCACT-CGCGGTGGG-CTGGTTT-CTTAGCCGAT-CCCTT-GCCCGCCGG-ATCCGTGGTTT-CGCGTGCCG-TCCCGATCGGGAGCTTT-ATCTC-GGTCTGGTCGTGCGCGTTGCTTCCGGATA-TCACCAAACCCCGGCACGAAAAGTGTCAAGGAACATGCAACCG--AACGGCCGGTATTCGCCTC-CCCGGAGACGGTGTGTGCGCGGATGCTGAGCTGCGATCTA--AAGTCTAAAACGACTCTCGGCAACGGATATCTCGGCTCTCGCATCGATGAAGAACGTAGCGAAATGCGATACTTGGTGTGAATTGCAGAATCCCGTGAACCATCGAGTCTTTGAACGCAAGTTGCGCCCCAAGCCTTCTGGCCGAGGGCACGTCTGCCTGGGTGTCACAAATCGTCGTCCCCC---ACTCA-TCCT--T------------TA------------AGG----ATT-C-GGGACGGAAGCTGGTCTCCCGTGTGTTACCGCA-CGCGGTTGGCCAAAWTCCGAGCCAAGGAC-GCAGGGAGCGT-CCCGACATGCGGTGGTGAA-CTCGATCC-ACTCT-CCT-AT-CGTCGGCC-GCT-CCTGTCC-GG-AA-GCTCTATANATGACCC-AAANNNNNNNNNNNNNNN
959_ig   NNNNNNNNNNNNNNNNNNNNNNNNNNNNNNNNNNNNNNNN-NNN-NNNNNNNNNN-NNNNNNN--NNNNNNNNNNN-NNNNNNNNN-NNNNNNN-NNNNNNNNNNNNNNNN-NNNNNNNNN-NNNNNNNNNNN-NNNNNNNNN-NNNNNNNNGGGAGCTTT-ATCTC-GGKCTGGTCGTGCGCGTTGCTTCCGGATA-TCACCAAACCCCGGCACGAAAAGTGTCAAGGAACATGCAACCG--AACGGCCGGTATTCGCCTC-CCCGGAGACGGTGTGTGCGCGGATGCTGAGCTGCGATCTA--AAGTCTAAAACGACTCTCGGCAACGGATATCTCGGCTCTCGCATCGATGAAGAACGTAGCGAAATGCGATACTTGGTGTGAATTGCAGAATCCCGTGAACCATCGAGTCTTTGAACGCAAGTTGCGCCCCAAGCCTTCTGGCCGAGGGCACGTCTGCCTGGGTGTCACAAATCGTCGTCCCCC---ACTCA-TCCT--T------------TA------------AGG----ATT-C-GGGACGGAAGCTGGTCTCCCGTGTGTTACCGCA-CGCGGTTGGCCAAAATCCGAGCCAAGGAC-GCAGGGAGCGT-CCCGACATGCGGTGGTGAA-CTCGATCC-ACTCT-CCT-AT-CGTCGGCC-GCT-CCTGTCC-GG-AA-GCTCTATAGATGACCC-AAAGTCCTCAAAGCGACC
960_ih   GTGAACCTGCGGAAGGATCATTGTCGAAACCTGTCAAAAA-CAG-AACGACCCGC-GAACAAA--CGATCACCACT-CGCGGTGGG-CTGGTTT-CTTAGCCGAT-CCCTT-GCCCGCCGG-ATCCGTGGTTT-CGCGTGCCG-TCCCGATCGGGAGCTTT-ATCTC-GGTCTGGTCGTGCGCGTTGCTTCCGGATA-TCACCAAACCCCGGCACGAAAAGTGTCAAGGAACATGCAACCG--AACGGCCGGTATTCGCCTC-CCCGGAGACGGTGTGTGCGCGGATGCTGAGCTGCGATCTA--AAGTCTAAAACGACTCTCGGCAACGGATATCTCGGCTCTCGCATCGATGAAGAACGTAGCGAAATGCGATACTTGGTGTGAATTGCAGAATCCCGTGAACCATCGAGTCTTTGAACGCAAGTTGCGCCCCAAGCCTTCTGGCCGAGGGCACGTCTGCCTGGGTGTCACAAATCGTCGTCCCCC---ACTCA-TCCT--T------------TA------------AGG----ATT-C-GGGACGGAAGCTGGTCTCCCGTGTGTTACCGCA-CGCGGTTGGCCAAAWTCCGAGCCAAGGAC-GCAGGGAGCGT-CCCGACATGCGGTGGTGAA-CTCGATCC-ACTCT-CCT-AT-CGTCGGCC-GCT-CCTGTCC-GG-AA-GCTCTATAGATGACCC-AAAGTCCTCAAAGCGACC
967_ii   NNNNNNNNNNNNNNNNNNNNNNNNNNNAACCTGTCAAAAA-CAG-AACGACCCGC-GAACAAA--CGATCACCACT-CGCGGTGGG-CTGGTTT-CTTAGCCGAT-CCCTT-GCCCGCCGG-ATCCGTGGTTT-CGCGTACCG-TCCCGATCGGGAGCTTT-ATCTC-GGTCTGGTCGTGCGCGTTGCTTCCGGTTA-TCACCAAACCCCGGCACGAAAAGTGTCAAGGAACATGCAACCG--AACGGCCGGTATTCGCCTC-CCCGGAGACGGTGTGTGCGCGGATGCTGAGCTGCGATCTA--AAGTCTAAAACGACTCTCGGCAACGGATATCTCGGCTCTCGCATCGATGAAGAACGTAGCGAAATGCGATACTTGGTGTGAATTGCAGAATCCCGTGAACCATCGAGTCTTTGAACGCAAGTTGCGCCCCAAGCCTTCTGGCCGAGGGCAYGTCTGCCTGGGTGTCACAAATCGTCGTCCCCC---ACTCA-TCCT--T------------TA------------AGG----ATT-C-GGGACGGAAGCTGGTCTCCCGTGTGTTACCGCA-CGCGGTTGGCCAAAATCCGAGCCAAGGAC-GCAGGGAGCGT-CCCGACATGCGGTGGTGAA-CTCGATCC-ACTTT-CCT-AT-CGTCGGCC-GCT-CCTGTCC-GG-AA-GCTCTA--GATGACCC-AAAGTCCTCAAAGCGACC
986_hf   GTGAACCTGCGGAAGGATCATTGTCGAAACCTGTCAAAAA-CAG-AACGACCCGC-GAACAAA--CGATCACCACT-CGCGGTGGG-CTGGTTT-CTTAGCCGAT-CCCTT-GCCCGCCGG-ATCCGTGGTTT-CGCGTGCCG-TCCCGATCGGGAGCTTT-ATCTC-GGTCTGGTCGTGCGCGTTGCTTCCGGATA-TCACCAAACCCCGGCACGAAAAGTGTCAAGGAACATGCAACCG--AACGGCCGGTATTCGCCTC-CCCGGAGACGGTGTGTGCGCGGATGCTGAGCTGCGATCTA--AAGTCTAAAACGACTCTCGGCAACGGATATCTCGGCTCTCGCATCGATGAAGAACGTAGCGAAATGCGATACTTGGTGTGAATTGCAGAATCCCGTGAACCATCGAGTCTTTGAACGCAAGTTGCGCCCCAAGCCTTCTGGCCGAGGGCACGTCTGCCTGGGTGTCACAAATCGTCGTCCCCC---ACTCA-TCCT--T------------TA------------AGG----ATT-C-GGGACGGAAGCTGGTCTCCCGTGTGTTACCGCA-CGCGGTTGGCCAAAATCCGAGCCAAGGAC-GCAGGGAGCGT-CCCGACATGCGGTGGTGAA-CTCGATCC-ACTCT-CCT-AT-CGTCGGCC-GCT-CCTGTCC-GG-AA-GCTCTA--GATGACCC-AAAGTCCTCAGAGCGACC
999_ou   NNNNNNNNNNNNNNNNNNNNNNNNNNNNNNNNNNNNNNNN-NNN-NNNNNNNNNN-NNNNNNN--NNNNNNNNNNN-NNNNNNNNN-NNNNNNN-NNNNNNNNNNNNNNNN-NNNNNNNNN-NNNNNNNNNNN-NNNNNNNNN-NNNNNNNNNNNNNCTTT-ATCTC-GGKCTGGTCGTGCGCGTTGCTTCCGGATA-TCACCAAACCCCGGCACGAAAAGTGTCAAGGAACATGCAACCG--AACGGCCGGTATTCGCCTC-CCCGGAGACGGTGTGTGCGCGGATGCTGAGCTGCGATCTA--AAGTCTAAAACGACTCTCGGCAACGGATATCTCGGCTCTCGCATCGATGAAGAACGTAGCGAAATGCGATACTTGGTGTGAATTGCAGAATCCCGTGAACCATCGAGTCTTTGAACGCAAGTTGCGCCCCAAGCCTTCTGGCCGAGGGCACGTCTGCCTGGGTGTCACAAATCGTCGTCCCCC---ACTCA-TCCT--T------------TA------------AGG----ATT-C-GGGACGGAAGCTGGTCTCCCGTGTGTTACCGCA-CGCGGTTGGCCAAAATCCGAGCCAAGGAC-GCAGGGAGCGT-CCCGACATGCGGTGGTGAA-CTCGATCC-ACTCT-CCT-AT-CGTCGGCC-GCT-CCTGTCC-GG-AA-GCTCTA--GATGACCC-AAAGTCCTCAAAGCGACC
b        GTGAACCTGCGGAAGGATCATTGTCGAAACCTGTCAAAAA-CAG-AACGACCCGC-GAACAAA--CGATCACCACT-CGCGGTGGG-CTGGTTT-CTTAGCCGAT-CCCTT-GCCCGCCGG-ATCCGTGGTTT-CGCGTACCG-TCCCGATCGGGAGCCTA-ATCTC-TGTCTGGTCGTGCGCGTTGCTTCCGGATA-TCACCAAACCCCGGCACAAAAAGTGTCAAGGAACATGCAACCG--AACGGCCGGTATTCGCCTC-CCCGGAGACGGTGTGTGCGCGGATGCTGAGCTGCGATCTA--AAGTCTAAAACGACTCTCGGCAACGGATATCTCGGCTCTCGCATCGATGAAGAACGTAGCGAAATGCGATACTTGGTGTGAATTGCAGAATCCCGTGAACCATCGAGTCTTTGAACGCAAGTTGCGCCCCAAGCCTTCTGGCCGAGGGCACGTCTGCCTGGGTGTCACAAATCGTCGTCCCCC---ACTCA-TCCT--T------------TA------------AGG----ATT-C-GGGACGGAAGCTGGTCTCCCGTGTGTTACCGCA-CGCGGTTGGCCAAAATCCGAGCCAAGGAC-GCAGGGAGCGT-CCCGACATGCGGTGGTGAA-CTCGATCC-ACTTT-CCT-AG-CGTCGGCC-GCT-CCTGTCC-GA-AA-GCTCTA--GATGACCC-AAAGTCCTCAAAGCGACC
d        GTGAACCTGCGGAAGGATCATTGTCGAAACCTGTCAAAAA-CAG-AACGACCCGC-GAACAAA--CGATCACCACT-CGCGGTGGG-CTGGTTT-CTTAGCCGAT-CCCTT-GCCCGCCGG-ATCCGTGGTTT-CGCGTACCG-TCCGGATCGGGAGCTTA-ATCTC-GGTCTGGTCGTGCGCGTTGCTTCCGGATA-TCACCAAACCCCGGCACAAAAAGTGTCAAGGAACATGCAACCG--AACGGCCGGTATTCGCCTC-CCCGGAGACGGTGTGTGCGCGGATGCTGAGCTGCGATCTA--AAGTCTAAAACGACTCTCGGCAACGGATATCTCGGCTCTCGCATCGATGAAGAACGTAGCGAAATGCGATACTTGGTGTGAATTGCAGAATCCCGTGAACCATCGAGTCTTTGAACGCAAGTTGCGCCCCAAGCCTTCTGGCCGAGGGCACGTCTGCCTGGGTGTCACAAATCGTCGTCCCCC---ACTCA-TCCT--T------------TA------------AGG----ATT-C-GGGACGGAAGCTGGTCTCCCGTGTGTTACCGCA-CGCGGTTGGCCAAAATCCGAGCCAAGGAC-GCAGGGAGCGT-CCCGACATGCGGTGGTGAA-CTCGATCC-ACTTT-CCT-AT-CGTCGGCC-GCT-CCTGTCC-GG-AA-GCTCTA--GATGACCC-AAAGTCCTCAAANNNNNN
e        GTGAACCTGCGGAAGGATCATTGTCGAAACCTGTCAAAAA-CAG-AACAACCCGC-GAACAAA--CGATCACCACT-CGCGGTGGG-CTGGTTT-CTTAGCCGAT-CCCTT-GCCCGCCGG-ATCCGTGGTTT-CGCGTACCG-TCCCGATCGGGAGCTTA-ATCTC-TGTCTGGTCGTGCGCGTTGCTTCCGGATA-TCACCAAACCCCGGCACAAAAAGTGTCAAGGAACATGCAACCG--AACGGCCGGTATTCGCCTC-CCCGGAGACGGTGTGTGCGCGGATGCTGAGCTGCGATCTA--AAGTCTAAAACGACTCTCGGCAACGGATATCTCGGCTCTCGCATCGATGAAGAACGTAGCGAAATGCGATACTTGGTGTGAATTGCAGAATCCCGTGAACCATCGAGTCTTTGAACGCAAGTTGCGCCCCAAGCCTTCTGGCCGAGGGCACGTCTGCCTGGGTGTCACAAATCGTCGTCCCCC---ACTCA-TCCT--T------------TA------------AGG----ATT-C-GGGACGGAAGCTGGTCTCCCGTGTGTTACCGCA-CGCGGTTGGCCAAAATCCGAGCCAAGGAC-GCAGGGAGCGT-CCCGACATGCGGTGGTGAA-CTCTATCC-ACTTT-CCT-AT-CGTCGGCC-GCT-CCTGTCC-GG-AA-GCTCTA--GATGACCC-AAAGTCCTCAAAGCGACC
i        NNNNNNNNNNNNNNNNNNNATTGTCGAAACCTGTCAAAAA-CAG-AACGACCCGC-GAACAAA--CGATCACCACT-CGCGGTGGG-CTGGTTT-CTTAGCCGAT-CCCTT-GCCCGCCGG-ATCCGTGGTTT-CGCGTACCG-TCCCGATCGGGAGCTTT-ATCTC-GGTCTGGTCGTGCGCGTTGCTTCCGGATA-TCACCAAACCCCGGCACGAAAAGTGTCAAGGAACATGCAACCG--AACGGCCGGTATTCGCTTC-CCCGGAGACGGTGTGTGCGCGGATGCTGAGCTGCGATCTA--AAGTCTAAAACGACTCTCGGCAACGGATATCTCGGCTCTCGCATCGATGAAGAACGTAGCGAAATGCGATACTTGGTGTGAATTGCAGAATCCCGTGAACCATCGAGTCTTTGAACGCAAGTTGCGCCCCAAGCCTTCTGGCCGAGGGCACGTCTGCCTGGGTGTCACAAATCGTCGTCCCCC---ACTCA-TCCT--T------------TA------------AGG----ATT-C-GGGACGGAAGCTGGTCTCCCGTGTGTTACCGCA-CGCGGTTGGCCAAAATCCGAGCCAAGGAC-GCAGGGAGCGT-CCCGACATGCGGTGGTGAA-CTCGATCC-ACTTT-CCT-AT-CGTCGGCC-GCT-CCTGTCC-GG-AA-GCTCTA--GATGACCC-AAAGTCCTCNNNNNNNNN
k        GTGAACCTGCGGAAGGATCATTGTCGAAACCTGTCAAAAA-CAG-AACGACCCGC-GAACAAA--CGATCACCACT-CGCGGTGGG-CTGGTTT-CTTAGCCGAT-CCCTT-GCCCGCCGG-ATCCGTGGTTT-CGCGTACCG-TCCCGATCGGGAGCTGT-ATCTC-GGTCTGGTCGTGCGCGTTGCTTCCGGATA-TCACCAAACCCCGGCACGAAAAGTGTCAAGGAACAAGCAACCG--AACGGCCGGTATTCGCCTC-CCCGGAGACGGTGTGTGCGCGGATGCTGAGCTGCGATCTA--AAGTCTAAAACGACTCTCGGCAACGGATATCTCGGCTCTCGCATCGATGAAGAACGTAGCGAAATGCGATACTTGGTGTGAATTGCAGAATCCCGTGAACCATCGAGTCTTTGAACGCAAGTTGCGCCCCAAGCCTTCTGGCCGAGGGCACGTCTGCCTGGGTGTCACAAATCGTCGTCCCCC---ACTCA-TCCT--T------------TA------------AGG----ATT-C-GGGACGGAAGCTGGTCTCCCGTGTGTTACCGCA-CGCGGTTGGCCAAAATCCGAGCCAAGGAC-GCAGGGAGCGT-CCCGACATGCGGTGGTGAA-CTCGATCC-ACTTT-CCT-AT-CGTCGGCC-GCT-CCTGTCC-GG-AA-GCTCTA--GATGACCC-AAAGTCCTCAAAGCGACC
l        NNNNNCCTGCGGAAGGATCATTGTCGAAACCTGTCAAAAA-CAG-AACGACCCGC-GAACAAA--CGATCACCACT-CGCGGTGGG-CTGGTTT-CTTAGCCGAT-CCCTT-GCCCGCCGG-ATCCGTGGTTT-CGCGTACCG-TCCCGATCGGGAGCTTA-ATCTC-TGTCTGGTCGTGCGCGTTGCTTCCGGATA-TCACCAAACCCCGGCACAAAAAGTGTCAAGGAACATGCAACCG--AACGGCCGGTATTCGCCTC-CCCGGAGACGGTGTGTGCGCGGATGCTGAGCTGCGATCTA--AAGTCTAAAACGACTCTCGGCAACGGATATCTCGGCTCTCGCATCGATGAAGAACGTAGCGAAATGCGATACTTGGTGTGAATTGCAGAATCCCGTGAACCATCGAGTCTTTGAACGCAAGTTGCGCCCCAAGCCTTCTGGCCGAGGGCACGTCTGCCTGGGTGTCACAAATCGTCGTCCCCC---ACTCA-TCCT--T------------TA------------AGG----ATT-C-GGGACGGAAGCTGGTCTCCCGTGTGTTACCGCA-CGCGGTTGGCCAAAATCCGAGCCAAGGAC-GCAGGGAGCGT-CCCGACATGCGGTGGTGAA-CTCGATCC-ACTTT-CCT-AG-CGTCGGCC-GCT-CCTGTCC-GG-AA-GCTCTA--GATGACCC-AAAGTCCTCAAANNNNNN
m        GTGAACCTGCGGAAGGATCATTGTCGAAACCTGTCAAAAA-CAG-AACGACCCGC-GAACAAA--CGATCACCACT-CGCGGTGGG-CTGGTTT-CTTAGCCGAT-CCCTT-GCCCGCCGG-ATCCGTGGTTT-CGCGTACCG-TCCCGATCGGGAGCTTA-ATCTC-TGTCTGGTCGTGCGCGTTGCTTCCGGATA-TCACCAAACCCCGGCACAAAAAGTGTCAAGGAACATGCAACCG--AACGGCCGGTATTCGCCTC-CCCGGAGACGGTGTGTGCGCGGATGCTGAGCTGCGATCTA--AAGTCTAAAACGACTCTCGGCAACGGATATCTCGGCTCTCGCATCGATGAAGAACGTAGCGAAATGCGATACTTGGTGTGAATTGCAGAATCCCGTGAACCATCGAGTCTTTGAACGCAAGTTGCGCCCCAAGCCTTCTGGCCGAGGGCACGTCTGCCTGGGTGTCACAAATCGTCGTCCCCC---ACTCA-TCCT--T------------CA------------AGG----ATT-C-GGGACGGAAGCTGGTCTCCCGTGTGTTACCGCA-CGCGGTTGGCCAAAATCCGAGCCAAGGAC-GCAGGGAGCGT-CCCGACATGCGGTGGTGAA-CTCGATCC-ACTTT-CCT-AG-CGTCGGCC-GCT-CCTGTCC-GG-AA-GCTCTA--GATGACCC-AAAGTCCTCAAAGCGACC
r        NNNNNNNNNNNNNNNNNNNNNNNTCGAAACCTGTCAAAAA-CAG-AACGACCCGC-GAACAAA--CGATCACCACT-CGCGGTGGG-CTGGTTT-CTTAGCCGAT-CCCTT-GCCCGCCGG-ATCCGTGGTTT-CGCGTACCG-TCCCGATCGGGAGCTTA-ATCTC-TGTCTGGTCGTGCGCGTTGCTTCCGGATA-TCACCAAACCCCGGCACAAAAAGTGTCAAGGAACATGCAACCG--AACGGCCGGTATTCGCCTC-CCCGGAGACGGTGTGTGCGCGGATGCTGAGCTGCGATCTA--AAGTCTAAAACGACTCTCGGCAACGGATATCTCGGCTCTCGCATCGATGAAGAACGTAGCGAAATGCGATACTTGGTGTGAATTGCAGAATCCCGTGAACCATCGAGTCTTTGAACGCAAGTTGCGCCCCAAGCCTTCTGGCCGAGGGCACGTCTGCCTGGGTGTCACAAATCGTCGTCCCCC---ACTCA-TCCG--T------------TA------------AGG----ATT-C-GGGACGGAAGCTGGTCTCCCGTGTGTTACCGCA-CGCGGTTGGCCAAAATCCGAGCCAAGGAC-GCAGGGAGCGT-CCCGACATGCGGTGGTGAA-CTCGATCC-ACTTT-CCT-AG-CGTCGGCC-GCT-CCTGTCC-GG-AA-GCTCTA--GATGACCC-AAAGTCNNNNNNNNNNNN
s        GTGAACCTGCGGAAGGATCATTGTCGAAACCTGTCAAAAA-CAG-AACGACCCGC-GAACAAA--CGATCACCACT-CGCGGTGGG-CTGGTTT-CTTAGCCGAT-CCCTT-GCCCGCCGG-ATCCGTGGTTT-CGCGTACCG-TCCCGATCGGGAGCTTA-ATCTC-TGTCTGGTCGTGCGCGTTGCTTCCGGATA-TCACCAAACCCCGGCACAAAAAGTGTCAAGGAACATGCAACCG--AACGGCCGGTATTCGCCTC-CCCGGAGACGGTGTGTGCGCGGATGCTGAGCTGCGATCTA--AAGTCTAAAACGACTCTCGGCAACGGATATCTCGGCTCTCGCATCGATGAAGAACGTAGCGAAATGCGATACTTGGTGTGAATTGCAGAATCCCGTGAACCATCGAGTCTTTGAACGCAAGTTGCGCCCCAAGCCTTCTGGCCGAGGGCACGTCTGCCTGGGTGTCACAAATCGTCGTCCCCC---ACTCA-TCCT--T------------TA------------AGG----ATT-C-GGGACGGAAGCTGGTCTCCCGTGTGTTACCGCA-CGCGGTTGGCCAAAATCCGAGCCAAGGGC-GCAGGGAGCGT-CCCGACATGCGGTGGTGAA-CTCGATCC-ACTTT-CCT-AG-CGTCGGCC-GCT-CCTGTCC-GG-AA-GCTCTA--GATGACCC-AAAGTCCTCAAAGCGACC
t        NNNNNNNNNNNNNNNNNNNNNNNNNNNNNNNNNNNNNNNN-NNNNAACGACCCGC-GAACAAA--CGATCACCACT-CGCGGTGGG-CTGGTTT-CTTAGCCGAT-CCCTT-GCCCGCCGG-ATCCGTGGTTT-CGCGTACCG-TCCCGATCGGGAGCTTA-ATCTC-GGTCTGGTCGTGCGCGTTGCTTCCGGATA-TCACCAAACCCCGGCACAAAAAGTGTCAAGGAACATGCAACCG--AACGGCCGGTATTCGCCTC-CCCGGAGACGGTGTGTGCGCGGATGCTGAGCTGCGATCTA--TAGTCTAAAACGACTCTCGGCAACGGATATCTCGGCTCTCGCATCGATGAAGAACGTAGCGAAATGCGATACTTGGTGTGAATTGCAGAATCCCGTGAACCATCGAGTCTTTGAACGCAAGTTGCGCCCCAAGCCTTCTGGCCGAGGGCACGTCTGCCTGGGTGTCACAAATCGTCGTCCCCC---ACTCA-TCCT--T------------TA------------AGG----ATT-C-GGGACGGAAGCTGGTCTCCCGTGTGTTACCGCA-CGCGGTTGGCCAAAATCCGAGCCAAGGAC-GCAGGGAGCGT-CCCGACATGCGGTGGTGAA-CTCGATCC-ACTTT-CCT-AT-CGTCGGCC-GCT-CCTGTCC-GG-AA-GCTCTA--GATGACCC-AAAGTCCTCAAANNNNNN
u        NNNNNNNNNNNNNNNNNNNNNTGTCGAAACCTGTCAAAAA-CAG-AACGACCCGC-GAACAAA--CGATCACCACT-CGCGGTGGG-CTGGTTT-CTTAGCCGAT-CCCTT-GCCCGCCGG-ATCCGTGGTTT-CGCGTACCG-TCCCGATCGGGAGCTTT-ATCTC-GGTCTGGTCGTGCGCGTTGCTTCCGGATA-TCACCAAACCCCGGCACAAAAAGTGTCAAGGAACATGCAACCG--AACGGCCGGTATTCGCCTC-CCCGGAGACGGTGTGTGCGCGGATGCTGAGCTGCGATCTA--AAGTCTAAAACGACTCTCGGCAACGGATATCTCGGCTCTCGCATCGATGAAGAACGTAGCGAAATGCGATACTTGGTGTGAATTGCAGAATCCCGTGAACCATCGAGTCTTTGAACGCAAGTTGCGCCCCAAGCCTTCGGGCCGAGGGCACGTCTGCCTGGGTGTCACAAATCGTCGTCCCCC---ACCCA-TCCT--T------------TA------------AGG----ATT-C-GGGACGGAAGCTGGTCTCCCGTGTGTTACCGCA-CGCGGTTGGCCAAAATCCGAGCCAAGGAC-GCAGGGAGCGT-CCCGACATGCGGTGGTGAA-CTCGATCC-ACTTT-CCT-AT-CGTCGGCC-GCT-CCTGTCC-GG-AA-GCTCTA--GATGACCC-AAAGTCCTCAAAGCGACC
z        GTGAACCTGCGGAAGGATCATTGTCGAAACCTGTCAAAAA-CAG-AACGACCCGC-GAACAAA--CGATCACCACT-CGCGGTGGGGCTGGTTT-CTTAGCCGAT-CCCTT-GCCCGCCGG-ATCCGTGGTTT-CGCGTACCGGTCCCGATCGGGAGCTTT-ATCTC-GGTCTGGTCGTGCGCGTTGCTTCCGGATA-TCACCAAACCCCGGCACGAAAAGTGTCAAGGAACATGCAACCG--AACGGCCGGTATTCGCCTC-CCCGGAGACGGTGTGTGCGCGGATGCCGAGCTGCGATCTA--AAGTCTAAAACGACTCTCGGCAACGGATATCTCGGCTCTCGCATCGATGAAGAACGTAGCGAAATGCGATACTTGGTGTGAATTGCAGAATCCCGTGAACCATCGAGTCTTTGAACGCAAGTTGCGCCCCAGGCCTTCTGGCCGAGGGCACGTCTGCCTGGGTGTCACAAATCGTCGTCCCCC---ACTCA-TCCT--T------------TA------------AGG----ATT-C-GGGACGGAAGCTGGTCTCCCGTGTGTTACCGCA-CGCGGTTGGCCAAAATCCGAGCCAAGGAC-GCAGGGAGCGT-CCCGACATGCGGTGGTGAA-CTCGATCC-ACTTT-CCT-AT-CGTCGGCC-GCT-CCTGTCC-GG-AA-GCTCTA--GATGACCC-AAAGTCCTCAAANNNNNN
ac       NNNNNNNNNNNNAAGGATCATTGTCGAAACCTGTCAAAAA-CAG-AACGACCCGC-GAACAAA--CGATCACCACT-CGCGGTGGG-CTGGTTT-CTTAGCCGAT-CCCTT-GCCCGCCGG-ATCCGTGGTTT-CGCGCACCG-TCCCGATCGGGAGCTTT-ATCTC-GGTCTGGTCGTGCGCGTTGCTTCCGGATA-TCACCAAACCCCGGCACGAAAAGTGTCAAGGAACATGCAACCG--AACGGCCGGTATTCGCCTC-CCCGGAGACGGTGTGTGCGCGGATGCTGAGCTGCGATCTA--AAGTCTAAAACGACTCTCGGCAACGGATATCTCGGCTCTCGCATCGATGAAGAACGTAGCGAAATGCGATACTTGGTGTGAATTGCAGAATCCCGTGAACCATCGAGTCTTTGAACGCAAGTTGCGCCCCAAGCCTTCTGGCCGAGGGCACGTCTGCCTGGGTGTCACAAATCGTCGTCCCCC---ACTCA-TCCT--C------------TA------------AGG----ATT-C-GGGACGGAAGCTGGTCTCCCGTGTGTTACCGCA-CGCGGTTGGCCAAAATCCGAGCCAAGGAC-GCAGGGAGCGT-CCCGACATGCGGTGGTGAA-CTCGATCC-ACTTT-CCT-AT-CGTCGGCC-GCT-CCTGTCC-GG-AA-GCTCTA--GATGACCC-AAAGTCCTCAAAGCGACC
bj       GTGAACCTGCGGAAGGATCATTGTCGAAACCTGTCAAAAA-CAG-AACGACCCGC-GAACAAA--CGATCACCACT-CGCGGTGGG-CTGGTTT-CTTAGCCGAT-CCCTT-GCCCGCCGG-ATCCGTGGTTT-CGCCTGCCG-TCCCGATCGGGAGCTTT-ATCTC-GGTCTGGTCGTGCGCGTTGCTTCCGGATA-TCACCAAACCCCGGCACGAAAAGTGTCAAGGAACATGCAACCG--AACGGCCGGTATTCGCCTC-CCCGGAGACGGTGTGTGMGCGGATGCTGAGCTGCGATCTA--AAGTCTAAAACGACTCTCGGCAACGGATATCTCGGCTCTCGCATCGATGAAGAACGTAGCGAAATGCGATACTTGGTGTGAATTGCAGAATCCCGTGAACCATCGAGTCTTTGAACGCAAGTTGCGCCCCAAGCCTTCTGGCCGAGGGCACGTCTGCCTGGGTGTCACAAATCGTCGTCCCCC---ACTCA-TCCT--T------------TA------------AGG----ATT-C-GGGACGGAAGCTGGTCTCCCGTGTGTTACCGCA-CGCGGTTGGCCAAAATCCGAGCCAAGGAC-GCAGGGAGCGT-CCCGACATGCGGTGGTGAA-CTCGATCC-ACTCT-CCT-AT-CGTCGGCC-GCT-CCTGTCC-GG-AA-GCTCTA--GATGACCC-AAAGTCCTCAGAGCGACC
bn       GTGAACCTGCGGAAGGATCATTGTCGAAACCTGTCAAAAA-CAG-AACAACCCGC-GAACAAA--CGATCACCACT-CGCGGTGGG-CTGGTTT-CTTAGCCGAT-CCCTT-GCCCGCCGG-ATCCGTGGTTT-CGCGTACCG-TCCCGATCGGGAGCCTA-ATGTC-TGTCTGGTYGTGCGCGTTGCTTCCGGATA-TCACCAAACCCCGGCACAAAAAGTGTCAAGGAACATGCAACCG--AACGGCCGGTATTCGCCTC-CCCGGAGACGGTGTGTGCGCGGATGCTGAGCTGCGATCTA--AAGTCTAAAACGACTCTCGGCAACGGATATCTCGGCTCTCGCATCGATGAAGAACGTAGCGAAATGCGATACTTGGTGTGAATTGCAGAATCCCGTGAACCATCGAGTCTTTGAACGCAAGTTGCGCCCCAAGCCTTCTGGCCGAGGGCACGTCTGCCTGGGTGTCACAAATCGTCGTCCCCC---ACTCA-TCCT--T------------TA------------AGG----ATT-C-GGGACGGAAGCTGGTCTCCCGTGTGTTACCGCA-CGCGGTTGGCCAAAATCCGAGCCAAGGAC-GCAGGGAGCGT-CCCGACATGCGGTGGTGAA-CTCTATCC-ACTTT-CCT-AT-CGTCGGCC-GCT-CCTGTCC-GG-AA-GCTCTA--GATGACCC-AAAGTCCTCAAANNNNNN
bt       GTGAACCTGCGGAAGGATCATTGTCGAAACCTGTCAAAAA-CAG-AACGACCCGC-GAACAAA--CGATCACCACT-CGCGGTGGG-CTGGTTT-CTTAGCCGAT-CCCTT-GCCCGCCGG-ATCCGTGGTTT-CGCGTACCG-TCCCGATCGGGAGCTTT-ATCTC-GGTCTGGTCGTGCGCGTTGCTTCCGGATA-TCACCAAACCCCGGCACGAAAAGTGTCAAGGAACATGCAACCG--AACGGCCGGTATTCGCCTC-CCCGGAGACGGTGTGTGCGCGGATGCCGAGCTGCGATCTA--AAGTCTAAAACGACTCTCGGCAACGGATATCTCGGCTCTCGCATCGATGAAGAACGTAGCGAAATGCGATACTTGGTGTGAATTGCAGAATCCCGTGAACCATCGAGTCTTTGAACGCAAGTTGCGCCCCAAGCCTTCGGGCCGAGGGCACGTCTGCCTGGGTGTCACAAATCGTCGTCCCCC---ACTCA-TCCT--T------------TA------------AGG----ATT-C-GGGACGGAAGCTGGTCTCCCGTGTGTTACCGCA-CGCGGTTGGCCAAAATCCGAGCCAAGGAC-GCAGGGAGCGT-CCCGACATGCGGTGGTGAA-CTCGATCC-ACTTT-CCT-AT-CGTCGGCC-GCT-CCTGTCC-GG-AA-GCTCTA--GATGACCC-AAAGTCCTCNNNNNNNNN
bv       NNNNNNNNNNNGAAGGATCATTGTCGAAACCTGTCAAAAA-CAGGAACGACCCGC-GAACAAA--CGATCACCACT-CGCGGTGGG-CTGGTTT-CTTAGCCGAT-CCCTT-GCCCGCCGG-ATCCGTGGTTT-CGCGTACCG-TCCCGATCGGGAGCTTT-ATCTC-GGCCTGGTCGTGCGCGTTGCTTCCGGATA-TCACCAAACCCCGGCACGAAAAGTGTCAAGGAACAAGCAACCG--AACGGCCGGTATTCGCCTC-CCCGGAGACGGTGTGTGCGCGGATGCTGAGCTGCGATCTA--AAGTCTAAAACGACTCTCGGCAACGGATATCTCGGCTCTCGCATCGATGAAGAACGTAGCGAAATGCGATACTTGGTGTGAATTGCAGAATCCCGTGAACCATCGAGTCTTTGAACGCAAGTTGCGCCCCAAGCCTTCTGGCCGAGGGCACGTCTGCCTGGGTGTCACAAATCGTCGTCCCCC---ACTCA-TCCT--T------------TAAGGA--------AGG----ATT-C-GGGACGGAAGCTGGTCTCCCGTGTGTTACCGCA-CGCGGTTGGCCAAAATCCGAGCCAAGGAC-GCAGGGAGCGT-CCCGACATGCGGTGGTGAA-CTCGATCC-ACTTT-CCT-AT-CGTCGGCC-GCT-CCTGTCC-GG-AA-GCTCTA--GATGACCC-AAAGTNNNNNNNNNNNNN
bw       GTGAACCTGCGGAAGGATCATTGTCGAAACCTGTCAAAAA-CAG-AACGACCCGC-GAACAAA--CGATCACCACT-CGCGGTGGG-CTGGTTT-CTTAGCCGAT-CCCTT-GCCCGCCGG-ATCCGTGGTTT-CGCGTACCG-TCCCGATCGGGAGCTTT-ATCTC-GGTCTGGTCGTGCGCGTTGCTTCCGGATA-TCACCAAACCCCGGCACGAAAAGTGTCAAGGAACATGCAACCG--AACGGCCGGTATTCGCCTC-CCCGGAGACGGTGTGTGCGCGGATGCCGAGCTGCGATCTA--AAGTCTAAAACGACTCTCGGCAACGGATATCTCGGCTCTCGCATCGATGAAGAACGTAGCGAAATGCGATACTTGGTGTGAATTGCAGAATCCCGTGAACCATCGAGTCTTTGAACGCAAGTTGCGCCCCAAGCCTTCGGGCCGAGGGCACGTCTGCCTGGGTGTCACAAATCGTCGTCCCCC---ACTCA-TCCT--T------------TA------------AGG----ATT-C-GGGACGGAAGCTGGCCTCCCGTGTGTTACCGCA-CGCGGTTGGCCAAAATCCGAGCCAAGGAC-GCAGGGAGCGT-CCCGACATGCGGTGGTGAA-CTCGATCC-ACTTT-CCT-AT-CGTCGGCC-GCT-CCTGTCC-GG-AA-GCTCTA--GATGACCC-AAAGTCCTCAAANNNNNN
bx       GTGAACCTGCGGAAGGATCATTGTCGAAACCTGTCAAAAA-CAG-AACGACCCGC-GAACAAA--CGATCACCACT-CGCGGTGGG-CTGGTTT-CTTAGCCGAT-CCCTT-GCCCGCCGG-ATCCGTGGTTT-CGCGTACCG-TCCCGATCGGGAGCTGT-ATCTC-GGTCTGGTCGTGCGCGTTGCTTCCGGATA-TCACCAAACCCCGGCACGAAAAGTGTCAAGGAACATGCAACCG--AACGGCCGGTATTCGCCTC-CCCGGAGACGGTGTGTGCGCGGATGCCGAGCTGCGATCTA--AAGTCTAAAACGACTCTCGGCAACGGATATCTCGGCTCTCGCATCGATGAAGAACGTAGCGAAATGCGATACTTGGTGTGAATTGCAGAATCCCGTGAACCATCGAGTCTTTGAACGCAAGTTGCGCCCCAAGCCTTCGGGCCGAGGGCACGTCTGCCTGGGTGTCACAAATCGTCGTCCCCC---ACTCA-TCCT--T------------TA------------AGG----ATT-C-GGGACGGAAGCTGGTCTCCCGTGTGTTACCGCA-CGCGGTTGGCCAAAATCCGAGCCAAGGAC-GCAGGGAGCGT-CCCGACATGCGGTGGTGAA-CTCGATCC-ACTTT-CCT-AT-CGTCGGCC-GCT-CCTGTCC-GG-AA-GCTCTA--GATGACCC-AAAGTCCTCAAANNNNNN
cm       GTGAACCTGCGGAAGGATCATTGTCGAAACCTGTCAAAAA-CAG-AACGACCCGC-GAACAAA--CGATCACCACTCCGCGGTGGG-CTGGTTT-CTTAGCCGAT-CCCTT-GCCCGCCGG-ATCCGTGGTTT-CGCGTACCG-TCCCGATCGGGAGCTTA-ATCTC-TGTCTGGTCGTGCGCGTTGCTTCCGGATA-TCACCAAACCCCGGCACAAAAAGTGTCAAGGAACATGCAACCG--AACGGCCGGTATTCGCCTC-CCCGGAGACGGTGTGTGCGCGGATGCTGAGCTGCGATCTA--AAGTCTAAAACGACTCTCGGCAACGGATATCTCGGCTCTCGCATCGATGAAGAACGTAGCGAAATGCGATACTTGGTGTGAATTGCAGAATCCCGTGAACCATCGAGTCTTTGAACGCAAGTTGCGCCCCAAGCCTTCTGGCCGAGGGCACGTCTGCCTGGGTGTCACAAATCGTCGTCCCCC---ACTCA-TCCT--T------------TA------------AGG----ATT-C-GGGACGGAAGCTGGTCTCCCGTGTGTTACCGCA-CGCGGTTGGCCAAAATCCGAGCCAAGGAC-GCAGGGAGCGT-CCCGACATGCGGTGGTGAA-CTCGATCC-ACTTT-CCT-AG-CGTCGGCC-GCT-CCTGTCC-GG-AA-GCTCTA--GATGACCC-AAAGNNNNNNNNNNNNNN
cq       GTGAACCTGCGGAAGGATCATTGTCGAAACCTGTCAAAAA-CAG-AACGACCCGC-GAACAAA--CGATCACCACT-CGCGGTGGG-CTGGTTT-CTTAGCCGAT-CCCTT-GCCCGCCGGTATCCGTGGTTT-CGCGTACCG-TCCCGATCGGGAGCTTA-ATCTC-TGTCTGGTCGTGCGCGTTGCTTCCGGATA-TCACCAAACCCCGGCACAAAAAGTGTCAAGGAACATGCAACCG--AACGGCCGGTATTCGCCTC-CCCGGAGACGGTGTGTGCGCGGATGCTGAGCTGCGATCTA--AAGTCTAAAACGACTCTCGGCAACGGATATCTCGGCTCTCGCATCGATGAAGAACGTAGCGAAATGCGATACTTGGTGTGAATTGCAGAATCCCGTGAACCATCGAGTCTTTGAACGCAAGTTGCGCCCCAAGCCTTCTGGCCGAGGGCACGTCTGCCTGGGTGTCACAAATCGTCGTCCCCC---ACTCA-TCCT--T------------TA------------AGG----ATT-C-GGGACGGAAGCTGGTCTCCCGTGTGTTACCGCA-CGCGGTTGGCCAAAATCCGAGCCAAGGAC-GCAGGGAGCGT-CCCGACATGCGGTGGTGAA-CTCGATCC-ACTTT-CCT-AT-CGTCGGCC-GCT-CCTGTCC-GG-AA-GCTCTA--GATGACCC-AAAGTCCTCAAAGCGACC
ds       GTGAACCTGCGGAAGGATCATTGTCGAAACCTGTCAAAAA-CAG-AACGACCCGC-GAACAAA--CGATCACCACT-CGCGGTGGG-CTGGTTT-CTTAGCCGAT-CCCTT-GCCCGCCGG-ATCCGTGGTTT-CGCGTACCG-TCCCGATCGGGAGCTTT-ATCTC-GGTCTGGTCGTGCGCGTTGCTTCCGGATA-TCACCAAACCCCGGCACGAAAAGTGTCAAGGAACATGCAACCG--AACGGCCGATATTCGCCTC-CCCGGAGACGGTGTGTGCGCGGATGCTGAGCTGCGATCTA--AAGTCTAAAACGACTCTCGGCAACGGATATCTCGGCTCTCGCATCGATGAAGAACGTAGCGAAATGCGATACTTGGTGTGAATTGCAGAATCCCGTGAACCATCGAGTCTTTGAACGCAAGTTGCGCCCCAAGCCTTCGGGCCGAGGGCACGTCTGCCTGGGTGTCACAAATCGTCGTCCCCC---ACTCA-TCCT--T------------TA------------AGG----ATT-C-GGGACGGAAGCTGGTCTCCCGTGTGTTACCGCA-CGCGGTTGGCCAAAATCCGAGCCAAGGAC-GCAGGGAGCGT-CCCGACATGCGGTGGTGAA-CTCGATCC-ACTTT-CCT-AT-CGTCGGCC-GCT-CCTGTCC-GG-AA-GCTCTA--GATGACCC-AAAGTCCTCAAAGCGACC
ee       NNNAACCTGCGGAAGGATCATTGTCGAAACCTGTCAAAAA-CAG-AACGACCCGC-GAACAAA--CGATCACCACT-CGCGGTGGG-CTGGTTT-CTTAGCCGAT-CCCTT-GCCCGCCGG-ATCCGTGGTTT-CGCGTACCG-TCCCGATCGGGAGCTTT-ATCTC-GGTCTGGTCGTGCGCGTTGCTTCCGGATA-TCACCAAACCCCGGCACGAAAAGTGTCAAGGAACAAGCAAACG--AACGGCCGGTATTCGCCTC-CCCGGAGACGGTGTGTGCGCGGATGCTGAGCTGCGATCTA--AAGTCTAAAACGACTCTCGGCAACGGATATCTCGGCTCTCGCATCGATGAAGAACGTAGCGAAATGCGATACTTGGTGTGAATTGCAGAATCCCGTGAACCATCGAGTCTTTGAACGCAAGTTGCGCCCCAAGCCTTCTGGCCGAGGGCACGTCTGCCTGGGTGTCACAAATCGTCGTCCCCC---ACTCA-TCCT--T------------TA------------AGG----ATT-C-GGGACGGAAGCTGGTCTCCCGTGTGTTACCGCA-CGCGGTTGGCCAAAATCCGAGCCAAGGAC-GCAGGGAGCGT-CCCGACATGCGGTGGTGAA-CTCGATCC-ACTTT-CCT-AT-CGTCGGCC-GCT-CCTGTCC-GG-AA-GCTCTA--GATGACCC-AAAGTCCTCAAAGCGACC
fb       NNNNNNNNNNNNNNNNNNCATTGTCGAAACCTGTCAAAAA-CAG-AACGACCCGC-GAACAAA--CGATCACCACT-CGCGGTGGG-CTGGTTT-CTTAGCCGAT-CCCTT-GCCCGCCGG-ATCCGTGGTTT-CGCGTACCG-TCCCGATCGGGAGCTTT-ATCTC-GGTCTGGTCGTGCGCGTTGCTTCCGGATA-TCACCAAACCCCGGCACAAAAAGTGTCAAGGAACATGCAACCGG-AACGGCCGGTATTCGCCTC-CCCGGAGACGGTGTGTGCGCGGATGCTGAGCTGCGATCTA--AAGTCTAAAACGACTCTCGGCAACGGATATCTCGGCTCTCGCATCGATGAAGAACGTAGCGAAATGCGATACTTGGTGTGAATTGCAGAATCCCGTGAACCATCGAGTCTTTGAACGCAAGTTGCGCCCCAAGCCTTCGGGCCGAGGGCACGTCTGCCTGGGTGTCACAAATCGTCGTCCCCC---ACTCA-TCCT--T------------TA------------AGG----ATT-C-GGGACGGAAGCTGGTCTCCCGTGTGTTACCGCA-CGCGGTTGGCCAAAATCCGAGCCAAGGAC-GCAGGGAGCGT-CCCGACATGCGGTGGTGAA-CTCGATCC-ACTTT-CCT-AT-CGTCGGCC-GCT-CCTGTCC-GG-AA-GCTCTA--GATGACCC-AAAGTCCTCAAAGCGACC
fl       NNNNNNNNNNNNNNNNNNNNTTGTCGAAACCTGTCAAAAA-CAG-AACGACCCGC-GAACAAA--CGATCACCACT-CGCGGTGGG-CTGGTTT-CTTAGCCGAT-CCCTT-GCCCGCCGG-ATCCGTGGTTT-CGCGTACCG-TACCGATCGGGAGCTTA-ATCTC-TGTCTGGTCGTGCGCGTTGCTTCCGGATA-TCACCAAACCCCGGCACAAAAAGTGTCAAGGAACATGCAACCG--AACGGCCGGTATTCGCCTC-CCCGGAGACGGTGTGTGCGCGGATGCTGAGCTGCGATCTA--AAGTCTAAAACGACTCTCGGCAACGGATATCTCGGCTCTCGCATCGATGAAGAACGTAGCGAAATGCGATACTTGGTGTGAATTGCAGAATCCCGTGAACCATCGAGTCTTTGAACGCAAGTTGCGCCCCAAGCCTTCTGGCCGAGGGCACGTCTGCCTGGGTGTCACAAATCGTCGTCCCCC---ACTCA-TCCT--T------------TA------------AGG----ATT-C-GGGACGGAAGCTGGTCTCCCGTGTGTTACCGCA-CGCGGTTGGCCAAAATCCGAGCCAAGGAC-GCAGGGAGCGT-CCCGACATGCGGTGGTGAA-CTCGATCC-ACTTT-CCT-AG-CGTCGGCC-GCT-CCTGTCC-GG-AA-GCTCTA--GATGACCC-AAAGTCCTCAAANNNNNN
fy       GTGAACCTGCGGAAGGATCATTGTCGAAACCTGTCAAAAA-CAG-AACGACCCGC-GAACAAA--CGATCACCACT-CGCGGTGGG-CTGGTTT-CTTAGCCGAT-CCCTT-GCCCGCCGG-ATCCGTGGTTT-CGCGTACCG-TCCCGATCGGGAGCTTT-ATCTC-GGTCTGGTCGTGCGCGTTGCTTCCGGATA-TCACCAAACCCCGGCACGAAAAGTGTCAAGGAACAAGCAACCG--AACGGCCGGTATTCGCCTC-CCCGGAGACGGTGCGTGCGCGGATGCTGAGCTGCGATCTA--AAGTCTAAAACGACTCTCGGCAACGGATATCTCGGCTCTCGCATCGATGAAGAACGTAGCGAAATGCGATACTTGGTGTGAATTGCAGAATCCCGTGAACCATCGAGTCTTTGAACGCAAGTTGCGCCCCAAGCCTTCTGGCCGAGGGCACGTCTGCCTGGGTGTCACAAATCGTCGTCCCCC---ACTCA-TCCT--T------------TA------------AGG----ATT-C-GGGACGGAAGCTGGTCTCCCGTGTGTTACCGCA-CGCGGTTGGCCAAAATCCGAGCCAAGGAC-GCAGGGAGCGT-CCCGACATGCGGTGGTGAA-CTCGATCC-ACTTT-CCT-AT-CGTCGGCC-GCT-CCTGTCC-GG-AA-GCTCTA--GATGACCC-AAAGTCCTCAAAGCGACC
gm       NNNNNNNNNNNNNNNGATCATTGTCGAAACCTGTCAAAAA-CAG-AACGACCCGC-GAACAAA--CGATCACCACT-CGCGGTGGG-CTGGTTT-CTTAGCCGAT-CCCTT-GCCCGCCGG-ATCCGTGGTTT-CGCGTACCG-TCCCGATCGGGAGCTTA-ATCTC-GGTCTGGTCGTGCGCGTTGCTTCCGGATA-TCACCAAACCCCGGCGCAAAAAGTGTCAAGGAACATGCAACCG--AACGGCCGGTATTCGCCTC-CCCGGAGACGGTGTGTGCGCGGATGCTGAGCTGCGATCTA--AAGTCTAAAACGACTCTCGGCAACGGATATCTCGGCTCTCGCATCGATGAAGAACGTAGCGAAATGCGATACTTGGTGTGAATTGCAGAATCCCGTGAACCATCGAGTCTTTGAACGCAAGTTGCGCCCCAAGCCTTCTGGCCGAGGGCACGTCTGCCTGGGTGTCACAAATCGTCGTCCCCC---ACTCA-TCCT--T------------TA------------AGG----ATT-C-GGGACGGAAGCTGGTCTCCCGTGTGTTACCGCA-CGCGGTTGGCCAAAATCCGAGCCAAGGAC-GCAGGGAGCGT-CCCGACATGCGGTGGTGAA-CTCGATCC-ACTTT-CCT-AT-CGTCGGCC-GCT-CCTGTCC-GG-AA-GCTCTA--GATGACCC-AAAGTCCTCAAANNNNNN
g        GTGAACCTGCGGAAGGATCATTGTCGAAACCTGTCAAAAA-CAG-AACGACCCGC-GAACAAA--CGATCACCACT-CGCGGTGGG-CTGGTTT-CTTAGCCGAT-CCCTT-GCCCGCCGG-ATCCGTGGTTT-CGCGTACCG-TCCCGATCGGGAGCTTT-ATCTC-GGTCTGGTCGTGCGCGTTGCTTCCGGATA-TCACCAAACCCCGGCACGAAAAGTGTCAAGGAACATGCAACCG--AACGGCCGGTATTCGCCTC-CCCGGAGACGGTGTGTGCGCGGATGCTGAGCTGCGATCTA--AAGTCTAAAACGACTCTCGGCAACGGATATCTCGGCTCTCGCATCGATGAAGAACGTAGCGAAATGCGATACTTGGTGTGAATTGCAGAATCCCGTGAACCATCGAGTCTTTGAACGCAAGTTGCGCCCCAAGCCTTCGGGCCGAGGGCACGTCTGCCTGGGTGTCACAAATCGTCGTCCCCC---ACTCA-TCCT--T------------TA------------AGG----ATT-C-GGGACGGAAGCTGGTCTCCCGTGTGTTACCGCA-CGCGGTTGGCCAAAATCCGAGCCAAGGAC-GCAGGGAGCGT-CCCGACATGCGGTGGTGAA-CTCGATCC-ACTTT-CCT-AT-CGTCGGCC-GCT-CCTGTCC-GG-AA-GCTCTA--GATGACCC-AAAGTCCTCAAAGCGACC
h        GTGAACCTGCGGAAGGATCATTGTCGAAACCTGTCAAAAA-CAG-AACGACCCGC-GAACAAA--CGATCACCACT-CGCGGTGGG-CTGGTTT-CTTAGCCGAT-CCCTT-GCCCGCCGG-ATCCGTGGTTT-CGCGTACCG-TCCCGATCGGGAGCTTT-ATCTC-GGTCTGGTCGTGCGCGTTGCTTCCGGATA-TCACCAAACCCCGGCACGAAAAGTGTCAAGGAACATGCAACCG--AACGGCCGGTATTCGCCTC-CCCGGAGACGGTGTGTGCGCGGATGCTGAGCTGCGATCTA--AAGTCTAAAACGACTCTCGGCAACGGATATCTCGGCTCTCGCATCGATGAAGAACGTAGCGAAATGCGATACTTGGTGTGAATTGCAGAATCCCGTGAACCATCGAGTCTTTGAACGCAAGTTGCGCCCCAAGCCTTCTGGCCGAGGGCACGTCTGCCTGGGTGTCACAAATCGTCGTCCCCC---ACTCA-TCCT--T------------TA------------AGG----ATT-C-GGGACGGAAGCTGGTCTCCCGTGTGTTACCGCA-CGCGGTTGGCCAAAATCCGAGCCAAGGAC-GCAGGGAGCGT-CCCGACATGCGGTGGTGAA-CTCGATCC-ACTTT-CCT-AT-CGTCGGCC-GCT-CCTGTCC-GG-AA-GCTCTA--GATGACCC-AAAGTCCTCAAAGCGACC
n        NNNNNNNNNNNNNNNNNNNATTGTCGAAACCTGTCAAAAA-CAG-AACGACCCGC-GAACAAA--CGATCACCACT-CGCGGTGGG-CTGGTTT-CTTAGCCGAT-CCCTT-GCCCGCCGG-ATCCGTGGTTT-CGCGTACCG-TCCCGATCGGGAGCTTT-ATCTC-GGTCTGGTCGTGCGCGTTGCTTCCGGATA-TCACCAAACCCCGGCACGAAAAGTGTCAAGGAACATGCAACCG--AACGGCCGGTATTCGCCTC-CCCGGAGACGGTGTGTGCGCGGATGCTGAGCTGCGATCTA--AAGTCTAAAACGACTCTCGGCAACGGATATCTCGGCTCTCGCATCGATGAAGAACGTAGCGAAATGCGATACTTGGTGTGAATTGCAGAATCCCGTGAACCATCGAGTCTTTGAACGCAAGTTGCGCCCCAAGCCTTCTGGCCGAGGGCACGTCTGCCTGGGTGTCACAAATCGTCGTCCCCC---ACTCA-TCCT--T------------TA------------AGG----ATT-C-GGGACGGAAGCTGGTCTCCCGTGTGTTACCGCA-CGCGGTTGGCCAAAATCCGAGCCAAGGAC-GCAGGGAGCGT-CCCGACATGCGGTGGTGAA-CTCGATCC-ACTTT-CCT-AG-CGTCGGCC-GCT-CCTGTCC-GG-AA-GCTCTA--GATGACCC-AAAGTCCTCAAAGCGACC
o        NNNNNNNNNNNNNNNNNNNNTTGTCGAAACCTGTCAAAAA-CAG-AACGACCCGC-GAACAAA--CGATCACCACT-CGCGGTGGG-CTGGTTT-CTTAGCCGAT-CCCTT-GCCCGCCGG-ATCCGTGGTTT-CGCGTACCG-TCCCGATCGGGAGCTTT-ATCTC-GGTCTGGTCGTTCGCGTTGCTTCCGGATA-TCACCAAACCCCGGCACGAAAAGTGTCAAGGAACAAGGAACCG--AACGGCCGGTATTCGCCTC-CCCGGAGACGGTGTGTGCGCGGATGCTGAGCTGCGATCTA--AAGTCTAAAACGACTCTCGGCAACGGATATCTCGGCTCTCGCATCGATGAAGAACGTAGCGAAATGCGATACTTGGTGTGAATTGCAGAATCCCGTGAACCATCGAGTCTTTGAACGCAAGTTGCGCCCCAAGCCTTCTGGCCGAGGGCACGTCTGCCTGGGTGTCACAAATCGTCGTCCCCC---ACTCA-TCCT--T------------TA------------AGG----ATT-C-GGGACGGAAGCTGGTCTCCCGTGTGTTACCGCA-CGCGGTTGGCCAAAATCCGAGCCAAGGAC-GCAGGGAGCGT-CCCGACATGCGGTGGTGAA-CTCGATCC-ACTTT-CCT-AT-CGTCGGCC-GCT-CCTGTCC-GG-AA-GCTCTA--GATGACCC-AAAGTCCTCAAAGCGACC
p        NNNNNNNNNNNNNNGGATCATTGTCGAAACCTGTCAAAAA-CAG-AACGACCCGC-GAACAAA--CGATCACCACT-CGCGGTGGG-CTGGTTT-CTTAGCCGAT-CCCTT-GCCCGCCGG-ATCCGTGGTTT-CGCGTACCG-TCCCGATCGGGAGCTTT-ATCTC-GGTCTGGTCGTTCGCGTTGCTTCCGGATA-TCACCAAACCCCGGCACGAAAAGTGTCAAGGAACAAGGAACCG--AACGGCCGGTATTCGCCTC-CCCGGAGACGGTGTGTGCGCGGATGCTGAGCTGCGATCTA--AAGTCTAAAACGACTCTCGGCAACGGATATCTCGGCTCTCGCATCGATGAAGAACGTAGCGAAATGCGATACTTGGTGTGAATTGCAGAATCCCGTGAACCATCGAGTCTTTGAACGCAAGTTGCGCCCCAAGCCTTCTGGCCGAGGGCACGTCTGCCTGGGTGTCACAAATCGTCGTCCCCC---ACTCA-TCCT--T------------TA------------AGG----ATT-C-GGGACGGAAGCTGGTCTCCCGTGTGTTACCGCA-CGCGGTTGGCCAAAATCCGAGCCAAGGAC-GCAGGGAGCGT-CCCGACATGCGGTGGTGAA-CTCTATCC-ACTTT-CCT-AT-CGTCGGCC-GCT-CCTGTCC-GG-AA-GCTCTA--GATGACCC-AAAGTCCTCAAANNNNNN
q        NNNNNNNNNNNNNNGGATCATTGTCGAAACCTGTCAAAAA-CAG-AACAACCCGC-GAACAAA--CGATCACCACT-CGCGGTGGG-CTGGTTT-CTTAGCCGAT-CCCTT-GCCCGCCGG-ATCCGTGGTTT-CGCGTACCG-TCCCGATCGGGAGCTTA-ATCTC-TGTCTGGTCGTGCGCGTTGCTTCCGGATA-TCACCAAACCCCGGCACAAAAAGTGTCAAGGAACATGCAACCG--AACGGCCGGTATTCGCCTC-CCCGGAGACGGTGTGTGCGCGGATGCTGAGCTGCGATCTA--AAGTCTAAAACGACTCTCGGCAACGGATATCTCGGCTCTCGCATCGATGAAGAACGTAGCGAAATGCGATACTTGGTGTGAATTGCAGAATCCCGTGAACCATCGAGTCTTTGAACGCAAGTTGCGCCCCAAGCCTTCTGGCCGAGGGCACGTCTGCCTGGGTGTCACAAATCGTCGTCCCCC---ACTCA-TCCT--T------------TA------------AGG----ATT-C-GGGACGGAAGCTGGTCTCCCGTGTGTTACCGCA-CGCGGTTGGCCAAAATCCGAGCCAAGGAC-GCAGGGAGCGT-CCCGACATGCGGTGGTGAA-CTCGATCC-ACTTT-CCT-AT-CGTCGGCC-GCT-CCTGTCC-GG-AA-GCTCTA--GATGACCC-AAAGTCCTCAAANNNNNN
v        NNNNNNNNNNNNNNNNNNNATTGTCGAAACCTGTCAAAAA-CAG-AACGACCCGC-GAACAAA--CGATCACCACT-CGCGGTGGG-CTGGTTT-CTTAGCCGAT-CCCTT-GCCCGCCGG-ATCCGTGGTTT-CGCGTACCG-TCCCGATCGGGAGCTTA-ATCTC-GGTCTGGTCGTGCGCGTTGCTTCCGGATA-TCACCAAACCCCGGCACAAAAAGTGTCAAGGAACATGCAACCG--AACGGCCGGTATTCGCCTC-CCCGGAGACGGTGTGTGCGCGGATGCTGAGCTGCGATCTA--AAGTCTAAAACGACTCTCGGCAACGGATATCTCGGCTCTCGCATCGATGAAGAACGTAGCGAAATGCGATACTTGGTGTGAATTGCAGAATCCCGTGAACCATCGAGTCTTTGAACGCAAGTTGCGCCCCAAGCCTTCTGGCCGAGGGCACGTCTGCCTGGGTGTCACAAATCGTCGTCCCCC---ACTCA-TCCT--T------------TA------------AGG----ATT-C-GGGACGGAAGCTGGTCTCCCGTGTGTTACCGCA-CGCGGTTGGCCAAAATCCGAGCCAAGGAC-GCAGGGAGCGT-CCCGACATGCGGTGGTGAA-CTCGATCC-ACTTT-CCT-AT-CGTCGGCC-GCT-CCTGTCC-GG-AA-GCTCTA--GATGACCC-AAAGTCCTCAAAGCGACC
x        NNNNNNNNNNNNNNNNNNNATTGTCGAAACCTGTCAAAAA-CAG-AACGACCCGC-GAACAAA--CGATCACCACT-CGCGGTGGG-CTGGTTT-CTTAGCCGAT-CCCTT-GCCCGCCGG-ATCCGTGGTTT-CGCGTACCG-TCCCGATCGGGAGCTTA-ATCTC-GGTCTGGTCGTGCGCGTTGCTTCCGGATA-TCACCAAACCCCGGCACAAAAAGTGTCAAGGAACATGCAACCG--AACGGCCGGTATTTGCCTC-CCCGGAGACGGTGTGTGCGCGGATGCTGAGCTGCGATCTA--AAGTCTAAAACGACTCTCGGCAACGGATATCTCGGCTCTCGCATCGATGAAGAACGTAGCGAAATGCGATACTTGGTGTGAATTGCAGAATCCCGTGAACCATCGAGTCTTTGAACGCAAGTTGCGCCCCAAGCCTTCTGGCCGAGGGCACGTCTGCCTGGGTGTCACAAATCGTCGTCCCCC---ACTCA-TCCT--T------------TA------------AGG----ATT-C-GGGACGGAAGCTGGTCTCCCGTGTGTTACCGCA-CGCGGTTGGCCAAAATCCGAGCCAAGGAC-GCAGGGGGCGT-CCCGACATGCGGTGGTGAA-CTCGATCC-ACTTT-CCT-AT-CGTCGGCC-GCT-CCTGTCC-GG-AA-GCTCTA--GATGACCC-AAAGTCCTCAAAGCGACC
y        GTGAACCTGCGGAAGGATCATTGTCGAAACCTGTCAAAAA-CAG-AACGACCCGC-GAACAAA--CGATCACCACT-CGCGGTGGG-CTGGTTT-CTTAGCCGAT-CCCTT-GCCCGCCGG-ATCCGTGGTTT-CGCGTACCG-TCCCGATCGGGAGCTTT-ATCTC-GGTCTGGTCGTGCGCGTTGCTTCCGGATA-TCACCAAACCCCGGCACAAAAAGTGTCAAGGAACATGCAACCG--AACGGCCGGTATTCGCCTC-CCCGGAGACGGTGTGTGCGCGGATGCTGAGCTGCGATCTA--AAGTCTAAAACGACTCTCGGCAACGGATATCTCGGCTCTCGCATCGATGAAGAACGTAGCGAAATGCGATACTTGGTGTGAATTGCAGAATCCCGTGAACCATCGAGTCTTTGAACGCAAGTTGCGCCCCAAGCCTTCGGGCCGAGGGCACGTCTGCCTGGGTGTCACAAATCGTCGTCCCCC---ACCCA-TCCT--T------------TA------------AGG----ATT-C-GGGACGGAAGCTGGTCTCCCGTGTGTTACCGCA-CTCGGTTGGCCAAAATCCGAGCCAAGGAC-GCAGGGAGCGT-CCCGACAAGCGGTGGTGAA-CTCGATCC-ACTTT-CCT-AT-CGTCGGCC-GCT-CCTGTCC-GG-AA-GCTCTA--GATGACCC-AAAGTCCTCAAAGCGACC
w        GTGAACCTGCGGAAGGATCATTGTCGAAACCTGTCAAAAA-CAG-AACGACCCGC-GAACAAA--CGATCACCACT-CGCGGTGGG-CTGGTTT-CTTAGCCGAT-CCCTT-GCCCGCCGG-ATCCGTGGTTT-CGCGTACCG-TCCCGATCGGGAGCTTT-ATCTC-GGTCTGGTCGTGCGCGTTGCTTCCGGATA-TCACCAAACCCCGGCACAAAAAGTGTCAAGGAACATGCAACCG--AACGGCCGGTATTCGCCTC-CCCGGAGACGGTGTGTGCGCGGATGCTGAGCTGCGATCTA--AAGTCTAAAACGACTCTCGGCAACGGATATCTCGGCTCTCGCATCGATGAAGAACGTAGCGAAATGCGATACTTGGTGTGAATTGCAGAATCCCGTGAACCATCGAGTCTTTGAACGCAAGTTGCGCCCCAAGCCTTCTGGCCGAGGGCACGTCTGCCTGGGTGTCACAAATCGTCGTCCCCC---ACTCA-TCCT--T------------TA------------AGG----ATT-C-GGGACGGAAGCTGGTCTCCCGTGTGTTACCGCA-CGCGGTTGGCCAAAATCCGAGCCAAGGAC-GCAGGGAGCGT-CCCGACATGCGGTGGTGAA-CTCGATCC-ACTTT-CCT-AT-CGTCGGCC-GCT-CCTGTCC-GG-AA-GCTCTA--GATGACCC-AAAGTCCTCAAAGCGACC
aa       NNNNNNNNNNNNNNNNNNNNTTGTCGAAACCTGTCAAAAA-CAG-AACGACCCGC-GAACAAA--CGATCACCACT-CGCGGTGGG-CTGGTTT-CTTAGCCGAT-CCCTT-GCCCGCCGG-ATCCGTGGTTT-CGCGCACCG-TCCCGATCGGGAGCTTT-ATCTC-GGTCTGGTCGTGCGCGTTGCTTCCGGATA-TCACCAAACCCCGGCACAAAAAGTGTCAAGGAACATGCAACCG--AACGGCCGGTATTCGCCTC-CCCGGAGACGGTGTGTGCGCGGATGCTGAGCTGCGATCTA--AAGTCTAAAACGACTCTCGGCAACGGATATCTCGGCTCTCGCATCGATGAAGAACGTAGCGAAATGCGATACTTGGTGTGAATTGCAGAATCCCGTGAACCATCGAGTCTTTGAACGCAAGTTGCGCCCCAAGCCTTCGGGCCGAGGGCACGTCTGCCTGGGTGTCACAAATCGTCGTCCCCC---ACTCA-TCCT--T------------TA------------AGG----ATT-C-GGGACGGAAGCTGGTCTCCCGTGTGTTACCGCA-CGCGGTTGGCCAAAATCCGAGCCAAGGAC-GCAGGGAGCGT-CCCGACATGCGGTGGTGAA-CTCGATCC-ACTTT-CCT-AT-CGTCGGCC-GCT-CCTGTCC-GG-AA-GCTCTA--GATGACCC-AAAGTCCTCAAAGCGACN
ag       NNNNNNNNNNNNNNNNNNNNTTGTCGAAACCTGTCAAAAA-CAG-AACGACCCGC-GAACAAA--CGATCACCACT-CGCGGTGGG-CTGGTTT-CTTAGCCGAT-CCCTT-GCCCGCCGG-ATCCGTGGTTT-CGCGTACCG-TCCCGATCGGGAGCTTT-ATCTC-GGTCTGGTCGTGCGCGTTGCTTCCGGATA-TCACCAAACCCCGGCACAAAAAGTGTCAAGGAACATGCAACCG--AACGGCCGGTATTCGCCTA-CCCGGAGACGGTGTGTGCGCGGATGCTGAGCTGCGATCTA--AAGTCTAAAACGACTCTCGGCAACGGATATCTCGGCTCTCGCATCGATGAAGAACGTAGCGAAATGCGATACTTGGTGTGAATTGCAGAATCCCGTGAACCATCGAGTCTTTGAACGCAAGTTGCGCCCCAAGCCTTCGGGCCGAGGGCACGTCTGCCTGGGTGTCACAAATCGTCGTCCCCC---ACTCA-TCCT--T------------TA------------AGG----ATT-C-GGGACGGAAGCTGGTCTCCCGTGTGTTACCGCA-CGCGGTTGGCCAAAATCCGAGCCAAGGAC-GCAGGGAGCGT-CCCGACATGCGGTGGTGAA-CTCGATCC-ACTTT-CCT-AT-CGTCGGCC-GCT-CCTGTCC-GG-AA-GCTCTA--GATGACCC-AAAGTCCTCAAAGCGACC
ai       NNNNNNNNNNNNNNNNNNNNTTGTCGAAACCTGTCAAAAA-CAG-AACGACCCGC-GAACAAA--CGATCACCACT-CGCGGTGGG-CTGGTTT-CTTAGCCGAT-CCCTT-GCCCGCCGG-ATCCGTGGTTT-CGCGCACCG-TCCCGATCGGGAGCTTT-ATCTC-GGTCTGGTCGTGCGCGTTGCTTCCGGATA-TCACCAAACCCCGGCACAAAAAGTGTCAAGGAACATGCAACCG--AACGGCCGGTATTCGCCTA-CCCGGAGACGGTGTGTGCGCGGATGCTGAGCTGCGATCTA--AAGTCTAAAACGACTCTCGGCAACGGATATCTCGGCTCTCGCATCGATGAAGAACGTAGCGAAATGCGATACTTGGTGTGAATTGCAGAATCCCGTGAACCATCGAGTCTTTGAACGCAAGTTGCGCCCCAAGCCTTCGGGCCGAGGGCACGTCTGCCTGGGTGTCACAAATCGTCGTCCCCC---ACTCA-TCCT--T------------TA------------AGG----ATT-C-GGGACGGAAGCTGGTCTCCCGTGTGTTACCGCA-CGCGGTTGGCCAAAATCCGAGCCAAGGAC-GCAGGGAGCGT-CCCGACATGCGGTGGTGAA-CTCGATCC-ACTTT-CCT-AT-CGTCGGCC-GCT-CCTGTCC-GG-AA-GCTCTA--GATGACCC-AAAGTCCTCAAAGCGACC
ah       GTGAACCTGCGGAAGGATCATTGTCGAAACCTGTCAAAAA-CAG-AACGACCCGC-GAACAAA--CGATCACCACT-CGCGGTGGG-CTGGTTT-CTTAGCCGAT-CCCTT-GCCCGCCGG-ATCCGTGGTTT-CGTGTACCG-TCCCGATCGGGAGCTTT-ATCTC-GGTCTGGTCGTGCGCGTTGCTTCCGGATA-TCACCAAACCCCGGCACAAAAAGTGTCAAGGAACATGCAACCGG-AACGGCCGGTATTCGCCTA-CCCGGAGACGGTGTGTGCGCGGATGCTGAGCTGCGATCTA--AAGTCTAAAACGACTCTCGGCAACGGATATCTCGGCTCTCGCATCGATGAAGAACGTAGCGAAATGCGATACTTGGTGTGAATTGCAGAATCCCGTGAACCATCGAGTCTTTGAACGCAAGTTGCGCCCCAAGCCTTCGGGCCGAGGGCACGTCTGCCTGGGTGTCACAAATCGTCGTCCCCC---ACTCA-TCCT--T------------TA------------AGG----ATT-C-GGGACGGAAGCTGGTCTCCCGTGTGTTACCGCA-CGCGGTTGGCCAAAATCCGAGCCAAGGAC-GCAGGGAGCGT-CCCGACATGCGGTGGTGAA-CTCGATCC-ACTTT-CCT-AT-CGTCGGCC-GCT-CCTGTCC-GG-AA-GCTCTA--GATGACCC-AAAGTCCTCAAAGCGACC
aj       NNNNNNNNNNNNNNNNNNNNTTGTCGAAACCTGTCAAAAA-CAG-AACGACCCGC-GAACAAA--CGATCACCACT-AGCGGTGGG-CTGGTTT-CTTAGCCGAT-CCCTT-GCCCGCCGG-ATCCGTGGTTT-CGCGTACTG-TCCCGATCGGGAGCTTT-ATCTC-GGTCTGGTCGTGCGCGTTGCTTCCGGATA-TCACCAAACCCCGGCACGAAAAGTGTCAAGGAACAAGCAACCG--AACGGCCGGTATTCGCCTC-CCCGGAGACGGTGTGTGCGCGGATGCTGAGCTGCGATCTA--AAGTCTAAAACGACTCTCGGCAACGGATATCTCGGCTCTCGCATCGATGAAGAACGTAGCGAAATGCGATACTTGGTGTGAATTGCAGAATCCCGTGAACCATCGAGTCTTTGAACGCAAGTTGCGCCCCAAGCCTTCTGGCCGAGGGCACGTCTGCCTGGGTGTCACAAATCGTCGTCCCCC---ACTCA-TCCT--T------------TA------------AGG----ATA-C-GGGACGGAAGCTGGTCTCCCGTGTGTTACCGCA-CGCGGTTGGCCAAAATCCGAGCCAAGGAC-GCAGGGAGCGT-CCCGACATGTGGTGGTGAA-CTCGATCC-ACTTT-CCT-AT-CGTCGGCC-GCT-CCTGTCC-GG-AA-GCTCTA--GATGACCC-AAAGTCCTCAAANNNNNN
ak       NNNNNNNNNNNNNNNNNNNNTTGTCGAAACCTGTCAAAAA-CAG-AACGACCCGC-GAACAAA--CGATCACCACT-CGCGGTGGG-CTGGTTT-CTTAGCCGAT-CCCTT-GCCCGCCGG-ATCCGTGGTTT-CGCGTACTG-TCCCGATCGGGAGCTTT-ATCTC-GGTCTGGTCGTGCGCGTTGCTTCCGGATA-TCACCAAACCCCGGCACGAAAAGTGTCAAGGAACAAGCAACCG--AACGGCCGGTATTCGCCTC-CCCGGAGACGGTGTGTGCGCGGATGCTGAGCTGCGATCTA--AAGTCTAAAACGACTCTCGGCAACGGATATCTCGGCTCTCGCATCGATGAAGAACGTAGCGAAATGCGATACTTGGTGTGAATTGCAGAATCCCGTGAACCATCGAGTCTTTGAACGCAAGTTGCGCCCCAAGCCTTCTGGCCGAGGGCACGTCTGCCTGGGTGTCACAAATCGTCGTCCCCC---ACTCA-TCCT--T------------TA------------AGG----ATA-C-GGGACGGAAGCTGGTCTCCCGTGTGTTACCGCA-CGCGGTTGGCCAAAATCCGAGCCAAGGAC-GCAGGGAGCGT-CCCGACATGCGGTGGTGAA-CTCGATCC-ACTTT-CCT-AT-CGTCGGCC-GCT-CCTGTCC-GG-AA-GCTCTA--GATGACCC-AAAGTCCTCAAAGCGACC
am       NNNNNNNNNNNNNNNNNNCATTGTCGAAACCTGTCAAAAA-CAG-AACGACCCGC-GAACAAA--CGATCACCACT-CGCGGTGGG-CTGGTTT-CTTAGCCGAT-CCCTT-GCCCGCCGG-ATCCGTGGTTT-CGCGTACCG-TCCCGATCGGGAGCTTT-ATCTC-GGTCTGGTCGTGCGCGTTGCTTCCGGATA-TCACCAAACCCTGGCACGAAAAGTGTCAAGGAACATGCAACCG--AACGGCCGGTATTCGCCTA-CCCGGAGACGGTGTGTGCGCGGATGCTGAGCTGCGATCTA--AAGTCTAAAACGACTCTCGGCAACGGATATCTCGGCTCTCGCATCGATGAAGAACGTAGCGAAATGCGATACTTGGTGTGAATTGCAGAATCCCGTGAACCATCGAGTCTTTGAACGCAAGTTGCGCCCCAAGCCTTCGGGCCGAGGGCACGTCTGCCTGGGTGTCACAAATCGTCGTCCCCC---ACTCA-TCCT--T------------TA------------AGG----ATT-C-GGGACGGAAGCTGGTCTCCCGTGTGTTACCGCA-CGCGGTTGGCCAAAATCCGAGCCAAGGAC-GCAGGGAGCGT-CCCGACATGCGGTGGTGAA-CTCGATCC-ACTTT-CCT-AT-CGTCGGCC-GCT-CCTGTCC-GG-AA-GCTCTA--GATGACCC-AAAGACCTCAAAGCGACC
an       NNNNNNNNNNNNNNNNNNCATTGTCGAAACCTGTCAAAAA-CAG-AACGACCCGC-GAACAAA--CGATCACCACT-CGCGGTGGG-CTGGTTT-CTTAGCCGAT-CCCTT-GCCCGCCGG-ATCCGTGGTTT-CGCGTACCG-TCCCGATCGGGAGCTTT-ATCTC-GGTCTGGTCGTGCGCGTTGCTTCCGGATA-TCACCAAACCCCGGCACAAAAAGTGTCAAGGAACATGCAACCG--AACGGCCGGTATTCGCCTC-CCCGGAGACGGTGTGTGCGCGGATGCTGAGCTGCGATCTA--AAGTCTAAAACGACTCTCGGCAACGGATATCTCGGCTCTCGCACCGATGAAGAACGTAGCGAAATGCGATACTTGGTGTGAATTGCAGAATCCCGTGAACCATCGAGTCTTTGAACGCAAGTTGCGCCCCAAGCCTTCTGGCCGAGGGCACGTCTGCCTGGGTGTCACAAATCGTCGTCCCCC---ACTCA-TCCT--C------------TA------------AGG----ATT-C-GGGACGGAAGCTGGTCTCCCGTGTGTTACCGCA-CGCGGTTGGCCAAAATCCGAGCCAAGGAC-GCAGGGAGCGT-CCCGACATGCGGTGGTGAA-CTCGATCC-ACTTT-CCT-AT-CGTCGGCC-GCT-CCTGTCC-GG-AA-GCTCTA--GATGACCC-AAAGTCCTCAAAGCNNNN
ao       NNNNNNNNNNNNNNNNNNCATTGTCGAAACCTGTCAAAAA-CAG-AACGACCCGC-GAACAAA--CGATCACCACT-CGCGGTGGG-CTGGTTT-CTTAGCCGAT-CCCTT-GCCCGCCGG-ATCCGTGGTTT-CGCGCACCG-TCCCGATCGGGAGCTTT-ATCTC-GGTCTGGTCGTGCGCGTTGCTTCCGGATA-TCACCAAACCCCGGCACGAAAAGTGTCAAGGAACATGCAACCG--AACGGCCGGTATTCGCCTC-CCCGGAGACGGTGTGTGCGCGGATGCTGAGCTGCGATCTA--AAGTCTAAAACGACTCTCGGCAACGGATATCTCGGCTCTCGCATCGATGAAGAACGTAGCGAAATGCGATACTTGGTGTGAATTGCAGAATCCCGTGAACCATCGAGTCTTTGAACGCAAGTTGCGCCCCAAGCCTTCTGGCCGAGGGCACGTCTGCCTGGGTGTCACAAATCGTCGTCCCCC---ACTCA-TCCT--T------------TA------------AGG----ATT-C-GGGACGGAAGCTGGTCTCCCGTGTGTTACCGCA-CGCGGTTGGCCAAAATCCGAGCCAAGGAC-GCAGGGAGCGT-CCCGACATGCGGTGGTGAA-CTCGATCC-ACTTT-CCT-AT-CGTCGGCC-GCT-CCTGTCC-GG-AA-GCTCTA--GATGACCC-AAAGTCCTCAAANNNNNN
ap       GTGAACCTGCGGAAGGATCATTGTCGAAACCTGTCAAAAA-CAG-AACGATCCGC-GAACAAA--CGATCACCACT-CGCGGTGGG-CTGGTTT-CTTAGCCGAT-CCCTT-GCCCGCCGG-ATCCGTGGTTT-CGCGTACCG-TCCCGATCGGGAGCTTT-ATCTC-GGTCTGGTCGTGCGCGTTGCTTCCGGATA-TCACCAAACCCCGGCACGAAAAGTGTCAAGGAACATGCAACCG--AACGGCCGGTATTCGCCTC-CCCGGAGACGGTGTGTGCGCGGATGCTGAGCTGCGATCTA--AAGTCTAAAACGACTCTCGGCAACGGATATCTCGGCTCTCGCATCGATGAAGAACGTAGCGAAATGCGATACTTGGTGTGAATTGCAGAATCCCGTGAACCATCGAGTCTTTGAACGCAAGTTGCGCCCCAAGCCTTCTGGCCGAGGGCACGTCTGCCTGGGTGTCACAAATCGTCGTCCCCC---ACTCA-TCCT--C------------TA------------AGG----ATT-C-GGGACGGAAGCTGGTCTCCCGTGTGTTACCGCA-CGCGGTTGGCCAAAATCCGAGCCAAGGAC-GCAGGGAGCGT-CCCGACATGCGGTGGTGAA-CTCGATCC-ACTTT-CCT-AT-CGTCGGCC-GCT-CCTGTCC-GG-AA-GCTCTA--GATGACCC-AAAGACCTCAAAGCGACC
hi       GTGAACCTGCGGAAGGATCATTGTCGAAACCTGTCAAAAA-CAG-AACGACCCGC-GAACAAA--CGATCACCACT-CGCGGTGGG-CTGGTTT-CTTAGCCGAT-CCCTT-GCCCGCCGG-ATCCGTGGTTT-CGCGTACCG-TCCCGATCGGGAGCTTT-ATCTC-GGTCTGGTCGTGCGCGTTGCTTCCGGATA-TCACCAAACCTCGGCACAAAAAGTGTCAAGGAACATGCAACCG--AACGGCCGGTATTCGCCTA-CCCGGAGACGGTGTGTGCGCGGATGCTGAGCTGCGATCTA--AAGTCTAAAACGACTCTCGGCAACGGATATCTCGGCTCTCGCATCGATGAAGAACGTAGCGAAATGCGATACTTGGTGTGAATTGCAGAATCCCGTGAACCATCGAGTCTTTGAACGCAAGTTGCGCCCCAAGCCTTCGGGCCGAGGGCACGTCTGCCTGGGTGTCACAAATCGTCGTCCCCC---ACTCA-TCCT--C------------TA------------AGG----ATT-C-GGGACGGAAGCTGGTCTCCCGTGTGTTACCGCA-CGCGGTTGGCCAAAATCCGAGCCAAGGAC-GCAGGGAGCGT-CCCGACATGCGGTGGTGAA-CTCGATCC-ACTTT-CCT-AT-CGTCGGCC-GCT-CCTGTCC-GG-AA-GCTCTA--GATGACCC-AAAGACCTCAAAGCGACC
as       GTGAACCTGCGGAAGGATCATTGTCGAAACCTGTCAAAAA-CAG-AACGACCCGC-GAACAAA--CGATCACCACT-CGCGGTGGG-CTGGTTT-CTTAGCCGAT-CCCTT-GCCCGCCGG-ATCCGTGGTTT-CGCGTGCCG-TCCCGATCGGGAGCTTT-ATCTC-GGTCTGGTCGTGCGCGTTGCTTCCGGATA-TCACCAAACCCCGGCACGAAAAGTGTCAAGGAACATGCAACCG--AACGGCCGGTATTCGCTTC-CCCGGAGACGGTGTGTGCGCGGATGCTGAGCTGCGATCTA--AAGTCTAAAACGACTCTCGGCAACGGATATCTCGGCTCTCGCATCGATGAAGAACGTAGCGAAATGCGATACTTGGTGTGAATTGCAGAATCCCGTGAACCATCGAGTCTTTGAACGCAAGTTGCGCCCCAAGCCTTCTGGCCGAGGGCACGTCTGCCTGGGTGTCACAAATCGTCGTCCCCC---ACTCA-TCCT--T------------TA------------AGG----ATT-C-GGGACGGAAGCTGGTCTCCCGTGTGTTACCGCA-CGCGGTTGGCCAAAATCCGAGCCAAGGAC-GCAGGGAGCGT-CCCGACATGCGGTGGTGAA-CTCGATCC-ACTTT-CCT-AT-CGTCGGCC-GCT-CCTGTCC-GG-AA-GCTCTA--GATGACCC-AAAGTCCTCAAAGCGACC
ar       GTGAACCTGCGGAAGGATCATTGTCGAAACCTGTCAAAAA-CAG-AACGACCCGC-GAACAAA--CGATCACCACT-CGCGGTGGG-CTGGTTT-CTTAGCCGAT-CCCTT-GCCCGCCGG-ATCCGTGGTTT-CGCGTGCCG-TCCCGATCGGGAGCTTT-ATCTC-GGTCTGGTCGTGCGCGTTGCTTCCGGATA-TCACCAAACCCCGGCACGAAAAGTGTCAAGGAACATGCAACGG--AACGGCCGGTATTCGCCTC-CCCGGAGACGGTGTGTGCGCGGATGCTGAGCTGCGATCTA--AAGTCTAAAACGACTCTCGGCAACGGATATCTCGGCTCTCGCATCGATGAAGAACGTAGCGAAATGCGATACTTGGTGTGAATTGCAGAATCCCGTGAACCATCGAGTCTTTGAACGCAAGTTGCGCCCCAAGCCTTCTGGCCGAGGGCACGTCTGCCTGGGTGTCACAAATCGTCGTCCCCC---ACTCA-TCCT--T------------TA------------AGG----ATT-C-GGGACGGAAGCTGGTCTCCCGTGTGTTACCGCA-CGCGGTTGGCCAAAATCCGAGCCAAGGAC-GCAGGGAGCGT-CCCGACATGCGGTGGTGAA-CTCGATCC-ACTTT-CCT-AT-CGTCGGCC-GCT-CCTGTCC-GG-AA-GCTCTA--GATGACCC-AAAGTCCTCAAAGCNNNN
au       NNNNNNNNNNNNNNNNNTCATTGTCGAAACCTGTCAAAAA-CAG-AACGACCCGC-GAACAAA--CGATCACCACT-CGCGGTGGG-CTGGTTT-CTTAGCCGAT-CCCTT-GCCCGCCGG-ATCCGTGGTCT-CGCGCACCG-TCCCGATCGGGAGCTTT-ATCTC-GGTCTGGTCGTGCGCGTTGCTTCCGGATA-TCACCAAACCCCGGCACGAAAAGTGTCAAGGAACATGCAACCG--AACGGCCGGTATTCGCCTC-CCCGGAGACGGTGTGTGCGCGGATGCTGAGCTGCGATCTA--AAGTCTAAAACGACTCTCGGCAACGGATATCTCGGCTCTCGCATCGATGAAGAACGTAGCGAAATGCGATACTTGGTGTGAATTGCAGAATCCCGTGAACCATCGAGTCTTTGAACGCAAGTTGCGCCCCAAGCCTTCTGGCCGAGGGCACGTCTGCCTGGGTGTCACAAATCGTCGTCCCCC---ACTCA-TCCT--C------------TA------------AGG----ATT-C-GGGACGGAAGCTGGTCTCCCGTGTGTTACCGCA-CGCGGTTGGCCAAAATCCGAGCCAAGGAC-GCAGGGAGCGT-CCCGACATGCGGTGGTGAA-CTCGATCC-ACTTT-CCT-AT-CGTCGGCC-GCT-CCTGTCC-GG-AA-GCTCTA--GATGACCC-AAAGTCCTCAAAGCGACC
aw       NNNNNNNNNNNNNNNNNTCATTGTCGAAACCTGTCAAAAA-CAG-AACGACCCGC-GAACAAA--CGATCACCACT-CGCGGTGGG-CTGGTTT-CTTAGCCGAT-CCCTT-GCCCGCCGG-ATCCGTGGTTT-CGCGCACCG-TCCCGATCGGGAGCTTT-ATCTC-GGTCTGGTCGTGCGCGTTGCTTCCGGATA-TCACCAAACCCCGGCACGAAAAGTGTCAAGGAACATGCAACCG--AACGGCCGGTATTCGCCTC-CCCGGAGACGGTGTGTGCGCGGATGCTGAGCTGCGATCTA--AAGTCTAAAACGACTCTCGGCAACGGATATCTCGGCTCTCGCATCGATGAAGAACGTAGCGAAATGCGATACTTGGTGTGAATTGCAGAATCCCGTGAACCATCGAGTCTTTGAACGCAAGTTGCGCCCCAAGCCTTCGGGCCGAGGGCACGTCTGCCTGGGTGTCACAAATCGTCGTCCCCC---ACTCA-TCCT--T------------TA------------AGG----ATT-C-GGGACGGAAGCTGGTCTCCCGTGTGTTACCGCA-CGCGGTTGGCCAAAATCCGAGCCAAGGAC-GCAGGGAGCGT-CCCGACATGCGGTGGTGAA-CTCGATCC-ACTTT-CCT-AT-CGTCGGCC-GCT-CCTGTCC-GG-AA-GCTCTA--GATGACCC-AAAGTCCTCAAAGCGACC
ax       GTGAACCTGCGGAAGGATCATTGTCGAAACCTGTCAAAAA-CAG-AACGACCCGC-GAACAAA--CGATCACCACT-TGCGGTGGG-CTGGTTT-CTTAGCCGAT-CCCTT-GCCCGCCGG-ATCCGTGGTTT-CGCGTACCG-TCCCGATCGGGAGCTTT-ATCTC-GGTCTGGTCGTGCGCGTTGCTTCCGGATA-TCACCAAACCCCGGCACAAAAAGTGTCAAGGAACATGCAACCG--AACGGCCGGTATTCGCCTC-CCCGGAGACGGTGTGTGCGCGGATGCTGAGCTGCGATCTA--AAGTCTAAAACGACTCTCGGCAACGGATATCTCGGCTCTCGCATCGATGAAGAACGTAGCGAAATGCGATACTTGGTGTGAATTGCAGAATCCCGTGAACCATCGAGTCTTTGAACGCAAGTTGCGCCCCAAGCCTTCGGGCCGAGGGCACGTCTGCCTGGGTGTCACAAATCGTCGTCCCCC---ACTCA-TCCT--T------------TA------------AGG----ATT-C-GGGACGGAAGCTGGTCTCCCGTGTGTTACCGCA-CGCGGTTGGCCAAAATCCGAGCCAAGGAC-GCAGGGAGCGT-CCCGACATGCGGTGGTGAA-CTCGATCC-ACTTT-CCT-AT-CGTCGGCC-GCT-CCTGTCC-GG-AA-GCTCTA--GATGACCC-AAAGTCCTCAAAGCGACC
hh       GTGAACCTGCGGAAGGATCATTGTCGAAACCTGTCAAAAA-CAG-AACGACCCGC-GAACAAA--CGATCACCACT-CGCGGTGGG-CTGGTTT-CTTAGCCGAT-CCCTT-GCCCGCCGG-ATCCGTGGTTT-CGCGTACCG-TCCCGATCGGGAGCTTT-ATCTC-GGTCTGGTCGTGCGCGTTGCTTCCGGATA-TCACCAAACCCCGGCACAAAAAGTGTCAAGGAACATGCAACCG--AACGGCCGGTATTCGCCTC-CCCGGAGACGGTGTGTGCGCGGATGCTGAGCTGCGATCTA--AAGTCTAAAACGACTCTCGGCAACGGATATCTCGGCTCTCGCATCGATGAAGAACGTAGCGAAATGCGATACTTGGTGTGAATTGCAGAATCCCGTGAACCATCGAGTCTTTGAACGCAAGTTGCGCCCCAAGCCTTCGGGCCGAGGGCACGTCTGCCTGGGTGTCACAAATCGTCGTCCCCC---ACTCA-TCCT--C------------TA------------AGG----ATT-C-GGGACGGAAGCTGGTCTCCCGTGTGTTACCGCA-CGCGGTTGGCCAAAATCCGAGCCAAGGAC-GCAGGGAGCGT-CCCGACATGCGGTGGTGAA-CTCGATCC-ACTTT-CCT-AT-CGTCGGCC-GCT-CCTGTCC-GG-AA-GCTCTA--GATGACCC-AAAGTCCTCAAAGCGACC
bc       NNNNNNNNNNNNNNNNNNNNTTGTCGAAACCTGTCAAAAA-CAG-AACAACCCGC-GAACAAA--CGATCACCACT-CGCGGTGGG-CTGGTTT-CTTAGCCGAT-CCCTT-GCCCGCCGG-ATCCGTGGTTT-CGCGTACCG-TCCCGATCGGGAGCTTA-ATCTC-TGTCTGGTCGTGCGCGTTGCTTCCGGATA-TCACCAAACCCCGGCACAAAAAGTGTCAAGGAACATGCAACCG--AACGGCCGGTATTCGCCTC-CCCGGAGACGGTGTGTGCGCGGATGCTGAGCTGCGATCTA--AAGTCTAAAACGACTCTCGGCAACGGATATCTCGGCTCTCGCATCGATGAAGAACGTAGCGAAATGCGATACTTGGTGTGAATTGCAGAATCCCGTGAACCATCGAGTCTTTGAACGCAAGTTGCGCCCCAAGCCTTCGGGCCGAGGGCACGTCTGCCTGGGTGTCACAAATCGTCGTCCCCC---ACCCA-TCCT--T------------TA------------AGG----ATT-C-GGGACGGAAGCTGGTCTCCCGTGTGTTACCGCA-CGCGGTTGGCCAGAATCCGAGCCAAGGAC-GCAGGGAGCGT-CCCGACATGCGGTGGTGAA-CTCGATCC-ACTTT-CCT-AT-CGTCGGCC-GCT-CCTGTCC-GG-AA-GCTCTA--GATGACCC-AAAGTCCTCAAAGCGACC
bd       GTGAACCTGCGGAAGGATCATTGTCGAAACCTGTCAAAAA-CAG-AACGACCCGC-GAACAAA--CGATCACCACT-CGCGGTGGG-CTGGTTT-CTTAGCCGAT-CCCTT-GCCCGCCGG-ATCCGTGGTTT-CGCGTACCG-TCCCGATCGGGAGCTTT-ATCTC-GGTCTGGTCGTGCGCGTTGCTTCCGGATA-TCACCAAACCCCGGCACAAAAAGTGTCAAGGAACATGCAACCG--AACGGCCGGTATTCGCCTC-CCCGGAGACGGTGTGTGCGCGGATGCTGAGCTGCGATCTA--AAGTCTAAAACGACTCTCGGCAACGGATATCTCGGCTCTCGCATCGATGAAGAACGTAGCGAAATGCGATACTTGGTGTGAATTGCAGAATCCCGTGAACCATCGAGTCTTTGAACGCAAGTTGCGCCCCAAGCCTTCTGGCCGAGGGCACGTCTGCCTGGGTGTCACAAATCGTCGTCCCCC---ACTCA-TCCT--T------------TA------------AGG----ATT-C-GGGACGGAAGCTGGTCTCCCGTGTGTTACCGCA-CGCGGTTGGCCAAAATCCGAGCCAAGGAC-GCAGGGAGCGT-CCCGACATGCGGTGGTGAA-CTCTATCC-ACTTT-CCT-AT-CGTCGGCC-GCT-CCTGTCC-GG-AA-GCTCTA--GATGACCC-AAAGTCCTCAAAGCGACC
be       NNNNNNNNNNNNNNNNNNNNTTGTCGAAACCTGTCAAAAA-CAG-AACGACCCGC-GAACAAA--CGATCACCACT-CGCGGTGGG-CTGGTTT-CTTAGCCGAT-CCCTT-GCCCGCCGG-ATCCGTGGTTT-CGCGTACCG-TCCCGATCGGGAGCTTA-ATCTT-TCTCTGGTCGTGCGCGTTGCTTCCGGATA-TCACCAAACCCCGGCACAAAAAGTGTCAAGGAACATGCAACCG--AACGGCCGGTATTCGCCTC-CCCGGAGACGGTGTGTGCGCGGATGCTGAGCTGCGATCTA--AAGTCTAAAACGACTCTCGGCAACGGATATCTCGGCTCTCGCATCGATGAAGAACGTAGCGAAATGCGATACTTGGTGTGAATTGCAGAATCCCGTGAACCATCGAGTCTTTGAACGCAAGTTGCGCCCCAAGCCTTCGGGCCGAGGGCACGTCTGCCTGGGTGTCACAAATCGTCGTCCCCC---ACCCA-TCCT--T------------TA------------AGG----ATT-C-GGGACGGAAGCTGGTCTCCCGTGTGTTACCGCA-CGCGGTTGGCCAAAATCCGAGCCAAGGAC-GCAGGGAGCGT-CCCGACAAGCGGTGGTGAA-CTCGATCC-ACTTT-CCT-AT-CGTCGGCC-GCT-CCTGTCC-GG-AA-GCTCTA--GATGACCC-AAAGTCCTCAAAGCGACC
bf       NNNNNNNNNNNNNNNNNNNNTTGTCGAAACCTGTCAAAAA-CAG-AACGACCCGC-GAACAAA--CGATCACCACT-CGCGGTGGG-CTGGTTT-CTTAGCCGAT-CCCTT-GCCCGCCGG-ATCCGTGGTTT-CGCGTACCG-TCCCGATCGGGAGCTTT-ATCTC-GGTCTGGTCGTGCGCGTTGCTTCCGGATA-TCACCAAACCCCGGCACGAAAAGTGTCAAGGAACATGCAACCG--AACGGCCGGTATTCGCCTC-CCCGGAGACGGTGTGTGCGCGGATGCTGAGCTGCGATCTA--AAGTCTAAAACGACTCTCGGCAACGGATATCTCGGCTCTCGCATCGATGAAGAACGTAGCGAAATGCGATACTTGGTGTGAATTGCAGAATCCCGTGAACCATCGAGTCTTTGAACGCAAGTTGCGCCCCAAGCCTTCTGGCCGAGGGCACGTCTGCCTGGGTGTCACAAATCGTCGTCCCCC---ACTCA-TCCT--T------------TA------------AGG----ATT-C-GGGACGGAAGCTGGTCTCCCGTGTGTTACCGCA-CGCGGTTGGCCAAAATCCGAGCCAAGGGC-GCAGGGAGCGT-CCCGACATGCGGTGGTGAA-CTCGATCC-ACTTT-CCT-AG-CGTCGGCC-GCT-CCTGTCC-GG-AA-GCTCTA--GATGACCC-AAAGTCCTCAATGCGACC
bg       NNNNNNNNNNNNNNNNNNNNTTGTCGAAACCTGTCAAAAA-CAG-AACGACCCGC-GAACAAA--CGATCACCACT-CGCGGTGGG-CTGGTTT-CTTAGCCGAT-CCCTT-GCCCGCCGG-ATCCGTGGTTT-CGCGTACCG-TCCCGATCGGGAGCTTT-ATCTC-GGTCTGGTCGTGCGCGTTGCTTCCGGATA-TCACCAAACCCCGGCACGAAAAGTGTCAAGGAACATGCAACCG--AACGGCCGGTATTCGCCTC-CCCGGAGACGGTGTGTGCGCGGATGCTGAGCTGCGATCTA--AAGTCTAAAACGACTCTCGGCAACGGATATCTCGGCTCTCGCATCGATGAAGAACGTAGCGAAATGCGATACTTGGTGTGAATTGCAGAATCCCGTGAACCATCGAGTCTTTGGACGCAAGTTGCGCCCCAAGCCTTCTGGCCGAGGGCACGTCTGCCTGGGTGTCACAAATCGTCGTCCCCC---GCTCA-TCCT--T------------TA------------AGG----ATT-C-GGGACGGAAGCTGGTCTCCCGTGTGTTACCGCA-CGCGGTTGGCCAAAATCCGAGCCAAGGAC-GCAGGGAGCGT-CCCGACATGCGGTGGTGAA-CTCGATCC-ACTTT-CCT-AT-CGTCGGCC-GCT-CCTGTCC-GG-AA-GCTCTA--GATGACCC-AAAGTCCTCAATGCGACC
bh       GTGAACCTGCGGAAGGATCATTGTCGAAACCTGTCAAAAA-CAG-AACGACCCGC-GAACAAA--CGATCACCACT-CGCGGTGGG-CTGGTTT-CTTAGCCGAT-CCCTT-GCCCGCCGG-ATCCGTGGTTT-CGCGTACCG-TCCTGATCGGGAGCTTT-ATCTC-GGTCTGGTCGTTCGCGTTGCTTCCGGATA-TCACCAAACCCCGGCACGAAAAGTGTCAAGGAACAAGGAACCG--AACGGCCGATATTCGCCTC-CCCGGAGACGGTGTGTGCGCGGATGCTGAGCTGCGATCTA--AAGTCTAAAACGACTCTCGGCAACGGATATCTCGGCTCTCGCATCGATGAAGAACGTAGCGAAATGCGATACTTGGTGTGAATTGCAGAATCCCGTGAACCATCGAGTCTTTGAACGCAAGTTGCGCCCCAAGCCTTCTGGCCGAGGGCACGTCTGCCTGGGTGTCACAAATCGTCGTCCCCC---ACTCA-TCCT--T------------TA------------AGG----ATT-C-GGGACGGAAGCTGGTCTCCCGTGTGTTACCGCA-CGCGGTTGGCCAAAATCCGAGCCAAGGAC-GCAGGGAGCGT-CCCGACATGCGGTGGTGAA-CTCGATCC-ACTTT-CCT-AT-CGTCGGCC-GCT-CCTGTGC-GG-AA-GCTCTA--GATGACCC-AAAGTCCTCAAANNNNNN
bi       GTGAACCTGCGGAAGGATCATTGTCGAAGCCTGTCAAAAA-CAG-AACGACCCGC-GAACAAA--CGATCACCACT-CGCGGTGGG-CTGGTTT-CTTAGCCGAT-CCCTT-GCCCGCCGG-ATCCGTGGTTT-CGCGTACCG-TCCCGATCGGGAGCTTT-ATCTC-GGTCTGGTCGTTCGCGTTGCTTCCGGATA-TCACCAAACCCCGGCACGAAAAGTGTCAAGGAACAAGGAACCG--AACGGCCGGTATTCGCCTC-CCCGGAGACGGTGTGTGCGCGGATGCTGAGCTGCGATCTA--AAGTCTAAAACGACTCTCGGCAACGGATATCTCGGCTCTCGCATCGATGAAGAACGTAGCGAAATGCGATACTTGGTGTGAATTGCGGAATCCCGTGAACCATCGAGTCTTTGAACGCAAGTTGCGCCCCAAGCCTTCTGGCCGAGGGCACGTCTGCCTGGGTGTCACAAATCGTCGTCCCCC---ACTCA-TCCT--T------------TA------------AGG----ATT-C-GGGACGGAAGCTGGTCTCCCGTGTGTTACCGCA-CGCGGTTGGCCAAAATCCGAGCCAAGGAC-GCAGGGAGCGT-CCCGACATGCGGTGGTGAA-CTCGATCC-ACTTT-CCT-AT-CGTCGGCC-GCT-CCTGTGC-GG-AA-GCTCTA--GATGACCC-AAAGTCCTCAAANNNNNN
bk       NNNNNNNNNNNNNNNNNNNATTGTCGAAACCTGTCAAAAA-CAG-AACGACCCGC-GAACAAA--CGATCACCACT-CGCGGTGGG-CTGGTTT-CTTAGCCGAT-CCCTT-GCCCGCCGG-ATCCGTGGTTT-CGCGTACCG-TCCCGATCGGGAGCTTA-ATCTC-TGTCTGGTCGTGCGCGTTGCTTCCGGATA-TCACCAAACCCCGGCACGAAAAGTGTCAAGGAACATGCAACCG--AACGGCCGGTATTCGCCTC-CCCGGAGACGGTGTGTGCGCGGATGCTGAGCTGCGATCTA--AAGTCTAAAACGACTCTCGGCAACGGATATCTCGGCTCTCGCATCGATGAAGAACGTAGCGAAATGCGATACTTGGTGTGAATTGCAGAATCCCGTGAACCATCGAGTCTTTGAACGCAAGTTGCGCCCCAAGCCTTCTGGCCGAGGGCACGTCTGCCTGGGTGTCACAAATCGTCGTCCCCC---ACTCA-TCCT--T------------TA------------AGG----ATT-C-GGGACGGAAGCTGGTCTCCCGTGTGTTACCGCA-CGCGGTTGGCCAAAATCCGAGCCAAGGGC-GCAGGGAGCGT-CCCGACATGCGGTGGTGAA-CTCGATCC-ACTTT-CCT-AG-CGTCGGCC-GCT-CCTGTCC-GG-AA-GCTCTA--GATGACCC-AAAGTCCTCANNNNNNNN
bl       NNNNNNNNNNNNNNNNNNNNTTGTCGAAACCTGTCAAAAA-CAG-AACGACCCGC-GAACAAA--CGATCACCACT-CGCGGTGGG-CTGGTTT-CTTAGCCGAT-CCCTT-GCCCGCCGG-ATCCGTGGTTT-CGCGTACCG-TCCCGATCGGGAGCTTT-ATCTC-GGTCTGGTCGTGCGCGTTGCTTCCGGATA-TCACCAAACCCCGGCACAAAAAGTGTCAAGGAACATGCAACCG--AACGGCCGGTATTCGCCTC-CCCGGAGACGGTGTGTGCGCGGATGCTGAGCTGCGATCTA--AAGTCTAAAACGACTCTCGGCAACGGATATCTCGGCTCTCGCATCGATGAAGAACGTAGCGAAATGCGATACTTGGTGTGAATTGCAGAATCCCGTGAACCATCGAGTCTTTGAACGCAAGTTGCGCCCCAAGCCTTCTGGCCGAGGGCACGTCTGCCTGGGTGTCACAAATCGTCGTCCCCC---ACTCA-TCCT--T------------TA------------AGG----ATT-C-GGGACGGAAGCTGGTCTCCCGTGTGTTACCGCA-CGCGGTTGGCCAAAATCCGAGCCAAGGGC-GCAGGGAGCGT-CCCGACATGCGGTGGTGAA-CTCGATCC-ACTTT-CCT-AG-CGTCGGCC-GCT-CCTGTCC-GG-AA-GCTCTA--GATGACCC-AAAGTCCTCAANNNNNNN
bo       NNNNNNNNNNNNNNNNNNNATTGTCGAAACCTGTCAAAAA-CAG-AACGACCCGC-GAACAAA--CGATCACCACT-CGCGGTGGG-CTGGTTT-CTTAGCCGAT-CCCTT-GCCCGCCGG-ATCCGTGGTTT-CGCGTGCCG-TCCCGATCGGGAGCTTT-ATCTC-GGTCTGGTCGTGCGCGTTGCTTCCGGATA-TCACCAAGCCCCGGCACAAAAAGTGTCAAGGAACATGCAACCG--AACGGCCGGTATTCGCCTC-CCCGGAGACGGTGTGTGCGCGGATGCTGAGCTGCGATCTA--AAGTCTAAAACGACTCTCGGCAACGGATATCTCGGCTCTCGCATCGATGAAGAACGTAGCGAAATGCGATACTTGGTGTGAATTGCAGAATCCCGTGAACCATCGAGTCTTTGAACGCAAGTTGCGCCCCAAGCCTTCGGGCCGAGGGCACGTCTGCCTGGGTGTCACAAATCGTCGTCCCCC---ACCCA-TCCT--T------------TA------------AGG----ATT-C-GGGACGGAAGCTGGTCTCCCGTGTGTTACCGCA-CGCGGTTGGCCAAAATCCGAGCCAAGGAC-GCAGGGAGCGT-CCCGACAAGCGGTGGTGAA-CTCGATCC-ACTTT-CCT-AT-CGTCGGCC-GCT-CCTGTCC-GG-AA-GCTCTA--GATGACCC-AAAGTCCTCAAAGCGACC
bp       NNNNNNNNNNNNNNNNNNNATTGTCGAAACCTGTCAAAAA-CAG-AACAACCCGC-GAACAAA--CGATCACCACT-CGCGGTGGG-CTGGTTT-CTTAGCCGAT-CCCTT-GCCCGCCGG-ATCCGTGGTTT-CGCGTACCG-TCCCGATCGGGAGCTTT-ATCTC-GGTCTGGTCGTGCGCGTTGCTTCCGGATA-TCACCAAACCCCGGCACAAAAAGTGTCAAGGAACATGCAACCG--AACGGCCGGTATTCGCCTC-CCCGGAGACGGTGTGTGCGCGGATGCTGAGCTGCGATCTA--AAGTCTAAAACGACTCTCGGCAACGGATATCTCGGCTCTCGCATCGATGAAGAACGTAGCGAAATGCGATACTTGGTGTGAATTGCAGAATCCCGTGAACCATCGAGTCTTTGAACGCAAGTTGCGCCCCAAGCCTTCGGGCCGAGGGCACGTCTGCCTGGGTGTCACAAATCGTCGTCCCCC---ACCCA-TCCT--T------------TA------------AGG----ATT-C-GGGACGGAAGCTGGTCTCCCGTGTGTTACCGCA-CGCGGTTGGCCAAAATCCGAGCCAAGGAC-GCAGGGAGCGT-CCCGACAAGCGGTGGTGAA-CTCGATCC-ACTTT-CCT-AT-CGTCGGCC-GCT-CCTGTCC-GG-AA-GCTCTA--GATGACCC-AAAGTCCTCAAAGCGACC
br       NNNNNNNNNNNNNNNNNNNATTGTCGAAACCTGTCAAAAA-CAG-AACGACCCGC-GAACAAA--CGATCACCACT-CGCGGTGGG-CTGGTTT-CTTAGCCGAT-CCCTT-GCCCGCCGG-ATCCGTGGTTT-CGCGTACCG-TCCCGATCGGGAGCTTA-ATCTC-TGTCTGGTCGTGCGCGTTGCTTCCGGATA-TCACCAAACCCCGGCACAAAAAGTGTCAAGGAACATGCAACCG--AACGGCCGGTATTCGCCTC-CCCGGAGACGGTGTGTGCGCGGATGCTGAGCTGCGATCTA--AAGTCTAAAACGACTCTCGGCAACGGATATCTCGGCTCTCGCATCGATGAAGAACGTAGCGAAATGCGATACTTGGTGTGAATTGCAGAATCCCGTGAACCATCGAGTCTTTGAACGCAAGTTGCGCCCCAAGCCTTCTGGCCGAGGGCACGTCTGCCTGGGTGTCACAAATCGTCGTCCCCC---ACCCA-TCCT--T------------TA------------AGG----ATT-C-GGGACGGAAGCTGGTCTCCCGTGTGTTACCGCA-CGCGGTTGGCCAAAATCCGAGCCAAGGAC-GCAGGGAGCGT-CCCGACAAGCGGTAGTGAA-CTCGATCC-ACTTT-CCT-AT-CGTCGGCC-GCT-CCTGTCC-GG-AA-GCTCTA--GATGACCC-AAAGTCCTCAAAGCGACC
ca       GTGAACCTGCGGAAGGATCATTGTCGAAACCTGTCAAAAA-CAG-AACGACCCGC-GAACAAA--CGATCACCACT-CGCGGTGGG-CTGGTTT-CTTAGCCGAT-CCCTT-GCCCGCCGG-ATCCGTGGTTT-CGCGTACCG-TCCCGATCGGGAGCTTA-ATCTC-GGTCTGGTCGTGCGCGTTGCTTCCGGATA-TCACCAAACCCCGGCACAAAAAGTGTCAAGGAACATGCAACCG--AACGGCCGGTATTCGCCTC-CCCGGAGACGGTGTGTGCGCGGATGCTGAGCTGCGATCCA--TAGTCTAAAACGACTCTCGGCAACGGATATCTCGGCTCTCGCATCGATGAAGAACGTAGCGAAATGCGATACTTGGTGTGAATTGCGGAATCCCGTGAACCATCGAGTCTTTGAACGCAAGTTGCGCCCCAAGCCTTCTGGCCGAGGGCACGTCTGCCTGGGTGTCACAAATCGTCGTCCCCC---ACTCA-TCCT--T------------TA------------AGG----ATT-C-GGGACGGAAGCTGGTCTCCCGTGTGTTACCGCA-CGCGGTTGGCCAAAATCCGAGCCAAGGAC-GCAGGGAGCGT-CCCGACATGCGGTGGTGAA-CTCGATCC-ACTTT-CCT-AT-CGTCGGCC-GCT-CCTGTCC-GG-AA-GCTCTA--GATGACCC-AAAGTCCTCAAATCGACC
cs       GTGAACCTGCGGAAGGATCATTGTCGAAACCTGTCAAAAA-CAG-AACGACCCGC-GAACAAA--CGATCACCACT-CGCGGTGGG-CTGGTTT-CTTAGCCGAT-CCCTT-GCCCGCCGG-ATCCGTGGTTT-CGCGCACCG-TCCCGATCGGGAGCTTT-ATCTC-GGTCTGGTCGTGCGCGTTGCTTCCGGATA-TCACCAAACCCCGGCACGAAAAGTGTCAAGGAACATGCAACCG--AACGGCCGGTATTCGCCTC-CCCGGAGACGGTGTGTGCGCGGATGCTGAGCTGCGATCTA--AAGTCTAAAACGACTCTCGGCAACGGATATCTCGGCTCTCGCATCGATGAAGAACGTAGCGAAATGCGATACTTGGTGTGAATTGCAGAATCCCGTGAACCATCGAGTCTTTGAACGCAAGTTGCGCCCCAAGCCTTCTGGCCGAGGGCACGTCTGCCTGGGTGTCACAAATCGTCGTCCCCC---ACTCA-TCCT--C------------TA------------AGG----ATT-C-GGGACGGAAGCTGGTCTCCCGTGTGTTACCGCA-CGCGGTTGGCCAAAATCCGAGCCAAGGAC-GCAGGGAGCGT-CCCGACATGCGGTGGTGAA-CTCGATCC-ACTTT-CCT-AT-CGTCGGCC-GCT-CCTGTCT-GG-AA-GCTCTA--GATGACCC-AAAGTCCTCAATGCGACC
ct       GTGAACCTGCGGAAGGATCATTGTCGAAACCTGTCAAAAA-CAG-AACGACCCGC-GAACAAA--CGATCACCACT-CGCGGTGGG-CTGGTTT-CTTAGCCGAT-CCCTT-GCCCGCCGG-ATCCGTGGTTT-CGCGTACCG-TCCCGATCGGGAGCTTT-ATCTC-GGGCTGGTCGTGCGCGTTGCTTCCGGATA-TCACCAAACCCCGGCACGAAAAGTGTCAAGGAACATGCAACCG--AACGGCCGGTATTCGCCTC-CCCGGAGACGGTGTGTGCGCGGATGCTGAGCTGCGATCTA--AAGTCTAAAACGACTCTCGGCAACGGATATCTCGGCTCTCGCATCGATGAAGAACGTAGCGAAATGCGATACTTGGTGTGAATTGCAGAATCCCGTGAACCATCGAGTCTTTGAACGCAAGTTGCGCCCCAAGCCTTCTGGCCGAGGGCACGTCTGCCTGGGTGTCACAAATCGTCGTCCCCC---ACTCA-TCCT--T------------TA------------AGG----ATT-C-GGGACGGAAGCTGGTCTCCCGTGTGTTACCGCA-CGCGGTTGGCCAAAATCCGAGCCAAGGAC-GCAGGGAGCGT-CCCGACATGCGGTGGTGAA-CTCGATCC-ACTTT-CCT-AT-CGTCGGCC-GCT-CCTGTCC-GG-AA-GCTCTA--GATGACCC-AAAGTCCTCAAAGCGACC
cu       NNNNNNNNNNNNNNNNNNNNTTGTCGAAACCTGTCAAAAA-CAG-AACGACCCGC-GAACAAA--CGATCACCACT-CGCGGTGGG-CTGGTTT-CTTAGCCGAT-CCCTT-GCCCGCCGG-ATCCGTGGTTT-CGCGTACCG-TCCCGATCGGGAGCTTT-ATCTC-GGTCTGGTCGTGCGCGTTGCTTCCGGATA-TCACCAAACCCCGGCACGAAAAGTGTCAAGGAACATGCAACCG--AACGGCCGGTATTCGCCTC-CCCGGAGACGGTGTGTGCGCGGATGCTGAGCTGCGATCTA--AAGTCTAAAACGACTCTCGGCAACGGATATCTCGGCTCTCGCATCGATGAAGAACGTAGCGAAATGCGATACTTGGTGTGAACTGCAGAATCCCGTGAACCATCGAGTCTTTGAACGCAAGTTGCGCCCCAAGCCTTCTGGCCGAGGGCACGTCTGCCTGGGTGTCACAAATCGTCGTCCCCC---ACTCA-TCCT--T------------TA------------AGG----ATT-C-GGGACGGAAGCTGGTCTCCCGTGTGTTACCGCA-CGCGGTTGGCCAAAATCCGAGCCAAGGAC-GCAGGGAGCGT-CCCGACAAGCGGTGGTGAA-CTCGATCC-ACTTT-CCT-AT-CGTCGGCC-GCT-CCTGTCC-GG-AA-GCTCTA--GATGACCC-AAAGTCCTCAAAGCGACC
cv       NNNNNNNNNNNNNNNNNNNATTGTCGAAACCTGTCAAAAA-CAG-AACGACCCGC-GAACAAA--CGATCACCACT-CGCGGTGGG-CTGGTTT-CTTAGCCGAT-CCCTT-GCCCGCCAG-ATCCGTGGTTT-TGTGTACCG-TCCCGATCGGGAGCTTT-ATCTC-GGTCTGGTCGTGCGCATTGCTTCTGGATA-TCACCAAACTCCGGCACAAAAAGTGTCAAGGAACATGCAACCG--AACGGCCGGTATTCGCCTC-CCCGGAGATGGTGTGTACGCGGATGTTGAGCTGCGATCTA--AAGTCTAAAACGACTCTCGGCAACGGATATCTCGGCTCTCGCATCGATGAAGAACGTAGCGAAATGCGATACTTGGTGTGAATTGCAGAATCCCGTGAACCATCGAGTCTTTGAACGCAAGTTGCGCCCCAAGCCTTCTAGCCGAGGGCACGTCTGCCTGGGTGTCACAAATCGTCGTCCCCC---ACTCA-TCCT--T------------TA------------AGG----ATT-C-GGGACGGAAGCTGGTCTCCCGTGTGTTACCGCA-CGCGGTTGGCCCAAATCCGAACCAAGGAC-GCAGGGAGCGT-CCCGACAAGCGGTGGTGAA-CTCGATCC-ACTTT-CCT-AT-CGTCGGCC-TCT-CCTGTCC-GG-AA-GCTCTA--GATGACCC-AAAGTCCTCAAAGCGACC
cx       GTGAACCTGCGGAAGGATCATTGTCGAAACCTGTCAAAAA-CAG-AACAACCCGC-GAACAAA--CGATCACCACT-CGCGGTGGG-CTGGTTT-CTTAGCCGAT-CCCTT-GCCCGCCGG-ATCCGTGGTTT-CGCGTACCG-TCCCGATCGGGAGCTTT-ATCTC-GGTCTGGTCGTGCGCGTTGCTTCCGGATA-TCACCAAACCCCGGCACGAAAAGTGTCAAGGAACATGCAACCG--AACGGCCGGTATTCGCCTC-CCCGGAGACGGTGTGTGCGCGGATGCTGAGCTGCGATCTA--AAGTCTAAAACGACTCTCGGCAACGGATATCTCGGCTCTCGCATCGATGAAGAACGTAGCGAAATGCGATACTTGGTGTGAATTGCAGAATCCCGTGAACCATCGAGTCTTTGAACGCAAGTTGCGCCCCAAGCCTTCTGGCCGAGGGCACGTCTGCCTGGGTGTCACAAATCGTCGTCCCCC---ACTCA-TCCT--T------------TA------------AGG----ATT-C-GGGACGGAAGCTGGTCTCCCGTGTGTTACCGCA-CGCGGTTGGCCAAAATCCGAGCCAAGGAC-GCAGGGAGCGT-CCCGACATGCGGTGGTGAA-CTCTATCC-ACTTT-CCT-AT-CGTCGGCC-GCT-CCTGTCC-GG-AA-GCTCTA--GATGACCC-AAAGTCCTCAAANNNNNN
cy       GTGAACCTGCGGAAGGATCATTGTCGAAACCTGTCAAAAA-CAG-AACAACCCGC-GAACAAA--CGATCACCACT-CGCGGTGGG-CTGGTTT-CTTAGCCGAT-CCCTT-GCCCGCCGG-ATCCGTGGTTT-CGCGTACCG-TCCCGATCGGGAGCTTA-ATCTC-TGTCTGGTCGTGCGCGTTGCTTCCGGATA-TCACCAAACCCCGGCACAAAAAGTGTCAAGGAACATGCAACCG--AACGGCCGGTATTCGCCTC-CCCGGAGACGGTGTGTGCGCGGATGCTGAGCTGCGATCTA--AAGTCTAAAACGACTCTCGGCAACGGATATCTCGGCTCTCGCATCGATGAAGAACGTAGCGAAATGCGATACTTGGTGTGAATTGCAGAATCCCGTGAACCATCGAGTCTTTGAACGCAAGTTGCGCCCCAAGCCTTCTGGCCGAGGGCACGTCTGCCTGGGTGTCACAAATCGTCGTCCCCC---ACTCA-TCCT--T------------TA------------AGG----ATT-C-GGGACGGAAGCTGGTCTCCCGTGTGTTGCCGCA-CGCGGTTGGCCAAAATCCGAGCCAAGGAC-GCAGGGAGCGT-CCCGACATGCGGTGGTGAA-CTCTATCC-ACTTT-CCT-AT-CGTCGGCC-GCT-CCTGTCC-GG-AA-GCTCTA--GATGACCC-AAAGTCCTCAAANNNNNN
cz       GTGAACCTGCGGAAGGATCATTGTCGAAACCTGTCAAAAA-CAG-AACGACCCGC-GAACAAA--CGATCACCACT-CGCGGTGGG-CTGGTTT-CTTAGCCGAT-CCCTT-GCCCGCCGG-ATCCGTGGTTT-CGCGTACCG-TCCCGATCGGGAGCTTT-ATCTC-GGTCTGGTCGTGCGCGTTGCTTCCGGATA-TCACCAAACCCCGGCACGAAAAGTGTCAAGGAACATGCAACCG--AACGGCCGGTATTCGCCTC-CCCGGAGACGGTGTGTGCGCGGATGCTGAGCTGCGATCTA--AAGTCTAAAACGACTCTCGGCAACGGATATCTCGGCTCTCGCATCGATGAAGAACGTAGCGAAATGCGATACTTGGTGTGAATTGCAGAATCCCGTGAACCATCGAGTCTTTGGACGCAAGTTGCGCCCCAAGCCTTCTGGCCGAGGGCACGTCTGCCTGGGTGTCACAAATCGTCGTCCCCC---ACTCA-TCCT--T------------TA------------AGG----ATT-C-GGGACGGAAGCTGGTCTCCCGTGTGTTACCGCA-CGCGGTTGGCCAAAATCCGAGCCAAGGAC-GCAGGGAGCGT-CCCGACATGCGGTGGTGAA-CTCGATCC-ACTTT-CCT-AT-CGTCGGCC-GCT-CCTGTCC-GG-AA-GCTCTA--GATGACCC-AAAGTCCTCAAAGCGACC
db       GTGAACCTGCGGAAGGATCATTGTCGAAACCTGTCAAAAA-CAG-AACGACCCGC-GAACAAA--CGATCACCACT-CGCGGTGGG-CTGGTTT-CTTAGCCGAT-CCCTT-GCCCGCCGG-ATCCGTGGTTT-CGCGTACCG-TCCCGATCGGGAGCTGT-ATCTC-GGTCTGGTCGTGCGCGTTGCTTCCGGATA-TCACCAAACCCCGGCACGAAAAGTGTCAAGGAACAAGCAACCG--AACGGCCGGTATTCGCCTC-CCCGGAGACGGTGTGTGCGCGGATGCTGAGCTGCGATCTA--AAGTCTAAAACGACTCTCGGCAACGGATATCTCGGCTCTCGCATCGATGAAGAACGTAGCGAAATGCGATACTTGGTGTGAATTGCAGAATCCCGTGAACCATCGAGTCTTTGAACGCAAGTTGCGCCCCAAGCCTTCTGGCCGAGGGCACGTCTGCCTGGGTGTCACAAATCGTCGTCCCCC---ACTCA-TCCT--T------------TA------------AGG----ATT-C-GGGACGGAAGCTGGTCTCCCGTGTGTTACCGCA-CGCGGTTGGCCAAAATCCGAGCCAAGGAC-GCAGGGAGCGT-CCCGACATGCGGTGGTGAA-CTCGATCC-ACTTT-CCT-AG-CGTCGGCC-GCT-CCTGTCC-GG-AA-GCTCTA--GATGACCC-AAAGTCCTCAAAGCGACC
dc       GTGAACCTGCGGAAGGATCATTGTCGAAACCTGTCAAAAA-CAG-AACGACCCGC-GAACAAA--CGATCACCACT-CGCGGTGGG-CTGGTTT-CTTAGCCGAT-CCCTT-GCCCGCCGG-ATCCGTGGTTT-CGCGTACCG-TCCCGATCGGGAGCTTT-ATCTC-GGTCTGGTCGTGCGCGTTGCTTCCGGATA-TCACCAAACCCCGGCACGAAAAGTGTCAAGGAACATGCAACCG--AACGGCCGGTATTCGCCTC-CCCGGAGACGGTGTGTGCGCGGATGCCGAGCTGCGATCTA--AAGTCTAAAACGACTCTCGGCAACGGATATCTCGGCTCTCGCATCGATGAAGAACGTAGCGAAATGCGATACTTGGTGTGAATTGCAGAATCCCGTGAACCATCGAGTCTTTGAACGCAAGTTGCGCCCCAAGCCTTCGGGCCGAGGGCACGTCTGCCTGGGTGTCACAAATCGTCGTCCCCC---ACTCA-TCCT--T------------TA------------AGG----ATT-C-GGGACGGAAGCTGGTCTCCCGTGTGTTACCGCA-CGCGGTTGGCCAAAATCCGAGCCAAGGGC-GCAGGGAGCGT-CCCGACATGCGGTGGTGAA-CTCGATCC-ACTTT-CCT-AG-CGTCGGCC-GCT-CCTGTCC-GG-AA-GCTCTA--GATGACCC-AAAGTCCTCAAAGCGACC
df       GTGAACCTGCGGAAGGATCATTGTCGAAACCTGTCAAAAA-CAG-AACGACCCGC-GAACAAA--CGATCACCACT-CGCGGTGGG-CTGGTTT-CTTAGCCGAT-CCCTT-GCCCGCCGG-ATCCGTGGTTT-CGCGTACCG-TCCCGATCGGGAGCTTA-ATCTC-TGTCTGGTCGTGCGCGTTGCTTCCGGATA-TCACCAAACCCCGGCACAAAAAGTGTCAAGGAACATGCAACCG--AACGGCCGGTATTCGCCTC-CCCGGAGACGGTGTGTGCGCGGATGCCGAGCTGCGATCTA--AAGTCTAAAACGACTCTCGGCAACGGATATCTCGGCTCTCGCATCGATGAAGAACGTAGCGAAATGCGATACTTGGTGTGAATTGCAGAATCCCGTGAACCATCGAGTCTTTGAACGCAAGTTGCGCCCCAAGCCTTCTGGCCGAGGGCACGTCTGCCTGGGTGTCACAAATCGTCGTCCCCC---ACTCA-TCCT--T------------TA------------AGG----ATT-C-GGGACGGAAGCTGGTCTCCCGTGTGTTACCGCA-CGCGGTTGGCCAAAATCCGAGCCAAGGGC-GCAGGGAGCGT-CCCGACATGCGGTGGTGAA-CTCGATCC-ACTTT-CCT-AG-CGTCGGCC-GCT-CCTGTCC-GG-AA-GCTCTA--GATGACCC-AAAGTCCTCAAAGCGACC
dg       GTGAACCTGCGGAAGGATCATTGTCGAAACCTGTCAAAAA-CAG-AACGACCCGC-GAACAAA--CGATCACCACT-CGCGGTGGG-CTGGTTT-CTTAGCCGAT-CCCTT-GCCCGCCGG-ATCCGTGGTTT-CGCGTACCG-TCCCGATCGGGAGCTTA-ATCTC-TGTCTGGTCGTGCGCGTTGCTTCCGGATA-TCACCAAACCCCGGCACAAAAAGTGTCAAGGAACATGCAACCG--AACGGCCGGTATTCGCCTC-CCCGGAGACGGTGTGTGCGCGGATGCTGAGCTGCGATCTA--AAGTCTAAAACGACTCTCGGCAACGGATATCTCGGCTCTCGCATCGATGAAGAACGTAGCGAAATGCGATACTTGGTGTGAATTGCAGAATCCCGTGAACCATCGAGTCTTTGAACGCAAGTTGCGCCCCAAGCCTTCGGGCCGAGGGCACGTCTGCCTGGGTGTCACAAATCGTCGTCCCCC---ACTCA-TCCT--T------------TA------------AGG----ATT-C-GGGACGGAAGCTGGTCTCCCGTGTGTTACCGCA-CGCGGTTGGCCAAAATCCGAGCCAAGGGC-GCAGGGAGCGT-CCCGACATGCGGTGGTGAA-CTCGATCC-ACTTT-CCT-AG-CGTCGGCC-GCT-CCTGTCC-GG-AA-GCTCTA--GATGACCC-AAAGTCCTCAAAGCNNNN
dd       GTGAACCTGCGGAAGGATCATTGTCGAAACCTGTCAAAAA-CAG-AACGACCCGC-GAACAAA--CGATCACCACT-CGCGGTGGG-CTGGTTT-CTTAGCCGAT-CCCTT-GCCCGCCGG-ATCCGTGGTTT-CGCGTACCG-TCCCGATCGGGAGCTTA-ATCTC-TGTCTGGTCGTGCGCGTTGCTTCCGGATA-TCACCAAACCCCGGCACAAAAAGTGTCAAGGAACATGCAACCG--AACGGCCGCTATTCGCCTC-CCCGGAGACGGTGTGTGCGCGGATGCTGAGCTGCGATCTA--AAGTCTAAAACGACTCTCGGCAACGGATATCTCGGCTCTCGCATCGATGAAGAACGTAGCGAAATGCGATACTTGGTGTGAATTGCAGAATCCCGTGAACCATCGAGTCTTTGAACGCAAGTTGCGCCCCAAGCCTTCTGGCCGAGGGCACGTCTGCCTGGGTGTCACAAATCGTCGTCCCCC---ACTCA-TCCT--T------------TA------------AGG----ATT-C-GGGACGGAAGCTGGTCTCCCGTGTGTTACCGCA-CGCGGTTGGCCAAAATCCGAGCCAAGGGC-GCAGGGAGCGT-CCCGACATGCGGTGGTGAA-CTCGATCC-ACTTT-CCT-AG-CGTCGGCC-GCT-CCTGTCC-GG-AA-GCTCTA--GATGACCC-AAAGTCCTCAAAGCNNNN
de       GTGAACCTGCGGAAGGATCATTGTCGAAACCTGTCAAAAA-CAG-AACGACCCGC-GAACAAA--CGATCACCACT-CGCGGTGGG-CTGGTTT-CTTAGCCGAT-CCCTT-GCCCGCCGG-ATCCGTGGTTT-CGCGTACCG-TCCCGATCGGGAGCTTA-ATCTC-TGTCTGGTCGTGCGCGTTGCTTCCGGATA-TCACCAAACCCCGGCACAAAAAGTGTCAAGGAACATGCAACCG--AACGGCCGGTATTCGCCTC-CCCGGAGACGGTGTGTGCGCGGATGCCGAGCTGCGATCTA--AAGTCTAAAACGACTCTCGGCAACGGATATCTCGGCTCTCGCATCGATGAAGAACGTAGCGAAATGCGATACTTGGTGTGAATTGCAGAATCCCGTGAACCATCGAGTCTTTGAACGCAAGTTGCGCCCCAAGCCTTCGGGCCGAGGGCACGTCTGCCTGGGTGTCACAAATCGTCGTCCCCC---ACTCA-TCCT--T------------TA------------AGG----ATT-C-GGGACGGAAGCTGGTCTCCCGTGTGTTACCGCA-CGCGGTTGGCCAAAATCCGAGCCAAGGAC-GCAGGGAGCGT-CCCGACATGCGGTGGTGAA-CTCGATCC-ACTTT-CCT-AT-CGTCGGCC-GCT-CCTGTCC-GG-AA-GCTCTA--GATGACCC-AAAGTCCTCAAAGCGACC
dh       GTGAACCTGCGGAAGGATCATTGTCGAAACCTGTCAAAAA-CAG-AACGACCCGC-GAACAAA--CGATCACCACT-CGCGGTGGG-CTGGTTT-CTTAGCCGAT-CCCTT-GCCCGCCGG-ATCCGTGGTTT-CGCGTACCG-TCCCGATCGGGAGCTTA-ATCTC-GGTCTGGTCGTGCGCGTTGCTTCCGGATA-TCACCAAACCCCGGCACAAAAAGTGTCAAGGAACATGCAACCG--AACGGCCGGTATTCGCCTC-CCCGGAGACGGTGTGTGCGCGGATGCTGAGCTGCGATCTA--AAGTCTAAAACGACTCTCGGCAACGGATATCTCGGCTCTCGCATCGATGAAGAACGTAGCGAAATGCGATACTTGGTGTGAATTGCAGAATCCCGTGAACCATCGAGTCTTTGAACGCAAGTTGCGCCCCAAGCCTTCTGGCCGAGGGCACGTCTGCCTGGGTGTCACAAATCGTCGTCCCCC---ACTCA-TCCT--T------------TA------------AGG----ATT-C-GGGACGGAAGCTGGTCTCCCGTGTGTTACCGCA-CGCGGTTGGCCAAAATCCGAGCCAAGGAC-GCAGGGAGCGT-CCCGACATGCGGTGGTGAA-CTCGATCC-ACTTT-CCT-AT-CGTCGGCC-GCT-CCTGTCT-GG-AA-GCTCTA--GATGACCC-AAAGTCCTCAAAGCGACC
di       GTGAACCTGCGGAAGGATCATTGTCGAAACCTGTCAAAAA-CAG-AACGACCCGC-GAACAAA--CGATCACCACT-CGCGGTGGG-CTGGTTT-CTTAGCCGAT-CCCTT-GCCCGCCGG-ATCCGTGGTTT-CGCCTACCG-TCCCGATCGGGAGCTTT-ATCTC-GGTCTGGTCGTGCGCGTTGCTTCCGGATA-TCACCAAACCCCGGCACGAAAAGTGTCAAGGAACATGCAACCG--AACGGCCGGTATTCGCTTC-CCCGGAGACGGTGTGTGCGCGGATGCTGAGCTGCGATCTA--AAGTCTAAAACGACTCTCGGCAACGGATATCTCGGCTCTCGCATCGATGAAGAACGTAGCGAAATGCGATACTTGGTGTGAATTGCAGAATCCCGTGAACCATCGAGTCTTTGAACGCAAGTTGCGCCCCAAGCCTTCTGGCCGAGGGCACGTCTGCCTGGGTGTCACAAATCGTCGTCCCCC---ACTCA-TCCT--T------------TA------------AGG----ATT-C-GGGACGGAAGCTGGTCTCCCGTGTGTTACCGCA-CGCGGTTGGCCAAAATCCGAGCCAAGGAC-GCAGGGAGCGT-CCCGACATGCGGTGGTGAA-CTCGATCC-ACTTT-CCT-AT-CGTCGGCC-GCT-CCTGTCC-GG-AA-GCTCTA--GATGACCC-AAAGTCCTCAAAGCGACC
dl       GTGAACCTGCGGAAGGATCATTGTCGAAACCTGTCAAAAA-CAG-AACGACCCGC-GAACAAA--CGATCACCACT-CGCGGTGGG-CTGGTTT-CTTAGCCGAT-CCCTT-GCCCGCCGG-ATCCGTGGTTT-CGCGTACCG-TCCCGATCGGGAGCTTT-ATCTC-GGTCTGGTCGTGCGCGTTGCTTCCGGATA-TCACCAAACCCCGGCACGAAAAGTGTCAAGGAACATGCAACCG--AACGGCCGGTATTCGCCTC-CCCGGAGACGGTGTGTGCGCGGATGCTGAGCTGCGATCTA--AAGTCTAAAACGACTCTCGGCAACGGATATCTCGGCTCTCGCATCGATGAAGAACGTAGCGAAATGCGATACTTGGTGTGAATTGCAGAATCCCGTGAACCATCGAGTCTTTGAACGCAAGTTGCGCCCCAAGCCTTCGGGCCGAGGGCACGTCTGCCTGGGTGTCACAAATCGTCGTCCCCC---ACCCA-TCCT--T------------TA------------AGG----ATT-C-GGGACGGAAGCTGGTCTCCCGTGTGTTACCGCA-CGCGGTTGGCCAAAATCCGAGCCAAGGAC-GCAGGGAGCGT-CCCGACAAGCGGTGGTGAA-CTCGATCC-ACTTT-CCT-AT-CGTCGGCC-GCT-CCTGTCC-GG-AA-GCTCTA--GATGACCC-AAAGTCCTCAAAGCGACC
dm       GTGAACCTGCGGAAGGATCATTGTCGAAACCTGTCAAAAA-CAG-AACGACCCGC-GAACAAA--CGATCACCACT-CGCGGTGGG-CTGGTTT-CTTAGCCAAT-CCCTT-GCCCGCCGG-ATCCGTGGTTT-CGCGTACCG-TCCCGATCGGGAGCTTA-ATCTC-TGTCTGGTCGTGCGCGTTGCTTCCGGATA-TCACCAAACCCCGGCACAAAAAGTGTCAAGGAACATGCAACCG--AACGGCCGGTATTCGCCTC-CCCGGAGACGGTGTGTGCGCGGATGCCGAGCTGCGATCTA--AAGTCTAAAACGACTCTCGGCAACGGATATCTCGGCTCTCGCATCGATGAAGAACGTAGCGAAATGCGATACTTGGTGTGAATTGCAGAATCCCGTGAACCATCGAGTCTTTGAACGCAAGTTGCGCCCCAAGCCTTCTGGCCGAGGGCACGTCTGCCTGGGTGTCACAAATCGTCGTCCCCC---ACTCA-TCCT--T------------TA------------AGG----ATT-C-GGGACGGAAGCTGGTCTCCCGTGTGTTACCGCA-CGCGGTTGGCCAAAATCCGAGCCAAGGAC-GCAGGGAGCGT-CCCGACATGCGGTGGTGAA-CTCGATCC-GCTTT-CCT-AT-CGTCGGCC-GCT-CCTGTCC-GG-AA-GCTCTA--GATGACCC-AAAGTCCTCAAAGCNNNN
dn       NNNNNNNTGCGGAAGGATCATTGTCGAAACCTGTCAAAAA-CAG-AACGACCCGC-GAACAAA--CGATCACCACT-CGCGGTGGG-CTGGTTT-CTTAGCCGAT-CCCTT-GCCCGCCGG-ATCCGTGGTTT-CGCGTACCG-TCCCGATCGGGAGCTTA-ATCTC-TGTCTGGTCGTGCGCGTTGCTTCCGGATA-TCACCAAACCCCGGCACAAAAAGTGTCAAGGAACATGCAACCG--AACGGCCGGTATTCGCCTC-CCCGGAGACGGTGTGTGCGCGGATGCTGAGCTGCGATCTA--AAGTCTAAAACGACTCTCGGCAACGGATATCTCGGCTCTCGCATCGATGAAGAACGTAGCGAAATGCGATACTTGGTGTGAATTGCAGAATCCCGTGAACCATCGAGTCTTTGAACGCAAGTTGCGCCCCAAGCCTTCGGGCCGAGGGCACGTCTGCCTGGGTGTCACAAATCGTCGTCCCCC---ACTCA-TCCT--T------------TA------------AGG----ATT-C-GGGACGGAAGCTGGTCTCCCGTGTGTTACCGCA-CGCGGTTGGCCAAAATCCGAGCCAAGGAC-GCAGGGAGCGT-CCCGACATGCGGTGGTGAA-CTCGATCC-ACTTT-CCT-AT-CGTCGGCC-GCT-CCTGTCC-GG-AA-GCTCTA--GATGACCC-AAAGTCCTCAAAGCGACC
do       GTGAACCTGCGGAAGGATCATTGTCGAAACCTGTCAAAAA-CAG-AACGACCCGC-GAACAAA--CGATCACCACT-CGCGGTGGG-CTGGTTT-CTTAGCCGAT-CCCTT-GCCCGCCGG-ATCCGTGGTTT-CGCGTACCG-TCCCGATCGGGAGCTTA-ATCTC-TGTCTGGTCGTGCGCGTTGCTTCCGGATA-TCACCAAACCCCGGCACAAAAAGTGTCAAGGAACATGCAACCG--AACGGCCGGTATTCGCCTC-CCCGGAGACGGTGTGTGCGCGGATGCTGAGCTGCGATCTA--AAGTCTAAAACGACTCTCGGCAACGGATATCTCGGCTCTCGCATCGATGAAGAACGTAGCGAAATGCGATACTTGGTGTGAATTGCAGAATCCCGTGAACCATCGAGTCTTTGAACGCAAGTTGCGCCCCAAGCCTTCGGGCCGAGGGCACGTCTGCCTGGGTGTCACAAATCGTCGTCCCCC---ACCCA-TCCT--T------------TA------------AGG----ATT-C-GGGACGGAAGCTGGTCTCCCGTGTGTTACCGCA-CGCGGTTGGCCAAAATCCGAGCCAAGGAC-GCAGGGGGCGT-CCCGACAAGCGGTGGTGAA-CTCGATCC-ACTTT-CCT-AT-CGTCGGCC-GCT-CCTGTCC-GG-AA-GCTCTA--GATGACCC-AAAGTCCTCAAAGCNNNN
dp       GTGAACCTGCGGAAGGATCATTGTCGAAACCTGTCAAAAA-CAG-AACGACCCGC-GAACAAA--CGATCACCACT-CGCGGTGGG-CTGGTTT-CTTAGCCGAT-CCCTT-GCCCGCCGG-ATCCGTGGTTT-CGCGTACCG-TCCCGATCGGGAGCTTA-ATCTC-TGTCTGGTCGTGCGCGTTGCTTCCGGATA-TCACCAAACCCCGGCACAAAAAGTGTCAAGGAACATGCAACCG--AACGGCCGGTATTCGCCTC-CCCGGAGACGGTGCGTGCGCGGATGCTGAGCTGCGATCTA--AAGTCTAAAACGACTCTCGGCAACGGATATCTCGGCTCTCGCATCGATGAAGAACGTAGCGAAATGCGATACTTGGTGTGAATTGCAGAATCCCGTGAACCATCGAGTCTTTGAACGCAAGTTGCGCCCCAAGCCTTCTGGCCGAGGGCACGTCTGCCTGGGTGTCACAAATCGTCGTCCCCC---ACTCA-TCCT--T------------TA------------AGG----ATT-C-GGGACGGAAGCTGGTCTCCCGTGTGTTACCGTA-CGCGGTTGGCCAAAATCCGAGCCAAGGAC-GCAGGGAGCGT-CCCGACATGCGGTGGTGAA-CTCGATCC-ACTTT-CCT-AT-CGTCGGCC-GCT-CCTGTCC-GG-AA-GCTCTA--GATGACCC-AAAGTCCTCAAAGCGACC
dq       GTGAACCTGCGGAAGGATCATTGTCGAAACCTGTCAAAAA-CAG-AACGACCCGC-GAACAAA--CGATCACCACT-CGCGGTGGG-CTGGTTT-CTTAGCCGAT-CCCTT-GCCCGCCGG-ATCCGTGGTTT-CGCGTACCG-TCCCGATCGGGAGCTTA-ATCTC-TGTCTGGTCGTGCGCGTTGCTTCCGGATA-TCACCAAACCCCGGCACGAAAAGTGTCAAGGAACATGCAACCG--AACGGCCGGTATTCGCCTC-CCCGGAGACGGTGTGTGCGCGGATGCTGAGCTGCGATCTA--AAGTCTAAAACGACTCTCGGCAACGGATATCTCGGCTCTCGCATCGATGAAGAACGTAGCGAAATGCGATACTTGGTGTGAATTGCAGAATCCCGTGAACCATCGAGTCTTTGAACGCAAGTTGCGCCCCAAGCCTTCTGGCCGAGGGCACGTCTGCCTGGGTGTCACAAATCGTCGTCCCCC---ACTCA-TCCT--T------------TA------------AGG----ATT-C-GGGACGGAAGCTGGTCTCCCGTGTGTTACCGCA-CGCGGTTGGCCAAAATCCGAGCCAAGGAC-GCAGGGAGCGT-CCCGACATGCGGTGGTGAA-CTCGATCC-ACTTT-CCT-AG-CGTCGGCC-GCT-CCTGTCC-GG-AA-GCTCTA--GATGACCC-AAAGTCCTCAAAGCGACC
dt       NNNNNNNNNNNNNNNNATCATTGTCGAAACCTGTCAAAAA-CAG-AACGACCCGC-GAACAAA--CGATCACCACT-CGCGGTGGG-CTGGTTT-CTTAGCCGAT-CCCTT-GCCCGCCGG-ATCCGTGGTTT-CGCGTACCG-TCCCGATCGGGAGCTTT-ATCTC-GGTCTGGTCGTGCGCGTTGCTTCCGGATA-TCACCAAACCCCAGCACGAAAAGTGTCAAGGAACATGCAACCG--AACGGCCGGTATTCGCCTC-CCCGGAGACGGTGTGTGCGCGGATGCTGAGCTGCGATCTA--AAGTCTAAAACGACTCTCGGCAACGGATATCTCGGCTCTCGCATCGATGAAGAACGTAGCGAAATGCGATACTTGGTGTGAATTGCAGAATCCCGTGAACCATCGAGTCTTTGAACGCAAGTTGCGCCCCAAGCCTTCTGGCCGAGGGCACGTCTGCCTGGGTGTCACAAATCGTCGTCCCCC---ACTCA-TCCT--T------------TA------------AGG----ATT-C-GGGACGGAAGCTGGTCTCCCGTGTGTTACCGCA-CGCGGTTGGCCAAAATCCGAGCCAAGGAC-GCAGGGAGCGT-CCCGACATGCGGTGGTGAA-CTCGATCC-ACTCT-CCT-AT-CGTCGGCC-GCT-CCTGTCC-GG-AA-GCTCTA--GATGACCC-AAAGTCCTCAATGCGACC
ea       GTGAACCTGCGGAAGGATCATTGTCGAAACCTGTCAAAAA-CAG-AACGACCCGC-GAACAAA--CGATCACCACT-CGCGGTGGG-CTGGTTT-CTTAGCCGAT-CCCTT-GCCCGCCGG-ATCCGTGGTTT-CGCCTACCG-TCCCGATCGGGAGCTTA-ATCTC-GGTCTGGTCGTGCGCGTTGCTTCCCGATA-TCACCAAACCCCGGCACGAAAAGTGTCAAGGAACATGCAACCG--AACGGCCGGTATTCGCCTC-CCCGGAGACGGTGTGTGCGCGGATGCTGAGCTGCGATCTA--AAGTCTAAAACGACTCTCGGCAACGGATATCTCGGCTCTCGCATCGATGAAGAACGTAGCGAAATGCGATACTTGGTGTGAATTGCAGAATCCCGTGAACCATCGAGTCTTTGAACGCAAGTTGCGCCCCAAGCCTTCTGGCCGAGGGCACGTCTGCCTGGGTGTCACAAATCGTCGTCCCCC---ACTCA-TCCT--T------------TA------------AGG----ATT-C-GGGACGGAAGCTGGTCTCCCGTGTGTTACCGCA-CGCGGTTGGCCAAAATCCGAGCCAAGGAC-GCAGGGAGCGT-CCCGACATGCGGTGGTGAA-CTCGATCC-ACTTT-CCT-AT-CGTCGGCC-GCT-CCTGTCC-GG-AA-GCTCTA--GATGACCC-AAAGTCCTCAAAGCGACC
eh       GTGAACCTGCGGAAGGATCATTGTCGAAACCTGTCAAAAA-CAG-AACGACCCGC-GAACAAA--CGATCACCACT-CGCGGTGGG-CTGGTTT-CTTAGCCGAT-CCCTT-GCCCGCCGG-ATCCGTGGTTT-CGCGTACCG-TCCCGATCGGGAGCCTA-ATCTC-TGTCTGGTCGTGCGCGTTGCTTCCGGATA-TCACCAAACCCCGGCACGAAAAGTGTCAAGGAACATGCAACCG--AACGGCCGGTATTCGCCTC-CCCGGAGACGGTGTGTGCGCGGATGCTGAGCTGCGATCTA--AAGTCTAAAACGACTCTCGGCAACGGATATCTCGGCTCTCGCATCGATGAAGAACGTAGCGAAATGCGATACTTGGTGTGAATTGCAGAATCCCGTGAACCATCGAGTCTTTGAACGCAAGTTGCGCCCCAAGCCTTCTGGCCGAGGGCACGTCTGCCTGGGTGTCACAAATCGTCGTCCCCC---ACTCA-TCCT--T------------TA------------AGG----ATT-C-GGGACGGAAGCTGGTCTCCCGTGTGTTACCGCA-CGCGGTTGGCCAAAATCCGAGCCAAGGAC-GCAGGGAGCGT-CCCGACATGCGGTGGTGAA-CTCGATCC-ACTTT-CCT-AG-CGTCGGCC-GCT-CCTGTCC-GG-AA-GCTCTA--GATGACCC-AAAGTCCTCAAAGCGACC
ei       GTGAACCTGCGGAAGGATCATTGTCGAAACCTGTCAAAAA-CAG-AACGACCCGC-GAACAAA--CGATCACCACT-CGCGGTGGG-CTGGTTT-CTTAGCCGAT-CCCTT-GCCCGCCGG-ATCCGTGGTTT-CGCGTGCCG-TCCCGATCGGGAGCTTT-ATCTC-GGTCTGGTCGTGCGCGTTGCTTCCGGATA-TCACCAAACCCCGGCACGAAAAGTGTCAAGGAACATGCAACCG--AACGGCCGGTATTCGCCTC-CCCGGAGACGGTGTGTGCGCGGATGCTGAGCTGCGATCTA--AAGTCTAAAACGACTCTCGGCAACGGATATCTCGGCTCTCGCATCGATGAAGAACGTAGCGAAATGCGATACTTGGTGTGAATTGCAGAATCCCGTGAACCATCGAGTCTTTGAACGCAAGTTGCGCCCCAAGCCTTCTGGCCGAGGGCACGTCTGCCTGGGTGTCACAAATCGTCGTCCCCC---ACTCA-TCCT--T------------TA------------AGG----ATT-C-GGGACGGAAGCTGGTCTCCCGTGTGTTACCGCA-CGCGGTTGGCCAAAATCCGAGCCAAGGAC-GCAGGGAGCGT-CCCGACATGCGGTGGTGAA-CTCGATCC-ACTTT-CCT-AT-CGTCGGCC-GCT-CCTGTCC-GG-AA-GCTCTA--GATGACCC-AAAGTCCTCAAAGCGACC
ej       NNNNNNNNNNNNNNNNNNNNNNGTCGAAACCTGTCAAAAA-CAG-AACGACCCGC-GAACAAA--CGATCACCACT-CGCGGTGGG-CTGGTTT-CTTAGCCGAT-CCCTT-GCCCGCCGG-ATCCGTGGTTT-CGCGTACCG-TCCCGATCGGGAGCTTT-ATCTC-GGTCTGGTCGTGCGCGTTGCTTCCGGATA-TCACCAAACCCCAGCACGAAAAGTGTCAAGGAACATGCAACCG--AACGGCCGGTATTCGCCTC-CCCGGAGACGGTGTGTGCGCGGATGCTGAGCTGCGATCTA--AAGTCTAAAACGACTCTCGGCAACGGATATCTCGGCTCTCGCATCGATGAAGAACGTAGCGAAATGCGATACTTGGTGTGAATTGCGGAATCCCGTGAACCATCGAGTCTTTGAACGCAAGTTGCGCCCCATGCCTTCTAGCCGAGGGCACGTCTGCCTGGGTGTCACAAATCGTCGTCCCCC---ACTCA-TCCT--T------------TA------------AGG----ATT-C-GGGACGGAAGCTGGTCTCCCGTGTGTTACCGCA-CGCGGTTGGCCAAAATCCGAGCCAAGGAC-GCAGGGAGCGT-CCCGACATGCGGTGGTGAA-CTCGATCC-ACTTT-CCT-AT-CGTCGGCC-GCT-CCTGTCC-GG-AA-GCTCTA--GATGACCC-AAAGTCCTCAAANNNNNN
ek       NNNNNNNNNNNNNNNNNNNNTTGTCGAAACCTGTCAAAAA-CAG-AACGACCCGC-GAACAAA--CGATCACCACT-CGCGGTGGG-CTGGTTT-CTTAGCCGGT-CCCTT-GCCCGCCGG-ATCCGTGGTTT-CGCGTGCCG-TCCCGATCGGGAGCTTT-ATCTC-GGTCTGGTCGTGCGCGTTGCTTCCGGATA-TCACCAAACCCCGGCACGAAAAGTGTCAAGGAACATGCAACCG--AACGGCCGGTATTCGCCTC-CCCGGAGACGGTGTGTGCGCGGATGCTGAGCTGCGATCTA--AAGTCTAAAACGACTCTCGGCAACGGATATCTCGGCTCTCGCATCGATGAAGAACGTAGCGAAATGCGATACTTGGTGTGAATTGCAGAATCCCGTGAACCATCGAGTCTTTGAACGCAAGTTGCGCCCCAAGCCTTCTGGCCGAGGGCACGTCTGCCTGGGTGTCACAAATCGTCGTCCCCC---ACTCA-TCCT--T------------TA------------AGG----ATT-C-GGGACGGAAGCTGGTCTCCCGTGTGTTACCGCA-CGCGGTTGGCCAAAATCCGAGCCAAGGAT-GCAGGGAGCGT-CCCGACATGCGGTGGTGAA-CTCGATCC-ACTCT-CCT-AT-CGTCGGCC-GCT-CCTGTCC-GG-AA-GCTCTA--GATGACCC-AAAGTCCTCAGAGCGACC
el       NNNNNNNNNNNNNNNNNNNNTTGTCGAAACCTGTCAAAAA-CAG-AACGACCCGC-GAACAAA--CGATCACCACT-CGCGGTGGG-CTGGTTT-CTTAGCCGAT-CCCTT-GCCCGCCGG-ATCCGTGGTTT-CGCGTACCG-TCCCGATCGGGAGCTTA-ATCTC-TGTCTGGTCGTGCGCGTTGCTTCCGGATA-TCACCAAACCCCGGCACAAAAAGTGTCAAGGAACATGCAACCG--AACGGCCGGTATTCGCCTC-CCCGGAGACGGTGTGTGCGCGGATGCTGAGCTGCGATCTA--AAGTCTAAGACGACTCTCGGCAACGGATATCTCGGCTCTCGCATCGATGAAGAACGTAGCGAAATGCGATACTTGGTGTGAATTGCAGAATCCCGTGAACCATCGAGTCTTTGAACGCAAGTTGCGCCCCAAGCCTTCTGGCCGAGGGCACGTCTGCCTGGGTGTCACAAATCGTCGTCCCCC---ACTCA-TCCT--T------------TA------------AGG----ATT-C-GGGACGGAAGCTGGTCTCCCGTGTGTTACCGCA-CGCGGTTGGCCAAAATCCGAGCCAAGGAC-GCAGGGAGCGT-CCCGACATGCGGTGGTGAA-CTCGATCC-ACTCT-CCT-AT-CGTCGGCC-GCT-CCTGTCC-GG-AA-GCTCTA--GATGACCC-AAAGTCCTCAAAGCGACC
em       GTGAACCTGCGGAAGGATCATTGTCGAAACCTGTCAAAAA-CAG-AACGACCCGC-GAACAAA--CGATCACCACT-CGCGGTGGG-CTGGTTT-CTTAGCCGAT-CCCTT-GCCCGCCGG-ATCCGTGGTTT-CGCGTACCG-TCCCGATCGGGAGCTTA-ATCTC-TGTCTGGTCGTGCGCGTTGCTTCCGGATA-TCACCAAACCCCGGCACAAAAAGTGTCAAGGAACATGCAACCG--AACGGCCGGTATTCGCCTC-CCCGGAGACGGTGTGTGCGCGGATGCTGAGCTGCGATCTA--AAGTCTAAAACGACTCTCGGCAACGGATATCTCGGCTCTCGCATCGATGAAGAACGTAGCGAAATGCGATACTTGGTGTGAATTGCAGAATCCCGTGAACCATCGAGTCTTTGAACGCAAGTTGCGCCCCAAGCCTTCTGGCCGAGGGCACGTCTGCCTGGGTGTCACAAATCGTCGTCCCCC---GCTCA-TCCT--T------------TA------------AGG----ATT-C-GGGACGGAAGCTGGTCTCCCGTGTGTTACCGCA-CGCGGTCGGCCAAAATCCGAGCCAAGGAC-GCAGGGAGCGT-CCCGACATGCGGTGGTGAA-CTCGATCC-ACTCT-CCT-AT-CGTCGGCC-GCT-CCTGTCC-GG-AA-GCTCTA--GATGACCC-AAAGTCCTCAGAGCGACC
ew       NNNNNNNNNNNNNNNNNNNATTGTCGAAACCTGTCAAAAA-CAG-AACGACCCGC-GAACAAA--CGATCACCACT-CGCGGTGGG-CTGGTTT-CTTAGCCGAT-CCCTT-GCCCGCCGG-ATCCGTGGTTT-CGCGCACCG-TCCCGATCGGGAGCTTT-ATCTC-GGTCTGGTCGTGCGCGTTGCTTCCGGATA-TCACCAAACCCCGGCACGAAAAGTGTCAAGGAACATGCAACCGG-AACGGCCGGTATTCGCCTC-CCCGGAGACGGTGTGTGCGCGGATGCTGAGCTGCGATCTA--AAGTCTAAAACGACTCTCGGCAACGGATATCTCGGCTCTCGCATCGATGAAGAACGTAGCGAAATGCGATACTTGGTGTGAATTGCAGAATCCCGTGAACCATCGAGTCTTTGAACGCAAGTTGCGCCCCAAGCCTTCGGGCCGAGGGCACGTCTGCCTGGGTGTCACAAATCGTCGTCCCCC---ACTCA-TCCT--T------------TA------------AGG----ATT-C-GGGACGGAAGCTGGTCTCCCGTGTGTTACCGCA-CGCGGTTGGCCAAAATCCGAGCCAAGGAC-GCAGGGAGCGT-CCCGACATGCGGTGGTGAA-CTCGATCC-ACTTT-CCT-AT-CGTCGGCC-GCT-CCTGTCC-GG-AA-GCTCTA--GATGACCC-AAAGTCCTCAAAGCGACC
ex       NNNNNNNNNNNNNNNNNNNNTTGTCGAAACCTGTCAAAAA-CAG-AACGACCCGC-GAACAAA--CGATCACCACT-CGCGGTGGG-CTGGTTT-CTTAGCCGAT-CCCTT-GCCCGCCGG-ATCCGTGGTCT-CGCGCACCG-TCCCGATCGGGAGCTTT-ATCTC-GGTCTGGTCGTGCGCGTTGCTTCCGGATA-TCACCAAACCCCGGCACGAAAAGTGTCAAGGAACATGCAACCG--AACGGCCGGTATTCGCCTC-CCCGGAGACGGTGTGTGCGCGGATGCTGAGCTGCGATCTA--AAGTCTAAAACGACTCTCGGCAACGGATATCTCGGCTCTCGCATCGATGAAGAACGTAGCGAAATGCGATACTTGGTGTGAATTGCAGAATCCCGTGAACCATCGAGTCTTTGAACGCAAGTTGCGCCCCAAGCCTTCGGGCCGAGGGCACGTCTGCCTGGGTGTCACAAATCGTCGTCCCCC---ACTCA-TCCT--T------------TA------------AGG----ATT-C-GGGACGGAAGCTGGTCTCCCGTGTGTTACCGCA-CGCGGTTGGCCAAAATCCGAGCCAAGGAC-GCAGGGAGCGT-CCCGACATGCGGTGGTGAA-CTCGATCC-ACTTT-CCT-AT-CGTCGGCC-GCT-CCTGTCC-GG-AA-GCTCTA--GATGACCC-AAAGTCCTCAAAGCGACC
fh       GTGAACCTGCGGAAGGATCATTGTCGAAACCTGTCAAAAA-CAG-AACGACCCGC-GAACAAA--CGATCACCACT-CGCGGTGGG-CTGGTTT-CTTAGCCGAT-CCCTT-GCCCGCCGG-ATCCGTGGTTT-CGCGTACCG-TCCCGATCGGGAGCTTT-ATCTC-GGTCTGGTCGTGCGCGTTGCTTCCGGATA-TCACCAAACCCCGGCACGAAAAGTGTCAAGGAACATGCAACCG--AACGGCCGGTATTCGCCTC-CCCGGAGACGGTGTGTGCGCGGATGCCGAGCTGCGATCTA--AAGTCTAAAACGACTCTCGGCAACGGATATCTCGGCTCTCGCATCGATGAAGAACGTAGCGAAATGCGATACTTGGTGTGAATTGCAGAATCCCGTGAACCATCGAGTCTTTGAACGCAAGTTGCGCCCCAAGCCTTCTGGCCGAGGGCACGTCTGCCTGGGTGTCACAAATCGTCGTCCCCC---ACTCA-TCCT--T------------TA------------AGG----ATT-C-GGGACGGAAGCTGGTCTCCCGTGTGTTACCGCA-CGCGGTTGGCCAAAATCCGAGCCAAGGAC-GCAGGGAGCGT-CCCGACATGCGGTGGTGAA-CTCGATCC-ACTTT-CCT-AG-CGTCGGCC-GCT-CCTGTCC-GG-AA-GCTCTA--GATGACCC-AAAGTCCTCAAANNNNNN
fi       GTGAACCTNCGNAAGGATCATTGTCGAAACCTGTCAAAAA-CAG-AACGACCCGC-GAACAAA--CGATCACCACT-CGCGGTGGG-CTGGTTT-CTTAGCCGAT-CCCTT-GCCCGCCGG-ATCCGTGGTTT-CGCGTACCG-TCCCGATCGGGAGCTTT-ATCTC-GGTCTGGTCGTGCGCGTTGCTTCCGGATA-TCACCAAACCCCGGCACGAAAAGTGTCAAGGAACAAGCAAACG--AACGGCCGGTATTCGCCTA-CCCGGAGACGGTGTGTGCGCGGATGCTGAGCTGCGATCTA--AAGTCTAAAACGACTCTCGGCAACGGATATCTCGGCTCTCGCATCGATGAAGAACGTAGCGAAATGCGATACTTGGTGTGAATTGCAGAATCCCGTGAACCATCGAGTCTTTGAACGCAAGTTGCGCCCCAAGCCTTCGGGCCGAGGGCACGTCTGCCTGGGTGTCACAAATCGTCGTCCCCC---ACTCA-TCCT--T------------TA------------AGG----ATT-C-GGGACGGAAGCTGGTCTCCCGTGTGTTACCGCA-CGCGGTTGGCCAAAATCCGAGCCAAGGAC-GCAGGGAGCGT-CCCGACATGCGGTGGTGAA-CTCGATCC-ACTTT-CCT-AT-CGTCGGCC-GCT-CCTGTCC-GG-AA-GCTCTA--GATGACCC-AAAGTCCTCAAAGCGACC
fj       GTGAACCTGCGGAAGGATCATTGTCGAAACCTGTCAAAAA-CAG-AACGACCCGC-GAACAAA--CGATCACCACT-CGCGGTGGG-CTGGTTT-CTTAGCCGAT-CCCTT-GCCCGCCGG-ATCCATGGTTT-CGCGTACCG-TCCCGATCGGGAGCTTT-ATCTC-GGTCTGGTCGTGCGCGTTGCTTCCGGATA-TCACCAAACCCCGGCACGAAAAGTGTCAAGGAACAAGCAAACG--AACGGCCGGTATTCGCCTC-CCCGGAGACGGTGTGTGCGCGGATGCTGAGCTGCGATCTA--AAGTCTAAAACGACTCTCGGCAACGGATATCTCGGCTCTCGCATCGATGAAGAACGTAGCGAAATGCGATACTTGGTGTGAATTGCAGAATCCTGTGAACCATCGAGTCTTTGAACGCAAGTTGCGCCCCAAGCCTTCGGGCCGAGGGCACGTCTGCCTGGGTGTCACAAATCGTCGTCCCCC---ACTCA-TCCT--T------------TA------------AGG----ATT-C-GGGACGGAAGCTGGTCTCCCGTGTGTTACCGCA-CGCGGTTGGCCAAAATCCGAGCCAAGGAC-GCAGGGAGCGT-CCCGACATGCGGTGGTGAA-CTCGATCC-ACTTT-CCT-AT-CGTCGGCC-GCT-CCTGTCC-GG-AA-GCTCTA--GATGACCC-AAAGTCCTCAAAGNNNNN
fn       GTGAACCTGCGGAAGGATCATTGTCGAAACCTGTCAAAAA-CAG-AACGACCAGC-GAACAAA--CGATCACCACT-CGCGGTGGG-CTGGTTT-CTTAGCCGAT-CCCTT-GCCCGCCGG-ATCCGTGGTTT-CGCGTACCG-TCCCGATCGGGAGCCTA-ATCTC-TGTCTGGTCGTGCGCGTTGCTTCCGGATA-TCACCAAACCCCGGCACAAAAAGTGTCAAGGAACATGCAACCG--AACGGCCGGTATTCGCCTC-CCCGGAGACGGTGTGTGCGCGGATGCTGAGCTGCGATCTA--AAGTCTAAAACGACTCTCGGCAACGGATATCTCGGCTCTCGCATCGATGAAGAACGTAGCGAAATGCGATACTTGGTGTGAATTGCAGAATCCCGTGAACCATCGAGTCTTTGAACGCAAGTTGCGCCCCAAGCCTTCTGGCCGAGGGCACGTCTGCCTGGGTGTCACAAATCGTCGTCCCCC---ACTCA-TCCT--T------------TA------------AGG----ATT-C-GGGACGGAAGCTGGTCTCCCGTGTGTTACCGCA-CGCGGTTGGCCAAAATCCGAGCCAAGGAC-GCAGGGAGCGT-CCCGACATGCGGTGGTGAA-CTCGATCC-ACTTT-CCT-AG-CGTCGGCC-GCT-CCTGTCC-GG-AA-GCTCTA--GATGACCC-AAAGTCCTCAAANNNNNN
fo       GTGAACCTGCGGAAGGATCATTGTCGAAACCTGTCAAAAA-CAG-AACGACCAGC-GAACAAA--CGATCACCACT-CGCGGTGGG-CTGGTTT-CTTAGCCGAT-CCCTT-GCCCGCCGG-ATCCGTGGTTT-CGCGTACCG-TCCCGATCGGGAGCCTA-ATCTC-TGTCTGGTCGTGCGCGTTGCTTCCGGATA-TCACCAAACCCCGGCACAAAAAGTGTCAAGGAACATGCAACCG--AACGGCCGGTATTCGCCTC-CCCGGAGACGGTGTGTGCGCGGATGCTGAGCTGCGATCTA--AAGTCTAAAACGACTCTCGGCAACGGATATCTCGGCTCTCGCATCGATGAAGAACGTAGCGAAATGCGATACTTGGTGTGAATTGCAGAATCCCGTGAACCATCGAGTCTTTGAACGCAAGTTGCGCCCCAAGCCTTCTGGCCGAGGGCACGTCTGCCTGGGTGTCACAAATCGTCGTCCCCC---ACTCA-TCCT--T------------TA------------AGG----ATT-C-GGGACGGAAGCTGGTCTCCCGTGTGTTACCGCA-CGCGGTTGGCCAAAATCCGAGCCAAGGAC-GCAGGGAGCGT-CCCGACATGCGGTGGTGAA-CTCGATCC-ACTTT-CCT-AT-CGTCGGCC-GCT-CCTGTCC-GG-AA-GCTCTA--GATGACCC-AAAGTCCTCAAAGCNNNN
fq       NNNNNNNNNNNNNNNGATCATTGTCGAAACCTGTCAAAAA-CAG-AACGACCCGC-GAACAAA--CGATCACCACT-CGCGGTGGG-CTGGTTT-CTTAGCCGAT-CCCTT-GCCCGCCGG-ATCCGTGGTTT-CGCGCACCG-TCCCGATCGGGAGCTTT-ATCTC-GGTCTGGTCGTGCGCGTTGCTTCCGGATA-TCACCAAACCCCGGCACGAAAAGTGTCAAGGAACATGCAACCG--AACGGCCGGTATTCGCCTC-CCCGGAGACGGTGTGTGCGCGGATGCTGAGCTGCGATCTA--AAGTCTAAAACGACTCTCGGCAACGGATATCTCGGCTCTCGCATCGATGAAGAACGTAGCGAAATGCGATACTTGGTGTGAATTGCAGAATCCCGTGAACCATCGAGTCTTTGAACGCAAGTTGCGCCCCAAGCCTTCTGGCCGAGGGCACGTCTGCCTGGGTGTCACAAATCGTCGTCCCCC---ACTCA-TCCT--T------------TA------------AGG----ATT-C-GGGACGGAAGCTGGTCTCCCGTGTGTTACCACA-CGCGGTTGGCCAAAATCCGAGCCAAGGAC-GCAGGGAGCGT-CCCGACATGCGGTGGTGAA-CTCGATCC-ACTTT-CCT-AT-CGTCGGCC-GCT-CCTGTCC-GG-AA-GCTCTA--GATGACCC-AAANNNNNNNNNNNNNNN
fr       GTGAACCTGCGGAAGGATCATTGTCGAAACCTGTCAAAAA-CAG-AACGACCCGC-GAACAAA--CGATCACCACT-CGCGGTGGG-CTGGTTT-CTTAGCCGAT-CCCTT-GCCCGCCGG-ATCCGTGGTTT-CGCGCACCG-TCCCGATCGGGAGCTTT-ATCTC-GGTCTGGTCGTGCGCGTTGCTTCCGGATA-TCACCAAACCCCGGCACGAAAAGTGTCAAGGAACATGCAACCG--AACGGCCGGTATTCGCCTC-CCCGGAGACGGTGTGTGCGCGGATGCTGAGCTGCGATCTA--AAGTCTAAAACGACTCTCGGCAACGGATATCTCGGCTCTCGCATCGATGAAGAACGTAGCGAAATGCGATACTTGGTGTGAATTGCAGAATCCCGTGAACCATCGAGTCTTTGAACGCAAGTTGCGCCCCAAGCCTTCTGGCCGAGGGCACGTCTGCCTGGGTGTCACAAATCGTCGTCCCCC---ACTCA-TCCT--T------------TA------------AGG----ATT-CCGGGACGGAAGCTGGTCTCCCGTGTGTTACCACA-CGCGGTTGGCCAAAATCCGAGCCAAGGAC-GCAGGGAGCGT-CCCGACATGCGGTGGTGAA-CTCGATCC-ACTTT-CCT-AT-CGTCGGCC-GCT-CCTGTCC-GG-AA-GCTCTA--GATGACCC-AAAGTCCTCAAAGCGACC
ft       GTGAACCTGCGGAAGGATCATTGTCGAAACCTGTCAAAAA-CAG-AACGACCCGC-GAACAAA--CGATCACCACT-CGCGGTGGG-CTGGTTT-CTTAGCCGAT-CCCTT-GCCCGCCGG-ATCCGTGGTTT-CGCGTGCCG-TCCCGATCGGGAGCTTT-ATCTC-GGTCTGGTCGTGCGCGTTGCTTCCGGATA-TCACCAAACCCCGGCACGAAAAGTGTCAAGGAACATGCAACCG--AACGGCCGGTATTCGCCTC-CCCGGAGACGGTGTGTGCGCGGATGCTGAGCTGCGATCTA--AAGTCTAAAACGACTCTCGGCAACGGATATCTCGGCTCTCGCATCGATGAAGAACGTAGCGAAATGCGATACTTGGTGTGAATTGCAGAATCCCGTGAACCATCGAGTCTTTGAACGCAAGTTGCGCCCCAAGCCTTCTGGTCGAGGGCACGTCTGCCTGGGTGTCACAAATCGTCGTCCCCC---ACTCA-TCCT--T------------TA------------AGG----ATT-C-GGGACGGAAGCTGGTCTCCCGTGTGTTACCGCA-CGCGGTTGGCCAAAATCCGAGCCAAGGAC-GCAGGGAGCGT-CCCGACATGCGGTGGTGAA-CTCGATCC-ACTTT-CCT-AG-CGTCGGCC-GCT-CCTGTCC-GG-AA-GCTCTA--GATGACCC-AAAGTCCTCAAAGCNNNN
fw       GTGAACCTGCGGAAGGATCATTGTCGAAACCTGTCAAAAA-CAG-AACGACCCGC-GAACAAA--CGATCACCACT-CGCGGTGGG-CTGGTTT-CTTAGCCGAT-CCCTT-GCCCGCCGG-ATCCGTGGTTT-CGCGTACCG-TCCCGATCGGGAGCTTA-ATCTC-TGTCTGGTCGTGCGCGTTGCTTCCGGATA-TCACCAAACCCCGGCACAAAAAGTGTCAAGGAACATGCAACCG--AACGGCCGGTATTCGCCTC-CCCGGAGACGGTGTGTGCGCGGATGCTGAGCTGCGATCTA--AAGTCTAAAACGACTCTCGGCAACGGATATCTCGGCTCTCGCATCGATGAAGAACGTAGCGAAATGCGATACTTGGTGTGAATTGCAGAATCCCGTGAACCATCGAGTCTTTGAACGCAAGTTGCGCCCCAAGCCTTCTGGCCGAGGGCACGTCTGCCTGGGTGTCACAAATCGTCGTCCCCC---ACTCA-TCCT--T------------TA------------AGG----ATT-C-GGGACGGAAGCTGGTCTCCCGTGTGTTACCGCA-CGCGGTTGGCCAAAATCCGAGCCAAGGAC-GCAGGGAGCGT-CCCGACATGCGGTGGTGAA-CTCTATCC-ACTTT-CCT-AT-CGTCGGCC-GCT-CCTGTCC-GG-AA-GCTCTA--GATGACCC-AAAGTCCTCAAAGCNNNN
fz       GTGAACCTGCGGAAGGATCATTGTCGAAACCTGTCAAAAA-CAG-AACGACCCGC-GAACAAA--CGATCACCACT-CGCGGTGGG-CTGGTTT-CTTAGCCGAT-CCCTT-GCCCGCCGG-ATCCGTGGTTT-CGCGTACCG-TCCCGATCGGGAGCTTT-ATCTC-GGTCTGGTCGTGCGCGTTGCTTCCGGATA-TCACCAAGCCCCGGCACGAAAAGTGTCAAGGAACATGCAACCG--AACGGCCGGTATTCGCCTC-CCCGGAGACGGTGTGTGCGCGGATGCTGAGCTGCGATCTA--AAGTCTAAAACGACTCTCGGCAACGGATATCTCGGCTCTCGCATCGATGAAGAACGTAGCGAAATGCGATACTTGGTGTGAATTGCAGAATCCCGTGAACCATCGAGTCTTTGAACGCAAGTTGCGCCCCAAGCCTTCTGGCCGAGGGCACGTCTGCCTGGGTGTCACAAATCGTCGTCCCCC---ACTCA-TCCT--C------------TA------------AGG----ATT-C-GGGACGGAAGCTGGTCTCCCGTGTGTTACCGCA-CGCGGTTGGCCAAAATCCGAGCCAAGGAC-GCAGGGAGCGT-CCCGACATGCGGTGGTGAA-CTCGATCC-ACTTT-CCT-AT-CGTCGGCC-GCT-CCTGTCC-GG-AA-GCTCTA--GATGACCC-AAAGTCCTCAAAGCGACC
gb       GTGAACCTGCGGAAGGATCATTGTCGAAACCTGTCAAAAA-CAG-AACGACCCGC-GAACAAA--CGATCACCACT-CGCGGTGGG-CTGGTTT-CTTAGCCGAT-CCCTT-GCCCGCCGG-ATCCGTGGTTT-CGCGTACCG-TCCGGATCGGGAGCTTA-ATCTC-TGTCTGGTCGTGCGCGTTGCTTCCGGATA-TCACCAAACCCCGGCACAAAAAGTGTCAAGGAACATGCAACCG--AACGGCCGGTATTCGCCTC-CCCGGAGACGGTGTGTGCGCGGATGCTGAGCTGCGATCTA--AAGTCTAAAACGACTCTCGGCAACGGATATCTCGGCTCTCGCATCGATGAAGAACGTAGCGAAATGCGATACTTGGTGTGAATTGCAGAATCCCGTGAACCATCGAGTCTTTGAACGCAAGTTGCGCCCCAAGCCTTCTGGCCGAGGGCACGTCTGCCTGGGTGTCACAAATCGTCGTCCCCC---ACTCA-TCCT--T------------TA------------AGG----ATT-CCGGGACGGAAGCTGGTCTCCCGTGTGTTACCGCA-CGCGGTTGGCCAAAATCCGAGCCAAGGAC-GCAGGGAGCGT-CCCGACATGCGGTGGTGAA-CTCGATCC-ACTTT-CCT-AT-CGTCGGCC-GCT-CCTGTCC-GG-AA-GCTCTA--GATGACCC-AAAGTCCTCAAAGNNNNN
gd       GTGAACCTGCGGAAGGATCATTGTCGAAACCTGTCAAAAA-CAG-AACGACCCGC-GAACAAA--CGATCACCACT-CGCGGTGGG-CTGGTTT-CTTAGCCGAT-CCCTT-GCCCGCCGG-ATCCGTGGTTT-CGCGTACCG-TCCCGATCGGGAGCTTT-ATCTC-GGTCTGGTCGTGCGCGTTGCTTCCGGATA-TCACCAAACCCCGGCACGAAAAGTGTCAAGGAACATGCAACCG--AACGGCCGGTATTCGCCTC-CCCGGAGACGGTGTGTGCGCGGATGCTGAGCTGCGATCTA--AAGTCTAAAACGACTCTCGGCAACGGATATCTCGGCTCTCGCATCGATGAAGAACGTAGCGAAATGCGATACTTGGTGTGAATTGCAGAATCCCGTGAACCATCGAGTCTTTGAACGCAAGTTGCGCCCCAAGCCTTCGGGCCGAGGGCACGTCTGCCTGGGTGTCACAAATCGTCGTCCCCC---ACCCA-TCCT--T------------TA------------AGG----ATT-C-GGGACGGAAGCTGGTCTCCCGTGTGTTACCGCA-CGCGGTTGGCCAAAATCCGAGCCAAGGAC-GCAGGGAGCGT-CCCGACATGCGGTGGTGAA-CTCGATCC-ACTTC-CCT-AT-CGTCGGCC-GCT-CCTGTCC-GG-AA-GCTCTA--GATGACCC-AAAGTCCTCAAAGCGACC
gf       NNNNNNNNNNNNAAGGATCATTGTCGAAACCTGTCAAAAA-CAG-AACGACCCGC-GAACAAA--CGATCACCACT-CGCGGTGGG-CTGGTTT-CTTAGCCGAT-CCCTT-GCCCGCCGG-ATCCGTGGTTT-CGCGTACCG-TCCCGATCGGGAGCTTT-ATCTC-GGTCTGGTCGTGCGCGTTGCTTCCGGATA-TCACCAAACCCCGGCACAAAAAGTGTCAAGGAACATGCAACCG--AACGGCCGGTATTCGCCTC-CCCGGAGACGGTGTGTGCGCGGATGCTGAGCTGCGATCTA--AAGTCTAAAACGACTCTCGGCAACGGATATCTCGGCCCTCGCATCGATGAAGAACGTAGCGAAATGCGATACTTGGTGTGAATTGCAGAATCCCGTGAACCATCGAGTCTTTGGACGCAAGTTGCGCCCCAAGCCTTCGGGCCGAGGGCACGTCTGCCTGGGTGTCACAAATCGTCGTCCCCC---ACCCA-TCCT--T------------TA------------AGG----ATT-C-GGGACGGAAGCTGGTCTCCCGTGTGTTACCGCA-CGCGGTTGGCCAAAATCCGAGCCAAGGAC-GCAGGGAGCGT-CCCGACAAGCGGTGGTGAA-CTCGATCC-ACTTT-CCT-AT-CGTCGGCC-GCT-CCTGTCC-GG-AA-GCTCTA--GANNNNNN-NNNNNNNNNNNNNNNNNN
gg       GTGAACCTGCGGAAGGATCATTGTCGAAACCTGTCAAAAA-CAG-AACGACCCGC-GAACAAA--CGATCACCACT-CGCGGTGGG-CTGGTTT-CTTAGCCGAT-CCCTT-GCCCGCCGG-ATCCGTGGTTT-CGCGTACCG-TCCCGATCGGGAGCTTT-ATCTC-GGTCTGGTCGTGCGCGTTGCTTCCGGATA-TCACCAAACCCCGGCACGAAAAGTGTCAAGGAACATGCAACCG--AACGGCCGGTATTCGCCTC-CCCGGAGACGGTGTGTGCGCGGATGCTGAGCTGCGATCTA--AAGTCTAAAACGACTCTCGGCAACGGATATCTCGGCTCTCGCATCGATGAAGAACGTAGCGAAATGCGATACTTGGTGTGAATTGCAGAATCCCGTGAACCATCGAGTCTTTGAACGCAAGTTGCGCCCCAAGCCTTCTGGCCGGGGGCACGTCTGCCTGGGTGTCACAAATCGTCGTCCCCC---ACTCA-TCCG--T------------TA------------AGG----ATT-C-GGGACGGAAGCTGGTCTCCCGTGTGTTACCGCA-CGCGGTTGGCCAAAATCCGAGCCAAGGAC-GCAGGGAGCGT-CCCGACATGCGGTGGTGAA-CTCGATCC-ACTTT-CCT-AT-CGTCGGCC-GCT-CCTGTCC-GG-AA-GCTCTA--GATGACCC-AAAGTCCTCAAANNNNNN
gq       GTGAACCTGCGGAAGGATCATTGTCGAAACCTGTCAAAAA-CAG-AACGACCCGC-GAACAAA--CGATCACCACT-CGCGGTGGG-CTGGTTT-CTTAGCCGAT-CCCTT-GCCCGCCGG-ATCCGTGGTTT-CGCGTACCG-TCCCGATCGGGAGCTCT-ATCTC-GGTCTGGTCGTGCGCGTTGCTTCCGGATA-TCACCAAACCCCGGCACGAAAAGTGTCAAGGAACAAGCAACCG--AACGGCCGGTATTCGCCTC-CCCGGAGACGGTGTGTGCGCGGATGCTGAGCTGCGATCTA--AAGTCTAAAACGACTCTCGGCAACGGATATCTCGGCTCTCGCATCGATGAAGAACGTAGCGAAATGCGATACTTGGTGTGAATTGCAGAATCCCGTGAACCATCGAGTCTTTGAACGCAAGTTGCGCCCCAAGCCTTCTGGCCGAGGGCACGTCTGCCTGGGTGTCACAAATCGTCGTCCCCC---ACTCA-TCCT--T------------TA------------AGG----ATT-C-GGGACGGAAGCTGGTCTCCCGTGTGTTACCGCA-CGCGGTTGGCCAAAATCCGAGCCAAGGAC-GCAGGGAGCGT-CCCGACATGCGGTGGTGAA-CTCGATCC-ACTTT-CCT-AT-CGTCGGCC-GCT-CCTGTCC-GG-AA-GCTCTA--GATGACCC-AAAGTCCTCAAAGCGACC
gr       GTGAACCTGCGGAAGGATCATTGTCGAAACCTGTCAAAAA-CAG-AACGACCCGC-GAACAAA--CGATCACCACT-CGCGGTGGG-CTGGTTT-CTTAGCCGAT-CCCTT-GCCCGCCGG-ATCCGTGGTTT-CGCGTACCG-TCCCGATCGGGAGCTTT-ATCTC-GGTCTGGTCGTGCGCGTTGCTTCCGGATA-TCACCAAACCCCGGCACGAAAAGTGTCAAGGAACATGCAACCG--AACGGCCGGTATTCGCCTC-CCCGGAGACGGTGTGTGCGCGGATGCTGAGCTGCGATCTA--AAGTCTAAAACGACTCTCGGCAACGGATATCTCGGCTCTCGCATCGATGAAGAACGTAGCGAAATGCGATACTTGGTGTGAATTGCAGAATCCCGTGAACCATCGAGTCTTTGAACGCAAGTTGCGCCCCAAGCCTTCTGGCCGAGGGCACGTCTGCCTGGGTGTCACAAATCGTCGTCCCCC---ACTCA-TCCT--T------------TA------------AGG----ATT-C-GGGACGGAAGCTGGTCTCCCGTGTGTTACCGCA-CGCGGTTGGCCAAAATCCGAGCCAAGGAC-GCAGGGGGCGT-CCCGACATGCGGTGGTGAA-CTCGATCC-ACTTT-CCT-AT-CGTCGGCC-GCT-CCTGTCC-GG-AA-GCTCTA--GATGACCC-AAAGTCCTCAAAGCGACC
gs       GTGAACCTGCGGAAGGATCATTGCCGAAACCTGTCAAAAA-CAG-AACGACCCGC-GAACAAA--CGATCACCACT-CGCGGTGGG-CTGGTTT-CTTAGCCGAT-CCCTT-GCCCGCCGG-ATCCGTGGTTT-CGCGTACCG-TCCCGATCGGGAGCTTT-ATCTC-GGTCTGGTCGTGCGCGTTGCTTCCGGATA-TCACCAAACCCCAGCACGAAAAGTGTCAAGGAACATGCAACCG--AACGGCCGGTATTCGCCTC-CCCGGAGACGGTGTGTGCGCGGATGCTGAGCTGCGATCTA--AAGTCTAAAACGACTCTCGGCAACGGATATCTCGGCTCTCGCATCGATGAAGAACGTAGCGAAATGCGATACTTGGTGTGAATTGCAGAATCCCGTGAACCATCGAGTCTTTGAACGCAAGTTGCGCCCCAAGCCTTCTGGCCGAGGGCACGTCTGCCTGGGTGTCACAAATCGTCGTCCCCC---ACTCA-TCCT--T------------TA------------AGG----ATT-C-GGGACGGAAGCTGGTCTCCCGTGTGTTACCGCA-CGCGGTTGGCCAAAATCCGAGCCAAGGAC-GCAGGGAGCGT-CCCGACATGCGGTGGTGAA-CTCGATCC-ACTTT-CCT-AT-CGTCGGCC-GCT-CCTGTCC-GG-AA-GCTCTA--GATGACCC-AAAGTCCTCAAAGCNNNN
gu       GTGAACCTGCGGAAGGATCATTGTCGAAACCTGTCAAAAA-CAG-AACGACCCGC-GAACAAA--CGATCACCACT-CGCGGTGGG-CTGGTTT-CTTAGCCGAT-CCCTT-GCCCGCCGG-ATCCGTGGTTT-CGCGTACCG-TCCCGATCGGGAGCTTT-ATCTC-GGTCTGGTCGTGCGCGTTGCTTCCGGATA-TCACCAAACCCCGGCACGAAAAGTGTCAAGGAACATGCAACCG--AACGGCCGGTATTCGCCTC-CCCGGAGACGGTGTGTGCGCGGATGCTGAGCTGCGATCTA--AAGTCTAAAACGACTCTCGGCAACGGATATCTCGGCTCTCGCATCGATGAAGAACGTAGCGAAATGCGATACTTGGTGTGAATTGCAGAATCCCGTGAACCATCGAGTCTTTGAACGCAAGTTGCGCCCCAAGCCTTCTGGCCGAGGGCACGTCTGCCTGGGTGTCACAAATCGTCGTCCCCC---ACTCA-TCCT--T------------TA------------AGG----ATT-C-GGGACGGAAGCTGGTCTCCCGTGTGTTACCGCA-CGCGGTTGGCCAAAATCCGAGCCAAGGAC-GCAGGGAGCGT-CCCGACATGCGGTGGTGAA-CTCGATCC-ACTTT-CCT-AT-CGTCGGCC-GCT-CCTGTCT-GG-AA-GCTCTA--GATGACCC-AAAGTCCTCAATGCNNNN
gv       GTGAACCTGCGGAAGGATCATTGTCGAAACCTGTCAAAAA-CAG-AACGACCCGC-GAACAAA--CGATCACCACT-CGCGGTGGG-CTGGTTT-CTTAGCCGAT-CCCTT-GCCCGCCGG-ATCCGTGGTTT-CGCGTACCG-TCCCGATCGGGAGCTTT-ATCTC-GGTCTGGTCGTGCGCGTTGCTTCCGGATA-TCACCAACCCCCGGCACGAAAAGTGTCAAGGAACATGCAACCG--AACGGCCGGTATTCGCCTC-CCCGGAGACGGTGTGTGCGCGGATGCTGAGCTGCGATCTA--AAGTCTAAAACGACTCTCGGCAACGGATATCTCGGCTCTCGCATCGATGAAGAACGTAGCGAAATGCGATACTTGGTGTGAATTGCAGAATCCCGTGAACCATCGAGTCTTTGAACGCAAGTTGCGCCCCAAGCCTTCTGGCCGAGGGCACGTCTGCCTGGGTGTCACAAATCGTCGTCCCCC---ACTCA-TCCT--T------------TA------------AGG----ATT-C-GGGACGGAAGCTGGTCTCCCGTGTGTTACCGCA-CGCGGTTGGCCAAAATCCGAGCCAAGGAC-GCAGGGAGCGT-CCCGACATGCGGTGGTGAA-CTCGATCC-ACTTT-CCT-AT-CGTCGGCC-GCT-CCTGTCC-GG-AA-GCTCTA--GATGACCC-AAAGTCCTCAAAGCNNNN
gw       GTGAACCTGCGGAAGGATCATTGTCGAAACCTGTCAAAAA-CAG-AACGACCCGC-GAACAAA--CGATCACCACT-CGCGGTGGG-CTGGTTT-CTTAGCCGAT-CCCTT-GCCCGCCGG-ATCCGTGGTTT-CGCGTACCG-TCCCGATCGGGAGCTTT-ATCTC-GGTCTGGTCGTGCGCGTTGCTTCCGGATA-TCACCAAACCCCGGCACGAAAAGTGTCAAGGAACATGCAACCG--AACGGCCGGTATTCGCCTC-CCCGGAGACGGTGTGTGCGCGGATGCTGAGCTGCGATCTA--AAGTCTAAAACGACTCTCGGCAACGGATATCTCGGCTCTCGCATCGATGAAGAACGTAGCGAAATGCGATACTTGGTGTGAATTGCAGAATCCCGTGAACCATCGAGTCTTTGAACGCAAGTTGCGCCCCAAGCCTTCTGGCCGAGGGCACGTCTGCCTGGGTGTCACAAATCGTCGTCCCCC---GCTCA-TCCT--T------------TA------------AGG----ATT-C-GGGACGGAAGCTGGTCTCCCGTGTGTTACCGCA-CGCGGTTGGCCAAAATCCGAGCCAAGGAC-GCAGGGAGCGT-CCCGACATGCGGTGGTGAA-CTCGATCN-NNNNN-NNN-NN-NNNNNNNN-NNN-NNNNNNN-NN-NN-NNNNNN--NNNNNNNN-NNNNNNNNNNNNNNNNNN
cb       GTGAACCTGCGGAAGGATCATTGTCGAAACCTGTCAAAAA-CAG-AACGACCCGC-GAACAAA--CGATCACCACT-CGCGGTGGG-CTGGTTT-CTTAGCCGAT-CCCTT-GCCCGCCGG-ATCCGTGGTTT-CGCGTACCG-TCCCGATCGGGAGCTTA-ATCTC-TGTCTGGTCGTGCGCGTTGCTTCCGGATA-TCACCAAACCCCGGCACAAAAAGTGTCAAGGAACATGCAACCG--AACGGCCGGTATTCGCCTC-CCCGGAGACGGTGTGTGCGCGGATGCTGAGCTGCGATCTA--AAGTCTAAAACGACTCTCGGCAACGGATATCTCGGCTCTCGCATCGATGAAGAACGTAGCGAAATGCGATACTTGGTGTGAATTGCAGAATCCCGTGAACCATCGAGTCTTTGAACGCAAGTTGCGCCCCAAGCCTTCTGGCCGAGGGCACGTCTGCCTGGGTGTCACAAACCGTCGTCCCCC---ACTCA-TCCT--T------------TA------------AGG----ATT-C-GGGACGGAAGCTGGTCTCCCGTGTGTTACCGCA-CGCGGTTGGCCAAAATCCGAGCCAAGGAC-GCAGGGAGCGT-CCCGACATGCGGTGGTGAA-CTCGATCC-ACTTT-CCT-AG-CGTCGGCC-GCT-CCTGTCC-GG-AA-GCTCTA--GATGACCC-AAAGTCCTCAAANNNNNN
gj       NNNAACCTGCGGAAGGATCATTGTCGAAACCTGTCAAAAA-CAG-AACGACCCGC-GAACAAA--CGATCACCACT-CGCGGTGGG-CTGGTTT-CTTGGCCGAT-CCTTT-GCCCGCCGG-ATCCGTGGTTT-CGTGCACCG-TCCCGATCGGGAGCTTT-ATCTC-GGTCTGGTCGTGCGCGTTGCTTCCGGATA-TCACCAAACCCCGGCACGAAAAGTGTCAAGGAACATGCAACCG--AACGGCCGGTATTCGCCTC-CCCGGAGACGGTGTGTGCGCGGATGCTGAGCTGCGATCTA--AAGTCTAAAACGACTCTCGGCAACGGATATCTCGGCTCTCGCATCGATGAAGAACGTAGCGAAATGCGATACTTGGTGTGAATTGCAGAATCCCGTGAACCATCGAGTCTTTGAACGCAAGTTGCGCCCCAAGCCTTCTGGCCGAGGGCACGTCTGCCTGGGTGTCACAAATCGTCGTCCCCC---ACTCA-TCCT--C------------TA------------AGG----ATT-C-GGGACGGAAGCTGGTCTCCCGTGTGTTACCGCA-CGCGGTTGGCCAAAATCCGAGCCAAGGAC-GCAGGGAGCGT-CCCGACATGCGGTGGTGAA-CTCGATCC-ACTTT-CCT-AT-CGTCGGCC-GCT-CCTGTCC-GG-AA-GCTCTA--GATGACCC-AAAGTCCTCAAANNNNNN
gk       NNNAACCTGCGGAAGGATCATTGTCGAAACCTGTCAAAAA-CAG-AACGACCCGC-GAACAAA--CGATCACCACT-CGCGGTGGG-CTGGTTT-CTTAGCCGAT-CCTTT-GCCCGCCGG-ATCCGTGGTTT-CGTGCACCG-TCCCGATCGGGAGCTTT-ATCTC-GGTCTGGTCGTGCGCGTTGCTTCCGGATA-TCACCAAACCCCGGCACGAAAAGTGTCAAGGAACATGCAACCG--AACGGCCGGTATTCGCCTC-CCCGGAGACGGTGTGTGCGCGGATGCTGAGCTGCGATCTA--AAGTCTAAAACGACTCTCGGCAACGGATATCTCGGCTCTCGCATCGATGAAGAACGTAGCGAAATGCGATACTTGGTGTGAATTGCAGAATCCCGTGAACCATCGAGTCTTTGAACGCAAGTTGCGCCCCAAGCCTTCTGGCCGAGGGCACGTCTGCCTGGGTGTCACAAATCGTCGTCCCCC---ACTCA-TCCTCTC------------TA------------AGG----ATT-C-GGGACGGAAGCTGGTCTCCCGTGTGTTACCGCA-CGCGGTTGGCCAAAATTCGAGCCAAGGAC-GCAGGGAGCGT-CCCGACATGCGGTGGTGAA-CTCGATCC-ACTTT-CCT-AT-CGTCGGCC-GCT-CCTGTCC-GG-AA-GCTCTA--GATGACCC-AAAGTCCTCAAAGCGACC
gl       NNNAACCTGCGGAAGGATCATTGTCGAAACCTGTCAAAAA-CAG-AACGACCCGC-GAACAAA--CGATCACCACT-CGCGGTGGG-CTGGTTT-CTTAGCCGAT-CCCTT-GCCCGCCGG-ATCCGTGGTTT-CGCGCACCG-TCCCGATCGGGAGCTTT-ATCTC-GGTCTGGTCGTGCGCGTTGCTTCCGGATA-TCACCAAACCCCGGCACGAAAAGTGTCAAGGAACATGCAACCG--AACGGCCGGTATTCGCCTC-CCCGGAGACGGTGTGTGCGCGGATGCTGAGCTGCGATCTA--AAGTCTAAAACGACTCTCGGCAACGGATATCTCGGCTCTCGCATCGATGAAGAACGTAGCGAAATGCGATACTTGGTGTGAATTGCAGAATCCCGTGAACCATCGAGTCTTTGAACGCAAGTTGCGCCCCAAGCCTTCTGGCCGAGGGCACGTCTGCCTGGGTGTCACAAATCGTCGTCCCCC---ACTCA-TCCTCTC------------TA------------AGG----ATT-C-GGGACGGAAGCTGGTCTCCCGTGTGTTACCGCA-CGCGGTTGGCCAAAATTCGAGCCAAGGAC-GCAGGGAGCGT-CCCGACATGCGGTGGTGAA-CTCGATCC-ACTTT-CCT-AT-CGTCGGCC-GCT-CCTGTCC-GG-AA-GCTCTA--GATGACCC-AAAGTCCTCAAANNNNNN
hb       GTGAACCTGCGGAAGGATCATTGTCGAAACCTGTCAAAAA-CAG-AACGACCCGC-GAACAAA--CGATCACCACT-CGCGGTGGG-CTGGTTT-CTTAGCCGAT-CCCTT-GCCCGCCGG-ATCCGTGGTTT-CGCGTACCG-TCCCGATCGGGAGCTTT-ATCTC-GGTCTGGTCGTGCGCGTTGCTTCCGGATA-TCACCAAACCCCGGCACGAAAAGTGTCAAGGAACATGCAACCG--AACGGCCGGTATTCGCCTC-CCCGGAGACGGTGTGTGCGCGGATGCCGAGCTGCGATCTA--AAGTCTAAAACGACTCTCGGCAACGGATATCTCGGCTCTCGCATCGATGAAGAACGTAGCGAAATGCGATACTTGGTGTGAATTGCAGAATCCCGTGAACCATCGAGTCTTTGAACGCAAGTTGCGCCCCAAGCCTTCGGGCCGAGGGCACGTCTGCCTGGGTGTCACAAATCGTCGTCCCCC---ACTCA-TCCT--T------------TA------------AGG----ATT-C-GGGACGGAAGCTGGCCTCCCGTGTGTTACCGCA-CGCGGTTGGCCAAAATCCGAGCCAAGGAC-GCAGGGAGCGT-CCCGACATGCGGTGGTGAA-CTCGATCC-ACTTT-CCT-AG-CGTCGGCC-GCT-CCTGTCC-GG-AA-GCTCTA--GATGNNNN-NNNNNNNNNNNNNNNNNN
ES001_he NNNNNNNNNNNNNNNNNNNNNNNTCGAAACCTGTCAAAAA-CAG-AACGACCCGC-GAACAAA--CGATCACCACT-CGCGGTGGG-CTGGTTT-CTTAGCCGAT-CCCTT-GCCCGCCGG-ATCCGTGGTTT-CGCGTACCG-TCCGGATCGGGAGCTTA-ATCTC-TGTCTGGTCGTGCGCGTTGCTTCCGGATA-TCACCAAACCCCGGCACAAAAAGTGTCAAGGAACATGCAACCG--AACGGCCGGTATTCGCCTC-CCCGGAGACGGTGTGTGCGCGGATGCTGAGCTGCGATCTA--AAGTCTAAAACGACTCTCGGCAACGGATATCTCGGCTCTCGCATCGATGAAGAACGTAGCGAAATGCGATACTTGGTGTGAATTGCAGAATCCCGTGAACCATCGAGTCTTTGAACGCAAGTTGCGCCCCAAGCCTTCTGGCCGAGGGCACGTCTGCCTGGGTGTCACAAATCGTCGTCCCCC---ACTCA-TCCT--T------------TA------------AGG----ATT-C-GGGACGGAAGCTGGTCTCCCGTGTGTTACCGCA-CGCGGTTGGCCAAAATCCGAGCCAAGGAC-GCAGGGAGCNN-NNNNNNNNNNNNNNNNNNN-NNNNNNNNNNNNNN-NNN-NN-NNNNNNNNNNNNNNNNNNNNNNNNNNNNNNNNN--NNNNNNNN-NNNNNNNNNNNNNNNNNN
ES004_ov NNGAACCTGCGGAAGGATCATTGTCGAAACCTGTCAAAAA-CAG-AACGACCCGC-GAACAAA--CGATCACCACT-CGCGGTGGG-CTGGTTT-CTTAGCCGAT-CCCTT-GCCCGCCGG-ATCCGTGGTTT-CGCGTACCG-TCCGGATCGGGAGCTTA-ATCTC-TGTCTGGTCGTGCGCGTTGCTTCCGGATA-TCACCAAACCCCGGCACAAAAAGTGTCAAGGAACATGCAACCG--AACGGCCGGTATTCGCCTC-CCCGGAGACGGTGTGTGCGCGGATGCTGAGCTGCGATCTA--AAGTCTAAAACGACTCTCGGCAACGGATATCTCGGCTCTCGCATCGATGAAGAACGTAGCGAAATGCGATACTTGGTGTGAATTGCAGAATCCCGTGAACCATCGAGTCTTTGAACGCAAGTTGCGCCCCAAGCCTTCTGGCCGAGGGCACGTCTGCCTGGGTGTCACAAATCGTCGTCCCCC---ACTCA-TCCT--T------------TA------------AGG----ATT-C-GGGACGGAAGCTGGTCTCCCGTGTGTTACCGCA-CGCGGTTGGCCAAAATCCGAGCCAAGGAC-GCAGGGAGCGT-CCCGACATGCGGTGGTGAA-CTCGATCC-ACTTT-CCT-AT-CGTCGGCC-GCT-CCTGTCC-GG-AA-GCTCTA--GATGACCC-AAAGTCCTCAAAGCGAAC
ES007_nv GTGAACCTGCGGAAGGATCATTGTCGAAACCTGTCAAAAA-CAG-AACGACCCGC-GAACAAA--CGATCACCACT-CGCGGTGGG-CTGGTTT-CTTAGCCGAT-CCCTT-GCCCGCCGG-ATCCGTGGTTT-CGCGTACCG-TCCCGATCGGGAGCTKA-ATCTC-TGTCTGGTCGTGCGCGTTGCTTCCGGATA-TCACCAAACCCCGGCACAAAAAGTGTCAAGGAACATGCAACCG--AACGGCCGGTATTCGCCTC-CCCGGAGACGGTGTGTGCGCGGATGCTGAGCTGCGATCTA--AAGTCTAAAACGACTCTCGGCAACGGATATCTCGGCTCTCGCATCGATGAAGAACGTAGCGAAATGCGATACTTGGTGTGAATTGCAGAATCCCGTGAACCATCGAGTCTTTGAACGCAAGTTGCGCCCCAAGCCTTCTGGCCGAGGGCACGTCTGCCTGGGTGTCACAAATCGTCGTCCCCC---ACTCA-TCCT--T------------TA------------AGG----ATT-C-GGGACGGAAGCTGGTCTCCCGTGTGTTACCGCA-CGCGGTTGGCCAAAATCCGAGCCAAGGAC-GCAGGGAGCGT-CCCGACATGCGGTGGTGAA-CTCGATCC-ACTTT-CCT-AG-CGTCGGCC-GCT-CCTGTCC-GG-AA-GCTCTA--GATGACCC-AAAGTCCTCAAAGCGACC
ES027_ow NNNNNNNTGCGGAAGGATCATTGTCGAA-CCTGTCAAAAA-CAG-AACGACCCGC-GAACAAA--CGATCACCACT-CGCGGTGGG-CTGGTTT-CTTAGCCGAT-CCCTT-GCCCGCCGG-ATCCGTGGTTT-CGCGTACCG-TCCCGATCGGGAGCTTT-ATCTC-GGTCTGGTCGTGCGCGTTGCTTCCGGATA-TCACCAAACCCCGGCACGAAAAGTGTCAAGGAACAAGCAACCG--AACGGCCGGTATTCGCCTC-CCCGGAGACGGTGTGTGCGCGGATGCTGAGCTGCGATCTA--AAGTCTAAAACGACTCTCGGCAACGGATATCTCGGCTCTCGCATCGATGAAGAACGTAGCGAAATGCGATACTTGGTGTGAATTGCAGAATCCCGTGAACCATCGAGTCTTTGAACGCAAGTTGCGCCCCAAGCCTTCTGGCCGAGGGCACGTCTGCCTGGGTGTCACAAATCGTCGTCCCCC---ACTCA-TCCT--T------------TA------------AGG----ATT-C-GGGACGGAAGCTGGTCTCCCGTGTGTTACCGCA-CGCGGTTGGCCAAAATCCGAGCCAAGGAC-GCAGGGAGCGT-CCCGACATGCGGTGGTGAA-CTCGATCC-ACTTT-CCT-AT-CGTCGGCC-GCT-CCTGTCC-GG-AA-GCTCTA--GATGACCC-AAAGTCCTCAAAGCGACC
ES030_nw GTGAACCTGCGGAAGGATCATTGTCGAAACCTGTCAAAAA-CAG-AACGACCCGC-GAACAAA--CGATCACCACT-CGCGGTGGG-CTGGTTT-CTTAGCCGAT-CCCTT-GCCCGCCGG-ATCCGTGGTTT-CGCGTACCG-TCCCGATCGGGAGCTTT-ATCTC-GGTCTGGTCGTGCGCGTTGCTTCCGGATA-TCACCAAACCCCGGCACGAAAAGTGTCAAGGAACATGCAACCG--AACGGCCGGTATTCGCYTC-CCCGGAGACGGTGTGTGCGCGGATGCTGAGCTGCGATCTA--AAGTCTAAAACGACTCTCGGCAACGGATATCTCGGCTCTCGCATCGATGAAGAACGTAGCGAAATGCGATACTTGGTGTGAATTGCAGAATCCCGTGAACCATCGAGTCTTTGAACGCAAGTTGCGCCCCAAGCCTTCTGGCCGAGGGCACGTCTGCCTGGGTGTCACAAATCGTCGTCCCCC---ACTCA-TCCT--T------------TA------------AGG----ATT-C-GGGACGGAAGCTGGTCTCCCGTGTGTTACCGCA-CGCGGTTGGCCAAAATCCGAGCCAAGGAC-GCAGGGAGCGT-CCCGACATGCGGTGGTGAA-CTCGATCC-ACTTT-CCT-AT-CGTCGGCC-GCT-CCTGTCC-GG-AA-GCTCTA--GATGACCC-AAAGTCCTCAAAGCGACC
ES031_nx GTGAACCTGCGGAAGGATCATTGTCGAAACCTGTCAAAAA-CAG-AACGACCCGC-GAACAAA--CGATCACCACT-CGCGGTGGG-CTGGTTT-CTTAGCCGAT-CCCTT-GCCCGCCGG-ATCCGTGGTTT-CGCSTACCG-TCCCGATCGGGAGCTTT-ATCTC-GGTCTGGTCGTGCGCGTTGCTTCCGGATA-TCACCAAACCCCGGCACRAAAAGTGTCAAGGAACATGCAACCG--AACGGCCGGTATTCGCCTC-CCCGGAGACGGTGTGTGCGCGGATGCTGAGCTGCGATCTA--AAGTCTAAAACGACTCTCGGCAACGGATATCTCGGCTCTCGCATCGATGAAGAACGTAGCGAAATGCGATACTTGGTGTGAATTGCAGAATCCCGTGAACCATCGAGTCTTTGAACGCAAGTTGCGCCCCAAGCCTTCTGGCCGAGGGCACGTCTGCCTGGGTGTCACAAATCGTCGTCCCCC---ACTCA-TCCT--T------------TA------------AGG----ATT-C-GGGACGGAAGCTGGTCTCCCGTGTGTTACCGCA-CGCGGTTGGCCAAAATCCGAGCCAAGGAC-GCAGGGAGCGT-CCCGACATGCGGTGGTGAA-CTCGATCC-ACTTT-CCT-AT-CGTCGGCC-GCT-CCTGTCC-GG-AA-GCTCTA--GATGACCC-AAAGTCCTCAAAGCGACC
ES033_ny GTGAACCTGCGGAAGGATCATTGTCGAAACCTGTCAAAAA-CAG-AACGACCCGC-GAACAAA--CGATCACCACT-CGCGGTGGG-CTGGTTT-CTTAGCCGAT-CCCTT-GCCCGCCGG-ATCCGTGGTTT-CGCGTACCG-TCCCGATCGGGAGCTTA-ATCTC-KGTCTGGTCGTGCGCGTTGCTTCCGGATA-TCACCAAACCCCGGCACAAAAAGTGTCAAGGAACATGCAACCG--AACGGCCGGTATTCGCCTC-CCCGGAGACGGTGTGTGCGCGGATGCTGAGCTGCGATCTA--AAGTCTAAAACGACTCTCGGCAACGGATATCTCGGCTCTCGCATCGATGAAGAACGTAGCGAAATGCGATACTTGGTGTGAATTGCAGAATCCCGTGAACCATCGAGTCTTTGAACGCAAGTTGCGCCCCAAGCCTTCTGGCCGAGGGCACGTCTGCCTGGGTGTCACAAATCGTCGTCCCCC---ACTCA-TCCT--T------------TA------------AGG----ATT-C-GGGACGGAAGCTGGTCTCCCGTGTGTTACCGCA-CGCGGTTGGCCAAAATCCGAGCCAAGGAC-GCAGGGAGCGT-CCCGACATGCGGTGGTGAA-CTCGATCC-ACTTT-CCT-AT-CGTCGGCC-GCT-CCTGTCC-GG-AA-GCTCTA--GATGACCC-AAAGTCCTCAAAGCGACC
ES037_nz GTGAACCTGCGGAAGGATCATTGTCGAAACCTGTCAAAAA-CAG-AACGACCCGC-GAACAAA--CGATCACCACT-CGCGGTGGG-CTGGTTT-CTTAGCCGAT-CCCTT-GCCCGCCGG-ATCCGTGGTTT-CGCGYACCG-TCCCGATCGGGAGCYTW-ATCTC-KGTCTGGTCGTGCGCGTTGCTTCCGGATA-TCACCAAACCCCGGCACRAAAAGTGTCAAGGAACATGCAACCG--AACGGCCGGTATTCGCCTC-CCCGGAGACGGTGTGTGCGCGGATGCTGAGCTGCGATCTA--AAGTCTAAAACGACTCTCGGCAACGGATATCTCGGCTCTCGCATCGATGAAGAACGTAGCGAAATGCGATACTTGGTGTGAATTGCAGAATCCCGTGAACCATCGAGTCTTTGAACGCAAGTTGCGCCCCAAGCCTTCTGGCCGAGGGCACGTCTGCCTGGGTGTCACAAATCGTCGTCCCCC---ACTCA-TCCT--T------------TA------------AGG----ATT-C-GGGACGGAAGCTGGTCTCCCGTGTGTTACCGCA-CGCGGTTGGCCAAAATCCGAGCCAAGGAC-GCAGGGAGCGT-CCCGACATGCGGTGGTGAA-CTCGATCC-ACTTT-CCT-AT-CGTCGGCC-GCT-CCTGTCC-GG-AA-GCTCTA--GATGACCC-AAAGTCCTCAAAGCGACC
ES042_oa NNNNNNNNGCGGAAGGATCATTGTCGAAACCTGTCAAAAA-CAG-AACGACCCGC-GAACAAA--CGATCACCACT-CGCGGTGGG-CTGGTTT-CTTAGCCGAT-CCCTT-GCCCGCCGG-ATCCGTGGTTT-CGCGTACCG-TCCCGATCGGGAGCTTA-ATCTC-TGTCTGGTCGTGCGCGTTGCTTCCGGATA-TCACCAAACCCCGGCACAAAAAGTGTCAAGGAACATGCAACCG--AACGGCCGGTATTCGCCTC-CCCGGAGACGGTGTGTGCGCGGATGCTGAGCTGCGATCTA--AAGTCTAAAACGACTCTCGGCAACGGATATCTCGGCTCTCGCATCGATGAAGAACGTAGCGAAATGCGATACTTGGTGTGAATTGCAGAATCCCGTGAACCATCGAGTCTTTGAACGCAAGTTGCGCCCCAAGCCTTCTGGCCGAGGGCACGTCTGCCTGGGTGTCACAAATMGTCGTCCCCC---ACTCA-TCCT--T------------TA------------AGG----ATT-C-GGGACGGAAGCTGGTCTCCCGTGTGTTACCGCA-CGCGGTTGGCCAAAATCCGAGCCAAGGAC-GCAGGGAGCGT-CCCGACATGCGGTGGTGAA-CTCGATCC-ACTTT-CCT-AG-CGTCGGCC-GCT-CCTGTCC-GG-AA-GCTNNN--NNNNNNNNNNNNNNNNNNNNNNNNNNN
ES046_oc GTGAACCTGCGGAAGGATCATTGTCGAAACCTGTCAAAAA-CAG-AACGACCCGC-GAACAAA--CGATCACCACT-CGCGGTGGG-CTGGTTT-CTTAGCCGAT-CCCTT-GCCCGCCGG-ATCCGTGGTTT-CGCGTACCG-TCCCGATCGGGAGCTTT-ATCTC-GGTCTGGTCGTGCGCGTTGCTTCCGGATA-TCACCAAACCCCGGCACRAAAAGTGTCAAGGAACATGCAACCG--AACGGCCGGTATTCGCCTC-CCCGGAGACGGTGTGTGCGCGGATGCTGAGCTGCGATCTA--AAGTCTAAAACGACTCTCGGCAACGGATATCTCGGCTCTCGCATCGATGAAGAACGTAGCGAAATGCGATACTTGGTGTGAATTGCAGAATCCCGTGAACCATCGAGTCTTTGAACGCAAGTTGCGCCCCAAGCCTTCTGGCCGAGGGCACGTCTGCCTGGGTGTCACAAATCGTCGTCCCCC---ACTCA-TCCT--T------------TA------------AGG----ATT-C-GGGACGGAAGCTGGTCTCCCGTGTGTTACCGCA-CGCGGTTGGCCAAAATCCGAGCCAAGGAC-GCAGGGAGCGT-CCCGACATGCGGTGGTGAA-CTCGATCC-ACTTT-CCT-AT-CGTCGGCC-GCT-CCTGTCC-GG-AA-GCTCTA--GATGACCC-AAAGTCCTCAAAGCGACC
ES047_od GTGAACCTGCGGAAGGATCATTGTCGAAACCTGTCAAAAA-CAG-AACGACCCGC-GAACAAA--CGATCACCACT-CGCGGTGGG-CTGGTTT-CTTAGCCGAT-CCCTT-GCCCGCCGG-ATCCGTGGTTT-CGCGYACCG-TCCCGATCGGGAGCTTA-ATCTC-TGTCTGGTCGTGCGCGTTGCTTCCGGATA-TCACCAAACCCCGGCACAAAAAGTGTCAAGGAACATGCAACCG--AACGGCCGGTATTCGCCTC-CCCGGAGACGGTGTGTGCGCGGATGCTGAGCTGCGATCTA--AAGTCTAAAACGACTCTCGGCAACGGATATCTCGGCTCTCGCATCGATGAAGAACGTAGCGAAATGCGATACTTGGTGTGAATTGCAGAATCCCGTGAACCATCGAGTCTTTGAACGCAAGTTGCGCCCCAAGCCTTCTGGCCGAGGGCACGTCTGCCTGGGTGTCACAAATCGTCGTCCCCC---ACTCA-TCCG--T------------TA------------AGG----ATT-C-GGGACGGAAGCTGGTCTCCCGTGTGTTACCGCA-CGCGGTTGGCCAAAATCCGAGCCAAGGAC-GCAGGGAGCGT-CCCGACATGCGGTGGTGAA-CTCGATCC-ACTTT-CCT-AK-CGTCGGCC-GCT-CCTGTCC-GG-AA-GCTCTA--GATGACCC-AAAGTCCTCAAAGCGACC
ES048_ox GTGAACCTGCGGAAGGATCATTGTCGAAACCTGTCAAAAA-CAG-AACGACCCGC-GAACAAA--CGATCACCACT-CGCGGTGGG-CTGGTTT-CTTAGCCGAT-CCCTT-GCCCGCCGG-ATCCGTGGTTT-CGCGTACCG-TCCCGATCGGGAGCTTA-ATCTC-TGTCTGGTCGTGCGCGTTGCTTCCGGATA-TCACAAAACCCCGGCACAAAAAGTGTCAAGGAACATGCAACCG--AACGGCCGGTATTCGCCTC-CCCGGAGACGGTGTGTGCGCGGATGCTGAGCTGCGATCTA--AAGTCTAAAACGACTCTCGGCAACGGATATCTCGGCTCTCGCATCGATGAAGAACGTAGCGAAATGCGATACTTGGTGTGAATTGCAGAATCCCGTGAACCATCGAGTCTTTGAACGCAAGTTGCGCCCCAAGCCTTCTGGCCGAGGGCACGTCTGCCTGGGTGTCACAAATCGTCGTCCCCC---ACTCA-TCCG--T------------TA------------AGG----ATT-C-GGGACGGAAGCTGGTCTCCCGTGTGTTACCGCA-CGCGGTTGGCCAAAATCCGAGCCAAGGAC-GCAGGGAGCGT-CCCGACATGCGGTGGTGAA-CTCGATCC-ACTTT-CCT-AG-CGTCGGCC-GCT-CCTGTCC-GG-AA-GCTCTA--GATGACCC-AAAGTCCTCAAAGCGACC
ES050_oy GTGAACCTGCGGAAGGATCATTGTCGAAACCTGTCAAAAA-CAG-AACGACCCGC-GAACAAA--CGATCACCACT-CGCGGTGGG-CTGGTTT-CTTAGCCGAT-CCCWT-GCCCGCCGG-ATCCGTGGTTT-CGCGTACCG-TCCCGATCGGGAGCTTA-ATCTC-TGTCTGGTCGTGCGCGTTGCTTCCGGATA-TCACCAAACCCCGGCACAAAAAGTGTCAAGGAACATGCAACCG--AACGGCCGGTATTCGCCTC-CCCGGAGACGGTGTGTGCGCGGATGCTGAGCTGCGATCTA--AAGTCTAAAACGACTCTCGGCAACGGATATCTCGGCTCTCGCATCGATGAAGAACGTAGCGAAATGCGATACTTGGTGTGAATTGCAGAATCCCGTGAACCATCGAGTCTTTGAACGCAAGTTGCGCCCCAAGCCTTCTGGCCGAGGGCACGTCTGCCTGGGTGTCACAAATCGTCGTCCCCC---ACTCA-TCCT--T------------TA------------AGG----ATT-C-GGGACGGAAGCTGGTCTCCCGTGTGTTACCGCA-CGCGGTTGGCCAAAATCCGAGCCAAGGAC-GCAGGGAGCGT-CCCGACATGCGGTGGTGAA-CTCGATCC-ACTTT-CCT-AG-CGTCGGCC-GCT-CCTGTCC-GG-AA-GCTCTA--GATGACCC-AAAGTCCTCAAAGCGACC
ES053_oi GTGAACCTGCGGAAGGATCATTGTCGAAACCTGTCAAAAA-CAG-AACGACCCGC-GAACAAA--CGATCACCACT-CGCGGTGGG-CTGGTTT-CTTAGCCGAT-CCCTT-GCCCGCCGG-ATCCGTGGTTT-CGCGTACCG-TCCCGATCGGGAGCTTA-ATCTC-TGTCTGGTCGTGCGCGTTGCTTCCGGATA-TCACCAAACCCCGGCACAAAAAGTGTCAAGGAACATGCAACCG--AACGGCCGGTATTCGCCTC-CCCGGAGACGGTGTGTGCGCGGATGCTGAGCTGCGATCTA--AAGTCTAAAACGACTCTCGGCAACGGATATCTCGGCTCTCGCATCGATGAAGAACGTAGCGAAATGCGATACTTGGTGTGAATTGCAGAATCCCGTGAACCATCGAGTCTTTGAACGCAAGTTGCGCCCCAAGCCTTCTGGCCGAGGGCACGTCTGCCTGGGTGTCACAAATCGTCGTCCCCC---ACTCA-TCCT--T------------TA------------AGG----ATT-C-GGGACGGAAGCTGGTCTCCCGTGTGTTACCGCA-CGCGGTTGGCCAAAATCCGAGCCAAGGAC-GCAGGGAGCGT-CCCGACATGCGGTGGTGAA-CTCGATCC-ACTTT-CCT-AG-CGTCGGCC-GCT-CCTGTCC-GG-AA-GCTCTA--GATGACCC-AAAGTCCTCAAAGANACC
ES072_of GTGAACCTGCGGAAGGATCATTGTCGAAACCTGTCAAAAA-CAG-AACGACCCGC-GAACAAA--CGATCACCACT-CGCGGTGGG-CTGGTTT-CTTAGCCGAT-CCCTT-GCCCGCCGG-ATCCGTGGTTT-CGCGTACCG-TCCCGATCGGGAGCCTA-ATCTC-TGTCTGGTCGTGCGCGTTGCTTCCGGATA-TCACCAAACCCCGGCACAAAAAGTGTCAAGGAACATGCAACCG--AACGGCCGGTATTCGCCTC-CCCGGAGACGGTGTGTGCGCRGATGCTGAGCTGCGATCTA--AAGTCTAAAACGACTCTCGGCAACGGATATCTCGGCTCTCGCATCGATGAAGAACGTAGCGAAATGCGATACTTGGTGTGAATTGCAGAATCCCGTGAACCATCGAGTCTTTGAACGCAAGTTGCGCCCCAAGCCTTCTGGCCGAGGGCACGTCTGCCTGGGTGTCACAAATCGTCGTCCCCC---ACTCA-TCCT--T------------TA------------AGG----ATT-C-GGGACGGAAGCTGGTCTCCCGTGTGTTACCGCA-CGCGGTTGGCCAAAATCCGAGCCAAGGAC-GCAGGGAGCGT-CCCGACATGCGGTGGTGAA-CTCGATCC-ACTTT-CCT-AG-CGTCGGCC-GCT-CCTGTCC-GG-AA-GCTCTA--GATGACCC-AAAGTCCTCAAAGCGACC
ES075_hg GTGAACCTGCGGAAGGATCATTGTCGAAACCTGTCAAAAA-CAG-AACGACCCGC-GAACAAA--CGATCACCACT-CGCGGTGGG-CTGGTTT-CTTAGCCGAT-CCCTT-GCCCGCCGG-ATCCGTGGTTT-CGCGTACCG-ACCCGATCGGGAGCTTT-ATCTC-GGTCTGGTCGTGCGCGTTGCTTCCGGATA-TCACCAAACCCCGGCACAAAAAGTGTCAAGGAACATGCAACCG--AACGGCCGGTATTCGCCTC-CCCGGAGACGGTGTGTGCGCGGATGCTGAGCTGCGATCTA--AAGTCTAAAACGACTCTCGGCAACGGATATCTCGGCTCTCGCATCGATGAAGAACGTAGCGAAATGCGATACTTGGTGTGAATTGCAGAATCCCGTGAACCATCGAGTCTTTGAACGCAAGTTGCGCCCCAAGCCTTCGGGCCGAGGGCACGTCTGCCTGGGTGTCACAAATCGTCGTCCCCC---ACTCA-TCCT--TT-----------TA------------AGG----ATT-C-GGGACGGAAGCTGGTCTCCCGTGTGTTACCGCA-CGCGGTTGGCCAAAATCCGAGCCAAGGAC-GCAGGGAGCGT-CCCGACATGCGGTGGTGAA-CTCGATCC-ACTTT-CCT-AT-CGTCGGCC-GCT-CCTGTCC-GG-AA-GCTCTA--GATGACCC-AAAGTCCTCAAAGCGACC
ES079_oz NNNNNNCTGCGGAAGGATCATTGTCGAAACCTGTCAAAAA-CAG-AACGACCCGC-GAACAAA--CGATCACCACT-CGCGGTGGG-CTGGTTT-CTTAGCCGAT-CCCTT-GCCCGCCGG-ATCCGTGGTTT-CGCGCACCA-TCCCGACCGGGAGCTTT-CTCTC-GGTCTGGTCGTGCGCGTTGCTTCCGGATA-TCACCAAACCCCGGCACGAAAAGTGTCAAGGAACATGCAACCG--AACGGCCGGTATTCGCCTC-CCCGGAGACGGTGTGTGCGCGGATGCTGAGCTGCGATCTA--AAGTCTAAAACGACTCTCGGCAACGGATATCTCGGCTCTCGCATCGATGAAGAACGTAGCGAAATGCGATACTTGGTGTGAATTGCAGAATCCCGTGAACCATCGAGTCTTTGAACGCAAGTTGCGCCCCAAGCCTTCTGGCCGAGGGCACGTCTGCCTGGGTGTCACAAATCGTCGTCCCCC---ACTCA-TCCTC-T------------TA------------AGG----ATT-C-GGGACGGAAGCTGGTCTCCCGTGTGTTACCGCA-CGCGGTTGGCCAAAATCCGAGCCAAGGAC-GCAGGGAGCGT-CCCGACATGCGGTGGTGAA-CTCGATCC-ACTTT-CCT-AT-CGTCGGCC-GCT-CCTGTCC-GG-AA-GCTCTA--NATGACCC-AAAATCCTCNAAGCGACC
1599_out GTGAACCTGCGGAAGGATCATTGTCGATACCTGTCTAAAA-CAG-AACGACCCGC-GAACAAA--CGATCACCACT-CGCGGTTGGGCTGGTTT-CTTTGCCGAT-CCCTT-GCCCGCCGG-ATCCGTGGTTT-CGCGTACCG-TCCTGGTCGGGAGCTCT-ATCTC-GGTCTGGCCGTGCGCGTTGCTTCCGGATA-TCACCAAACCCCGGCACGAAAAGTGTCAAGGAACATGCAACCG--AACGGCCGGCATTCGCCTC-CCCGGAGACGGTGTGTGCGTGGATGCTGAGCTGCGATCTA--AAGTCTAAAACGACTCTCGGCAACGGATATCTCGGCTCTCGCATCGATGAAGAACGTAGCGAAATGCGATACTTGGTGTGAATTGCAGAATCCCGTGAACCATCGAGTYTTTGAACGCAAGTTGCGCCCCAAGCCTTCTGGCCGAGGGCACGTCTGCCTGGGTGTCACAAATCGTCGTCCCCCC----TCA-TCCT--C------------TA------------AGG----ATTTC-GGGACGGAAGCTGGTCTCCCGTGTGTTACCGCA-CGCGGTTGGCCAAAATCCGAGCCAAGGAC-GCAGGGAGCGT-CCCGACATGCGGTGGTGAA-CTCGATCC-ACTTT-CAT-AT-CGTCGGCC-GCT-CCTGTCC-GG-AA-GCTCTA--GATGACCC-AAAGTTCTCAAAGCGACC
1600_out GTGAaCCTGCGGAAGGATCATTGTCGATACCTGTCTAAAA-CAG-AACGACCCGC-GAACAAA--CGACCACCACT-CGCGGTGGG-CTGGTTT-CTTTGCCGAT-CCCTT-GSCCGCCGG-ATCCGTGGTTT-CSCGTACCG-TCCTGGTCGGGARCTCT-ATCTC-GGTCTGGCCGTGCGCGTTGCTTCCGGATA-TCACCAAACCCCGGCACGAAAAGTGTCAAGGAACATGCAACCG--AACGGSCGGSATTCGCCTC-CCCGGARACGGTGTGTGCGTG-ATGCTGAGCTGCGATCTA--AAGTCTAAAACGACTCTCGGCAACGGATATCTCGGCTCTCGCATCGATGAAGAACGTAGCGAAATGCGATACTTGGTGTGAATTGCAGAATCCCGTGAACCATCGAGTCTTTGAACGCAAGTTGCGCCCCAAGCCTTCWGGCCGAGGGCACGTCTGCCTGGGTGTCACAAATCGTCGTCCCCCC----TCA-TCCT--C------------TA------------AGG----ATTTC-GGGACGGAAGCTGGTCTCCCGTGTGTTACCGCA-CGCGGTTGGCCAAAATCCGAGCCAAGGAC-GCAGGGAGCGT-CCCGACATGCGGTGGTGAA-CTCGATCC-ACTTT-CAT-AT-CGTCGGCC-GCT-CCTGTCC-GG-AA-GCTCTA--GATGACCC-AAANNNNNNNNNNNNNNN
0440_ef  NNNNNNNNNNNNNNNNNNNATTGTCGAAACCTGTCAAAAA-CAG-AACGACCCGC-GAACAAA--CGATCACCACT-CGCGGTGGG-CTGGTTT-CTTAGCCGAT-CCCTT-GCCCGCCGG-ATCCGTGGTTT-CGCGTACCG-TCCCGATCGGGAGCTTA-ATCTC-KGTCTGGTCGTGCGCGTTGCTTCCGGATA-TCACCAAACCCCGGCACAAAAAGTGTCAAGGAACATGCAACCG--AACGGCCGGTATTCGCCTC-CCCGGAGACGGTGTGTGCGCGGATGCTGAGCTGCGATCTA--AAGTCTAAAACGACTCTCGGCAACGGATATCTCGGCTCTCGCATCGATGAAGAACGTAGCGAAATGCGATACTTGGTGTGAATTGCAGAATCCCGTGAACCATCGAGTCTTTGAACGCAAGTTGCGCCCCAAGCCTTCTGGCCGAGGGCACGTCTGCCTGGGTGTCACAAATCGTCGTCCCCC---ACTCA-TCCT--T------------TA------------AGG----ATT-C-GGGACGGAAGCTGGTCTCCCGTGTGTTACCGCA-CGCGGTTGGCCAAAATCCGAGCCAAGGAC-GCAGGGAGCGT-CCCGACATGCGGTGGTGAA-CTCGATCC-ACTTT-CCT-AT-CGTCGGCC-GCT-CCTGTCC-GG-AA-GCTCTA--GATGACCC-AAAGTCCTCAAAGCGACC
1817_pe  GTGAACCTGCGGAAGGATCATTGTCGAAACCTGTCAAAAA-CAG-AACGACTCGC-GAACAAA--CGATCACCACT-CGCGGTGGG-CTGGTTT-CTTAGCCGAT-CCCTT-GCCCGCCGG-ATCCGTGGTTT-CGCGTGCCG-TCCCGATCGGGAGCTTT-ATCTC-GGTCTGGTCGTGCGCGTTGCTTCCGGATA-TCACCAAACCCCGGCACGAAAAGTGTCAAGGAACATGCAACCG--AACGGCCGGTATTCGCCTC-CCCGGAGACGGTGTGTGCGCGGATGCTGAGCTGCGATCTA--AAGTCTAAAACGACTCTCGGCAACGGATATCTCGGCTCTCGCATCGATGAAGAACGTAGCGAAATGCGATACTTGGTGTGAATTGCAGAATCCCGTGAACCATCGAGTCTTTGAACGCAAGTTGCGCCCCAAGCCTTCTGGCCGAGGGCACGTCTGCCTGGGTGTCACAAATCGTCGTCCCCC---ACTCA-TCCT--T------------TA------------AGG----ATC-C-GGGACGGAAGCTGGTCTCCCGTGTGTTACCGCA-CGCGGTTGGCCAAAATCCGAGCCAAGGAC-GCAGGGAGCGT-CCCGACATGCGGTGGTGAA-CTCGATCN-NNNNN-NNN-NN-NNNNNNNN-NNN-NNNNNNN-NN-NN-NNNNNN--NNNNNNNN-NNNNNNNNNNNNNNNNNN
1820_pf  NNNNNNNNNNNNNNNNNNNNNNNNNNNNNNNNNNNAAAAA-CAG-AACGACCCGC-GAACAAA--CGATCACCACT-CGCGGTGGG-CTGGTTT-CTTAGCCGAT-CCCTT-GCCCGCCGG-ATCCGTGGTTT-CGCGTGCCG-TCCCGATCGGGAGCTTT-ATCTC-GGTCTGGTCGTGCGCGTTGCTTCCGGATA-TCACCAAACCCCGGCACGAAAAGTGTCAAGGAACATGCAACCG--AACGGCCGGTATTCGCCTC-CCCGGAGACGGTGTGTGCGCGGATGCTGAGCTGCGATCTA--AAGTCTAAAACGACTCTCGGCAACGGATATCTCGGCTCTCGCATCGATAAAGAACGTAGCGAAATGCGATACTTGGTGTGAATTGCAGAATCCCGTGAACCATCGAGTCTTTGAACGCAAGTTGCGCCCCAAGCCTTCTGGCCGAGGGCACGTCTGCCTGGGTGTCACAAATCGTCGTCCCCC---ACTCA-TCCT--T------------TA------------AGG----ATT-C-GGGACGGAAGCTGGTCTCCCGTGTGTTACCGCA-CGCGGTTGGCCAAAATCCGAGCCAAGGAC-GCAGGGAGCGT-CCCGACATGCGGTGGTGAA-CTCGATCC-ACTCT-CCT-AT-CGTCGGCC-GCT-CCTGTCC-GG-AA-GCTCTA--GATGACCC-AAAGTNNNNNNNNNNNNN
1825_pg  NNNNNNNNNNNNNNNNNNNATTGTCGAAACCTGTCAAAAA-CAG-AACGACCCGC-GAACTAA--CGATCACCACT-CGCGGTGGG-CTGGTTT-CTTAGCCGAT-CCCTT-GCCCGCCGG-ATCCGCGGTTT-CGCGTACCG-TCCCGATCGGGAGCTTT-ATCTC-GGTCTGGTCGTGCGCGTTGCTTCCGGATA-TCACCAAACCCCGGCACGAAAAGTGTCAAGGAACAAGCAACCG--AACGGCCGGTATTCGCCTC-CCCGGAGACGGTGTGTGCGCGGATGCTGAGCTGCGATCTA--AAGTCTAAAACGACTCTCGGCAACGGATATCTCGGCTCTCGCATCGATGAAGAACGTAGCGAAATGCGATACTTGGTGTGAATTGCAGAATCCCGTGAACCATCGAGTCTTTGAACGCAAGTTGCGCCCCAAGCCTTCTGGCCGAAGGCACGTCTGCCTGGGTGTCACAAATCGTCGTCCCCC---ACTCA-TCCT--T------------TA------------AGG----ATT-C-GGGACGGAAGCTGGTCTCCCGTGTGTTACCGCA-CGCGGTTGGCCAAAATCCGAGCCGAGGAC-GCAGGGAGCGT-CCCGACATGCGGTGGTGAA-CTCGATCC-ACTTT-CCT-AT-CGTCGGCC-GCT-CCTGTCC-GG-AA-GCTCTA--GATGACCC-AAAGTCCTCGAAGCGACC
1826_ph  NNNNNNNNNNGGAAGGATCATTGTCGAAACCTGTCAAAAA-CAG-AACGACCCGC-GAACTAA--CGATCACCACT-CGCGGTGGG-CTGGTTT-CTTAGCCGAT-ACCTT-GCCCGCCGG-ATCCGCGGTTTTCGCGTACCG-TCCCGATCGGGAGCTTT-ATCTC-GGTCTGGTCGTGCGCGTTGCTTCCGGATA-TCACCAAACCCCGGCACGAAAAGTGTCAAGGAACAAGCAACCG--AACGGCCGGTATTCGCCTC-CCCGGAGACGGTGTGTGCGCGGATGCTGAGCTGCGATCTA--AAGTCTAAAACGACTCTCGGCAACGGATATCTCGGCTCTCGCATCGATGAAGAACGTAGCGAAATGCGATACTTGGTGTGAATTGCAGAATCCCGTGAACCATCGAGTCTTTGAACGCAAGTTGCGCCCCAAGCCTTCTGGCCGAAGGCACGTCTGCCTGGGTGTCACAAATCGTCGTCCCCC---ACTCA-TCCT--T------------TA------------AGG----ATT-C-GGGACGGAAGCTGGTCTCCCGTGTGTTACCGCA-CGCGGTTGGCCAAAATCCGAGCCGAGGAC-GCAGGGAGCGT-CCCGACATGCGGTGGTGAA-CTCGATCC-ACTTT-CCT-AT-CGTCGGCC-GCT-CCTGTCC-GG-AA-GCTCTA--GATGACCC-AAAGTCCNNNNNNNNNNN
1827_pi  GTGAACCTGCGGAAGGATCATTGTCGAAACCTGTCAAAAA-CAG-AACGACCCGC-GAACTAA--CGATCACCACT-CGCGGTGGG-CTGGTTT-CTTAGCCGAT-ACCTT-GCCCGCCGG-ATCCGCGGTTT-CGCGTACCG-TCCCGATCGGGAGCTTT-ATCTC-GGTCTGGTCGTGCGCGTTGCTTCCGGATA-TCACCAAACCCCGGCACGAAAAGTGTCAAGGAACAAGCAACCG--AACGGCCGGTATTCGCCTC-CCCGGAGACGGTGTGTGCGCGGATGCTGAGCTGCGATCTA--AAGTCTAAAACGACTCTCGGCAACGGATATCTCGGCTCTCGCATCGATGAAGAACGTAGCGAAATGCGATACTTGGTGTGAATTGCAGAATCCCGTGAACCATCGAGTCTTTGAACGCAAGTTGCGCCCCAAGCCTTCTGGCCGAGGGCACGTCTGCCTGGGTGTCACAAATCGTCGTCCCCC---ACTCA-TCCT--T------------TA------------AGG----ATT-C-GGGACGGAAGCTGGTCTCCCGTGTGTTACCGCA-CGCGGTTGGCCAAAATCCGAGCCGAGGAC-GCAGGGAGCGT-CCCGACATGCGGTGGTGAA-CTCGATCC-ACTTT-CCT-AN-NNNNNNNN-NNN-NNNNNNN-NN-NN-NNNNNN--NNNNNNNN-NNNNNNNNNNNNNNNNNN
1829_sb  NNNNNNNNNNNNNNNNNNNNNNNNNNNNNNNNNNNNNNNN-NNN-NNNNNNNNNN-NNNNNNN--NNNNNNNNNNN-NNNNNNNNN-NNNNNNN-NNNNNNNNNN-NNNNN-NNNNNNNNN-NNNCGTGGTTT-CGCGTACCG-TCCCGATCGGGAGCTTT-ATCTC-GGTCTGGTCGTGCGCGTTGCTTCCGGATA-TCACCAAACCCCGGCACAAAAAGTGTCAAGGAACATGCAACCG--AACGGCCGGTATTCGCCTC-CCCGGAGACGGTGTGTGCGCGGATGCTGAGCTGCGATCTA--AAGTCTAAAACGACTCTCGGCAACGGATATCTCGGCTCTCGCATCGATGAAGAACGTAGCGAAATGCGATACTTGGTGTGAATTGCAGAATCCCGTGAACCATCGAGTCTTTGAACGCAAGTTGCGCCCCAAGCCTTCGGGCCGAGGGCACGTCTGCCTGGGTGTCACAAATCGTCGTCCCCC---ACTCA-TCCT--TTT----------TA------------AGG----ATT-C-GGGACGGAAGCTGGTCTCCCGTGTGTTACCGCA-CGCGGTTGGCCAAAATCCGAGCCAAGGAC-GCAGGGAGCGT-CCCGACATGCGGTGGTGAA-CTCGATCC-ACTTT-CCT-AT-CGTCGGCC-GCT-CCTGTCC-GG-AA-GCTCTA--GANNNNNN-NNNNNNNNNNNNNNNNNN
1834_pl  NNNNNNNNNNNNNNNNNNNNNNNNNNNNNNNNNNNNNNNN-NNN-AACGACCCGC-GAACAAA--CGATCACCACT-CGCGGTGGG-CTGGTTT-CTTAGCCGAT-CCCTT-GCCCGCCGG-ATCCGTGGTTT-CGCGTACCG-TCCTGATCGGGAGCTTT-TTCTC-GGTCTGGTCGTGCGCGTTGCTTCCGGATA-TCACCAAACCCCGGCACGAAAAGTGTCAAGAAACATGCAACCG--ACCGGTCGGTATTCGCCTC-CCCGGAGACGGTGTGTGCGCGGATGCTGAGCTGCGATCTA--AAGTCTAAAACGACTCTCGGCAACGGATATCTCGGCTCTCGCATCGATGAAGAACGTAGCGAAATGCGATACTTGGTGTGAATTGCAGAATCCCGTGAACCATCGAGTCTTTGAACGCAAGTTGCGCCCCAAGCCTTCTGGCCGAGGGCACGTCTGCCTGGGTGTCACAAATCGTCGTCCCCC---ACTCA-ACCT--T------------TA------------AGG----ATT-C-GGGACGGAAGCTGGTCTCCCGTGTGTTACCGCA-CGCGGTTGGCTAAAATCCGAGCCAAGGAC-GCAGGGAGCGT-CCCGACATGCGGTGGTGAA-CTAGATCC-ACTTT-CTT-AT-CGTCGGCC-GCT-CCTGTCC-GG-AA-GCTATA--GATGACCC-AAAGTCCTCAAAGCGACC
1842_pm  NNNNNNNNNNNNNNNNNNNNNNNTCGAAACCTGTCAAAAA-CAG-AACGACCCGC-GAACAAA--CGATCACCACT-CGCGGTGGG-CTGGTTT-CTTAGCCGAT-CCCTT-GCCCGCCGG-ATCCGTGGTTT-CGCGTACCG-TCCCGATCGGGAGCTTT-ATCTC-GGTCTGGTCGTGCGCGTTGCTTCCGGATA-TCACCAAACCCCGGCACGAAAAGTGTCAAGGAACAAGCAACCG--AACGGCCGGTATTCGCCTC-CCCGGAGACGGTGTGTGCGCGGATGCTGAGCTGCGATCTA--AAGTCTAAAACGACTCTCGGCAACGGATATCTCGGCTCTCGCATCGATGAAGAACGTAGCGAAATGCGATACTTGGTGTGAATTGCAGAATCCCGTGAACCATCGAGTCTTTGAACGCAAGTTGCGCCCCAAGCCTTCTGGCCGAGGGCACGTCTGCCTGGGTGTCACAAATCGTCGTCCCCC---ACTCA-TCCT--T------------TA------------AGG----ATT-C-GGGACGGAAGCTGGTCTCCCGTGTGTTACCGCA-CGCGGTTGGCCAAAATCCAAGCCAAGGAC-CCAGGAACCGT-CCCAACTTGCGGTGGTAAA-TTCAATCC-ATTTT-CTT-AT-CTTCGGCC-GTT-CTTGNNN-NN-NN-NNNNNN--NNNNNNNN-NNNNNNNNNNNNNNNNNN
1849_pd  GTGAACCTGCGGAAGGATCATTGTCGAAACCTGTCAAAAA-CAG-AACGACCYGC-GAACAAA--CGATCACCACT-CGCGGTGGG-CTGGTTT-CTTAGCCGAT-CCCTT-GCCCGCCGG-ATCCGTGGTTT-CGCGTACCG-TCCCGATCGGGAGCTTT-ATCTC-GGTCTGGTCGTGCGCGTTGCTTCCGGATA-TCACCAAACCCCGGCACGAAAAGTGTCAAGGAACAAGCAACCG--AACGGCCGGTATTCGCCTC-CCCGGAGACGGTGTGTGCGCGGATGCTGAGCTGCGATCTA--AAGTCTAAAACGACTCTCGGCAACGGATATCTCGGCTCTCGCATCGATGAAGAACGTAGCGAAATGCGATACTTGGTGTGAATTGCAGAATCCCGTGAACCATCGAGTCTTTGAACGCAAGTTGCGCCCCAAGCCTTCTGGCCGAGGGCACGTCTGCCTGGGTGTCACAAATCGTCGTCCCCC---ACTCA-TCCT--T------------TA------------AGG----ATT-C-GGGACGGAAGCTGGTCTCCCGTGTGTTACCGCA-CGCGGTTGGCCAAAATCCGAGCCAAGGAC-GCAGGGAGCGT-CCCGACATGCGGTGGTGAA-CTCGATCC-ACTTT-CCT-AT-CGTCGGCC-GCT-CCTGTCC-GG-AA-GCTCTA--GATGACCC-AAAGTCCTCAAAGCGACC
1851_pc  GTGAACCTGCGGAAGGATCATTGTCGAAACCTGTCAAAAA-CAG-AACGACCCGC-GAACAAA--CGATCACCACT-CGCGGTGGG-CTGGTTT-CTTAGCCGAT-CCCTT-GCCCGCCGG-ATCCGTGGTTT-CGCGTACYG-TCCCGATCGGGAGCWTT-ATCTC-GGTCTGGTCGTGCGCGTTGCTTCCGGATA-TCACCAAACCCCGGCACGAAAAGTGTCAAGGAACAWGCAACCG--AACGGCCGGTATTCGCCTC-CCCGGAGACGGTGTGTGCGCGGATGCTGAGCTGCGATCTA--AAGTCTAAAACGACTCTCGGCAACGGATATCTCGGCTCTCGCATCGATGAAGAACGTAGCGAAATGCGATACTTGGTGTGAATTGCAGAATCCCGTGAACCATCGAGTCTTTGAACGCAAGTTGCGCCCCAAGCCTTCTGGCCGAGGGCACGTCTGCCTGGGTGTCACAAATCGTCGTCCCCC---ACTCA-TCCT--T------------TA------------AGG----ATT-C-GGGACGGAAGCTGGTCTCCCGTGTGTTACCGCA-CGCGGTTGGCCAAAATCCGAGCCAAGGAC-GCAGGKAGCGT-CYCGACATGCGGTGGTGAA-CTCGATCC-ACTTT-CCT-AT-CGTCGGCC-GCT-CCTGTCC-GG-AA-GCTCTA--GATGACCC-AAAGTCCTCAAAGCGACC
1854_pn  NNNNNNNNNNNNNNNNNNNNNNNNNNNNNNNTGTCAAAAA-CAG-AGCGACCCGC-GAACAAA--CGATCTCCACT-CGCGGTGGG-CTGGTTT-CTTATCCGAT-CCCTT-GCCCGCCGG-ATCCGTGGTTT-CGCGTACCG-TCCCGATCGGGAGCTTT-ATCTC-GGTCTGGTCGTGCGCGTTGCTTCCGGATA-TCACCAAACCCCGGCACAAAAAGTGTCAAGGAACATGCAACCG--AACGGCCGGTATTCGCCTC-CCCGGAGACGGTGTGTGCGCGGATGCTGAGCTGCGATCTA--AAGTCTAAAACGACTCTCGGCAACGGATATCTCGGCTCTCGCATCGATGAAGAACGTAGCGAAATGCGATACTTGGTGTGAATTGCAGAATCCCGTGAACCATCGAGTCTTTGAACGCAAGTTGCGCCCCAAGCCTTCGGGCCGAGGGCACGTCTGCGTGGGTGTCACAAATCGTCGTCCCCC---ACTCA-TCCT--T------------TA------------AGG----ATT-G-GGGACGGAAGCTGGTCTCCCGTGTGTTACCGCA-CGCGGTTGGCCAAAATCCGAGCCAAGGAC-GCAGGGAGCGT-CCCGACATGCGGTGGTGAA-CTCGATCC-ACTTT-CCT-AT-CGTTG-------------------------CAT--GTTTTCCC---AGTCACGACGGAAGGA
1858_po  NNNNNNNNNNNNNNNNNNNNTTGTCGAAACCTGTCGAAAA-CAG-AACGACCCGC-GAACAAA--CGATCACCACT-CGCGGTGGG-CTGGTTT-CTTAGCCGAT-CCCTT-GCCCGCCGG-ATCCGTGGTTT-CGCGTACCG-TCCCGATCGGGAGCTTT-ATCTC-GGTCTGGTCGTGCGCGTTGCTTCCGGATA-TCACCAAACCCCGGCACGAAAAGTGTCAAGGAACAAGCAACCG--AACGGCCGGTATTCGCCTC-CCCGGAGACGGTGTGTGCGCGGATGCTGAGCTGCGATCTA--AAGTCTAAAACGACTCTCGGCAACGGATATCTCGGCTCTCGCATCGATGAAGAACGTAGCGAAATGCGATACTTGGTGTGAATTGCAGAATCCCGTGAACCATCGAGTCTTTGAACGCAAGTTGCGCCCCAAGCCTTCTGGCCGAGGGCACGTCTGCCTGGGTGTCACAAATCGTCGTCCCCC---ACTCA-TCCT--T------------TA------------AGG----ATT-C-GGGACGGAAGCTGGTCTCCCGTGTGTTACCGCA-CGCGGTTGGCCAAAATCCGAGCCAAGGAC-GCAGGGAGCGT-CCCGACATGCGGTGGTGAA-CTCGATCC-ACTTT-CCT-AT-CGTCGGCC-GCT-CCTGTCC-GG-AA-GCTCTA--GATGACCC-AAAGTCCTCTAAGCGACC
1860_pp  NNNNNNNNNNNNNNNNNNNNNNNNNNNNNNNNNNNNNNNN-NNN-NNNNNNNNNN-NNNNNNN--NNNNNNNNNNN-NNNNNNNNN-NNNNNNN-NNNNGCCGAT-CCCTTTGCCCGCCGG-ATCCGTGGTTTTCGCGTACCG-TCCCGATCGGGAGCTTT-ATCTC-GGTCTGGTCGTGCGCGTTGCTTCCGGATA-TCACCAAACCCCGGCACGAAAAGTGTCAAGGAACAAGCAACCG--AACGGCCGGTATTCGCCTC-CCCGGAGACGGTGTGTGCGCGGATGCTGAGCTGCGATCTA--AAGTCTAAAACGACTCTCGGCAACGGATATCTCGGCTCTCGCATCGATGAAGAACGTAGCGAAATGCGATACTTGGTGTGAATTGCAGAATCCCGTGAACCATCGAGTCTTTGAACGCAAGTTGCGCCCCAAGCCTTCTGGCCGAGGGCACGTCTGCCTGGGTGTCACAAATCGTCGTCCCCC---ACTCA-TCCT--T------------TA------------AGG----ATT-C-GGGACGGAAGCTGGTCTCCCGTGTGTTACCGCA-CGCGGTTGGCCAAAATCCGAGCCAAGGAC-GCAGGGAGCGT-CCCGACATGCGGTGGTGAA-CTCGATCC-ACTTTTCCT-AT-CGTCGGCC-GCT-CCTGTCC-GG-AA-GCTCTA--GATGACCC-AAAGTCCTCACAGCGACC
1862_pq  NNNNNNNNNNNNNNNNNNNNNNNNNNNNNNNNNNNNNNNN-CAG-AACGACCCGC-GAACAAA--CGATCACCACT-CGCGGTGGG-CTGGTTT-CTTAGCCGAT-CCCTT-GCCCGCCGG-ATCCGTGGTTT-CGCGTACCG-TCCCGATCGGGAGCTTT-ATCTC-GGTCTGGTCGTGCGCGTTGCTTCCGGATA-TCACCAAACCCCGGCACGAAAAGTGTCAAGGAACAAGCAACCG--AACGGCCGGTATTCGCCTC-CCCGGAGACGGTGTGTGCGCGGATGCTGAGCTGCGATCTA--AAGTCTAAAACGACTCTCGGCAACGGATATCTCGGCTCTCGCATCGATGAAGAACGTAGCGAAATGCGATACTTGGTGTGAATTGCAGAATCCCGTGAACCATCGAGTCTTTGAACGCAAGTTGCGCCCCAAGCCTTCTGGCCGAAGGCACGTCTGCCTGGGTGTCACAAATCGTCGTCCCCC---ACTCA-TCCT--T------------TA------------AGG----ATT-C-GGGACGGAAGCTGGTCTCCCGTGTGTTACCGCA-CGCGGTTGGCCAAAATCCGAGCCAAGGAC-GCAGGGAGCGT-CCCGACATGCGGTGGTGAA-CTCGATCC-ACTTT-CCT-AT-CGTCGGCC-GCT-CCTGTCC-GG-AA-GCTCTA--GATGACCC-AAAGTCCTCAAAGCGACC
1872_pk  NNNNNNNNNNNNNNNNNNNNNNNNNNNNNNNNNNNNNNNN-NNN-NACGACCCGC-GAACAAA--CGATCACCACT-CGCGGTGGG-CTGGTTT-CTTAGCCGAT-CCCTT-GCCCGCCGG-ATCCGTGGTTT-CGCGTACCG-TCCCGATCGGGAGCTTT-ATCTC-GGTCTGGTCGTGCGCGTTGCTTCCGGATA-TCACCAAACCCCGGCACAAAAAGTGTCAAGGAACATGCAACCG--AACGGCCGGTATTCGCCTC-CCCGGAGACGGTGTGTGCGCGGATGCTGAGCTGCGATCTA--AAGTCTAAAACGACTCTCGGCAACGGATATCTCGGCTCTCGCATCGATGAAGAACGTAGCGAAATGCGATACTTGGTGTGAATTGCAGAATCCCGTGAACCATCGAGTCTTTGAACGCAAGTTGCGCCCCAAGCCTTCGGGCCGAGGGCACGTYTGCCTGGGTGTCACAAATYGTCGTCCCCC---MCTCA-TCCT--TT-----------TA------------AGG----ATT-C-GGGACGGAAGCTGGTCTCCCGTGTGTTACCGCA-CGCGGTTGGCCAAAATCCGAGCCAAGGAC-GCAGGGAGCGT-CCCGACATGCGGTGGTGAA-CTCGATCC-ACTTT-CCT-AT-CGTCGGCC-GCT-CCTGTCC-GG-AA-GCTCTA--GATGACCC-AAAGTCCTCNNNNNNNNN
1881_pr  NNNNNNNNNNNNNNNNNNNNNNNNNNNNNNNNNNNNNNNN-NNN-NNNNNNNNNN-NNNNAAA--CGATCACCACT-CGCGGTGGG-CTGGTTT-CTTACCCGAT-CCCTT-GCCCGCCG--ATCCGTGGTTT-CGCGTACCG-TCCCGATCGGGAGCTTT-ATCTC-GGTCTGGTCGTGCGCGTTGCTTCCGGATT-TCACCAAACCCCGGCACGAAAAGTGTCAAGGAACATGCAACCG--AACGGCCGGTATTCGACTC-CCCGGAGACGGTGTGTGCGCGGATGCTGAGCTGCGATCTA--AAGTCTTAAACGACTCTCGGCAACGGATATCTCGGCTCTCGCATCGATGAAGAACGTAGCGAAATGCGATACTTGGTGTGAATTGCAGAATCCCGTGAACCATCGAGTCTTTGAACGCAAGTTGCGCCCCAAGCCTTCCGGCCGAGGGCACGTCTGCCTGGGTGTCACAAATCGTCGTCCCCC---ACTCAATCCT--C------------TA------------AGG----ATT-C-GGGACGGAAGCTGGTCTCCCGTGTGTTACCGCA-CGCGGTTGGCCAAAATCCGAGCCAAGGAC-GCAGGGAGCGT-CCCGACATGCGGTGGTGAA-CTCGATCC-ACTTT-CCTTAT-CGTCGGCC-GCT-CTTGTCC-GG-AA-GCTCTA--GATGACCC-AAAGTCCTCAAAGCGANN
1893_ps  NNNNNNNNNNNNNNNNNNNNNNNNNNNNNNNNNNNNNNNN-NNN-NNNNNNNNNN-NNNNNNN--NNNTCACCACT-CGCGGTGGG-CTGGTTT-CTTAGCCGAT-CCCTT-GCCCGCCGG-ATCCGTGGTTT-CGCGTACCG-TCCCGATCGGAAGCTTT-ATCTC-GGTCTGGTCGTGCGCGTTGCTTCCGGATA-TCACCAAACCCCGGCACGAAAAGTGTCAAGGAACAAGGAACCG--AACGGCCGGTATTCGCCTC-CCCGGAGACGGTGTGTGCGCGGATGCTGAGCTGCGATCTA--AAGTCTAAAACGACTCTCGGCAACGGATATCTCGGCTCTCGCATCGATGAAGAACGTAGCGAAATGCGATACTTGGTGTGAATTGCAGAATCCCGTGAACCATCGAGTCTTTGAACGCAAGTTGCGCCCCAAGCCTTCTGGCCGAGGGCACGTCTGCCTGGGTGTCACAAATCGTCGTCCCCC---ACTCA-TCCT--T------------TA------------AGG----ATT-C-GGGACGGAAGCTGGTCTCCCGTGTGTTACCGCA-CGCGGTTGGCCAAAATCCGAGCCAAGGAC-GCAGGGAGCGT-CCCGACTTGCGGTGGTGAA-CTCGATCC-ACTTTTCCT-AT-CGTCGGCC-GCT-CCTGTCC-GG-AA-GCTCTA--GATGACCCCAAAGTCCTCAAAGCGACC
1894_pt  NNNNNNNNNNNNNNNNNNNNNNNNNNNNNNNNNNNNNAAA-CAA-AACGACCCGC-GAACAAA--CGATCACCACT-CGCGGTGGG-CTGGTTTTCTTAGCCGAT-CCCTT-GCCCGCCGG-ATCCGTGGTTT-CGCGTACCG-TCCCGATCGGGAGCTTT-ATCTC-GGTCTGGTCGTGCGCGTTGCTTCCGGATA-TCACCAAACCCCGGCACGAAAAGTGTCAAGGAACAAGGAACCG--AACGGCCGGTATTCGCCTC-CCCGGAGACGGTGTGTGCGCGGATGCTGAGCTGCGATCTA--AAGTCTAAAACGACTCTCGGCAACGGATATCTCGGCTCTCGCATCGATGAAGAACGTAGCGAAATGCGATACTTGGTGTGAATTGCAGAATCCCGTGAACCATCGAGTCTTTGAACGCAAGTTGCGCCCCAAGCCTTCTGGCCGAGGGCACGTCTGCCTGGGTGTCACAAATCGTCGTCCCCC---ACTCA-TCCT--T------------TA------------AGG----ATT-C-GGGACGGAAGCTGGTCTCCCGTGTGTTACCGCA-CGCGGTTGGCCAAAATCCGAGCCAAGGAC-GCAGGGAGCGT-CCCGACATGCGGTGGTGAA-CTCGATCC-ACTTT-CCT-AT-CGTCGGCC-GCT-CCTGTCC-GG-AA-GCTCTA--GATGACCCCAAAGTCCTCAAAGCGACC
1898_pu  NNNNNNNNNNNNNNNNNNNNNNNNNNNNNNNNNNNNAAAA-CAG-AACGACCCGC-GAACAAA--CGATCACCACTTCGCGGTGGG-CTGGTTT-CTTAGCCGAT-CCCTT-GCCCGCCGG-ATCCGTGGTTT-CGCGTACCG-TCCCGATCGGGAGCTTT-ATCTC-GGACTGGTCGTGCGCGTTGCTTCCGGATA-TCACCAAACCCCGGCACGAAAAGTGTCAAGGAACAAGCAACCG--AACGGCCGGTATTCGCCTC-CCCGGAGACGGTGTGTGCGCGGATGCTGAGCTGCGATCTA--AAGTCTAAAACGACTCTCGGCAACGGATATCTCGGCTCTCGCATCGATGAAGAACGTAGCGAAATGCGATACTTGGTGTGAATTGCAGAATCCCGTGAACCATCGAGTCTTTGAACGCAAGTTGCGCCCCAAGCCTTCTGGCCGAGGGCACGTCTGCCTGGGTGTCACAAATCGTCGTCCCCC---ACTCA-TCCT--T------------TA------------AGG----ATT-C-GGGACGGAAGCTGGTCTCCCGTGTGTTACCGCA-CGCGGTTGGCCAAAATCCGAGCCAAGGAC-GCAGGGAGCGT-CCCGACATGCGGTGGTGAA-CTCGATCC-ACTTT-CCT-AT-CGTCGGCC-GCT-CCTGTCC-GG-AA-GCTCTA--GATGACCC-AAAGTCCTCAAAGCGACC
1899_pv  NNNNACCTGCGGAAGGATCATTGTCGAAACCTGTCAAAAA-CAG-AACGACCCGC-GAACAAA--CGATCACCACT-CGCGGTGGG-CTGGTTT-GTTAGCCGAT-CCCTT-GCCCGCCGG-ATCCGTGGTTT-CGCGTACCG-TCCCGATCGGGAGCTTT-ATCTC-GGTCTGGTCGTGTGCGTTGCTTCCGGATA-TCACCAAACCCCGGCACAAAAAGTGTCAAGGAACATGCAACCG--AACGGCCGGTATTCGCCTC-CCCGGAGACGGTGTGTGCGCGGATGCTGAGCTGCGATGTA--AAGTCTAAAACGACTCTCGGCAACGGATATCTTGGCTCTCGCATCGATGAAGAACGTAGCGAAATGCGATACTTGGTGTGAATTGCAGAATCCCGTGAACCATCGAGTCTTTGAACGCAAGTTGCGCCCCAAGCCTTCGGGCCGAGGGCACGTCTGCCTGGGTGTCACAAATCGTCGTCCCCC---ACTCA-TCCT--T------------TA------------AGG----ATT-C-GGGACGGAAGCTGGTCTCCCGTGTGTTACCGCA-CGCGGTTGGCCAAAATCCGAGCCAAGGAC-GCAGGGAGCGT-CCCGACATGCGGTGGTGAA-CTCGATCC-ACTTT-CCT-AT-CGTTG-------------------------CAT--GTTTNNNN-NNNNNNNNNNNNNNNNNN
1900_pw  NNNNNNNNNNNNNNNNNNNNNNNNNNNNNNNNNNNNNNNN-NNN-NNNNNNNNNN-NNNNNNN--NNNNNNNNNNN-NNNNNNNNN-NNNNNNN-NNNNNNNNNN-NNNNN-NNNNNNNNN-NNCCGTGGTTTTCGCGTACCG-TCCCGATCGGGAGCTTT-ATCTC-GGTCTGGTCGTGCGCGTTGCTTCCGGATA-TCACCAAACCCCGGCACAAAAAGTGTCAAGGAACATGCAACCG--AACGGCCGGTATTCCCCTC-CCCGGAGACGGTGTGTGCGCGGATGCTGAGCTGCGATGTA--AAGTCTAAAACGACTCTCGGCAACGGATATCTCGGCTCTCGCATCGATGAAGAACGTAGCGAAATGCGATACTTGGTGTGAATTGCAGAATCCCGTGAACCATCGAGTCTTTGAACGCAAGTTGCGCCCCAAGCCTTCTGGCCGAGGGCACGTCTGCCTGGGTGTCACAAATCGTCGTCCCCC---ACTCA-TCCT--T------------TA------------AGG----ATT-C-GGGACGGAAGCTGGTCTCCCGTGTGTTACCGCA-CGCGGTTGGCCAAAATCCGAGCCAAGGAC-GCAGGGAGCGT-CCCGACATGCGGTGGTGAA-CTCGATCC-ACTTT-CCT-AT-CGTCGGCC-GCT-CCTGTCC-GG-AA-GCTCTA--GATGACCC-AAAGTCCTCACAGCGACC
1902_px  NNNNNNNNNNNNNNNNNNNNNTGTCGAAACCTGTCAAAAA-CAG-AACGACCCGC-GAACAAA--CGATCACCACT-CGCGGTGGG-CTGGTTTTCTTAGCCGAT-CCCTT-GCCCGCCGG-ATCCGTGGTTT-CGCGTACCG-TCCCGATCGGGAGCTTT-ATCTC-GGTCTGGTCGTGCGCGTTGCTTCCGGATA-TCACCAAACCCCGGCACAAAAAGTGTCAAGGAACATGCAACCG--AACGGCCGGTATTCGCCTC-CCCGGAGACGGTGTGTGCGCGGATGCTGAGCTGCGATCTA--AAGTCTAAAACGACTCTCGGCAACGGATATCTCGGCTCTCGCATCGATGAAGAACGTAGCGAAATGCGATACTTGGTGTGAATTGCAGAATCCCGTGAACCATCGAGTCTTTGAACGCAAGTTGCGCCCCAAGCCTTCGGGCCGAGGGCACGTCTGCCTGGGTGTCACAAATCGTCGTCCCCC---ACTCA-TCCT--T------------TA------------AGG----ATT-C-GGGACGGAAGCTGGTCTCCCGTGTGTTACCGCA-CGCGGTTGGCCAAAATCCGAGCCAAGGAC-GCAGGGAGCGT-CCCGACATGCGGTGGTGAA-CTCGATCC-ACTTT-CCT-AT-CGTCGGCC-GCT-CCTGTCC-GG-AA-GCTCTA--GATGACCC-AAAGTCCTCAAAGCGACC
1905_py  NNNNNNNNNNNNNNNNNNNNNNNNNNNNNNNNNNNNNNNN-NNN-AACGACCCGC-TAACAAA--CGATCACCACT-CGCGGTGGG-CTGGTTT-CTTAGCCGAT-CCCTT-GCCCGCCGG-ATCCGTGGTTT-CGCGCACCG-TCCCGATCGGGAGCTTT-ATCTC-GGTCTGGTCGTGCGCGTTGCTTCCGGATA-TCACCAAACCCCGGCACGAAAAGTGTCAAGGAACATGCAACCG--AACGGCCGGTATTCGCCTC-CCCGGAGACGGTGTGTGCGCGGATGCTGAGCTGCGATCTA--AAGTCTAAAACGACTCTCGGCAACGGATATCTCGGCTCTCGCATCGATGAAGAACGTAGCGAAATGCGATACTTGGTGTGAATTGCAGAATCCCGTGAACCATCGAGTCTTTGAACGCAAGTTGCGCCCCAAGCCTTCTGGCCGAGGGCACGTCTGCCTGGGTGTCACAAATCGTCGTCCCCC---ACTCA-TCCT--T------------TA------------AGG----ATT-CCGGGACGGAAGCTGGTCTCCCGTGTGTTACCACA-CGCGGTTGGCCAAAATCCGAGCCAAGGAC-GCAGGGAGCGT-CCCGACATGCGGTGGTGAA-CTCGATCC-ACTTT-CCT-AT-CGTCGGCC-GCT-CCTGTCC-GG-AA-GCTCTA--GATGACCC-AAAGTCCTCNNNNNNNNN
1913_pz  NNNNNNNNNNNNNNNNNNNNNNNNNNNNNNNNNTCAAAAA-CAG-AACGACCCGC-GAACAAA--CGATCACCACT-CGCGGTGGG-CTGGTTT-CTTAGCCGAT-CCCTT-GCCCGCCGG-ATCCGTGGTTT-CGCGTACCG-CCCCGATCGGGAGCTTT-ATCTC-GGTCTGGTCGTGCGCGTTGCTTCCGGATA-TCACCAAACCCCGGCACAAAAAGTGTCAAGGAACATGCAACCG--AACGGCCGGTATTCGCCTC-CCCGGAGACGGTGTGTGCGCGGATGCTGAGCTGCGATCTA--AAGTCTAAAACGACTCTCGGCAACGGATATCTCGGCTCTCGCATCGATGAAGAACGTAGCGAAATGCGATACTTGGTGTGAATTGCAGAATCCCGTGAACCATCGAGTCTTTGAACGCAAGTTGCGCCCCAAGCCTTCGGGCCGAGGGCACGTCTGCCTGGGTGTCACAAATCGTCGTCCCCC---ACTCA-TCCT--T------------TA------------AGG----ATT-C-GGGACGGAAGCTGGTCTCCCGTGTGTTACCGCA-CGCGGTTGGCCAAAATCCGAGCCAAGGAC-GCAGGGAGCGT-CCCGACATGCGGTGGTGAA-CTCGATCC-ACTTT-CCT-AC-CGTCGGCC-GCT-CCTGTCC-GG-AA-GCTCTA--GATGACCC-AAAGTCCTCACAGCGACC
1914_ra  NNNNNNNNNNNNNNNNNNNNNNNNNNNNNNNNGTCAAAAA-CAG-AACGACCCGC-GAACAAA--CGATCACCACT-CGCGGTGGG-CTGGTTT-CTTGGCCGAT-CCCTT-GCCCGCCGG-ATCCGTGGTTT-CGCGTACCG-CCCCGATCGGGAGCTTT-ATCTC-GGTCTGGTCGTGCGCGTTGCTTCCGGATA-TCACCAAACCCCGGCACAAAAAGTGTCAAGGAACATGCAACCG--AACGGCCGGTATTCGCCTC-CCCGGAGACGGTGTGTGCGCGGATGCTGAGCTGCGATCTA--AAGTCTAAAACGACTCTCGGCAACGGATATCTCGGCTCTCGCATCGATGAAGAACGTAGCGAAATGCGATACTTGGTGTGAATTGCAGAATCCCGTGAACCATCGAGTCTTTGAACGCAAGTTGCGCCCCAAGCCTTCGGGCCGAGGGCACGTCTGCCTGGGTGTCACAAATCGTCGTCCCCC---ACTCA-TCCT--T------------TA------------AAG----ATT-C-GGGACGGAAGCTGGTCTCCCGTGTGTTACCGCA-CGCGGTTGGCCAAAATCCGAGCCAAGGAC-GCAGGGAGCGT-CCCGACATGCGGTGGTGAA-CTCGATCC-ACTTT-CCT-AC-CGTCGGCC-GCT-CCTGTCC-GG-AA-GCTCTA--GATGACCC-AAAGTCCTCAAAGCGACC
1921_rb  NNNNNNNNNNNNNNNNNNNNNNGTCGAAACCTGTCAAAAA-CAG-AACGACCCGC-GAACAAA--CGATCACCACT-CGCGGTGGG-CTGGTTT-CTTAGCCGAT-CCCTTTGCCCGCCGG-ATCCGTGGTTT-CGCGTACCG-TCCCGATCGGGAGCTTT-ATCTC-GGTCTGGTCGTGCGCGTTGCTTCCGGATA-TCACCAAACCCCGGCACGAAAAGTGTCAAGGAACAAGCAACCG--AACGGCCGGTATTCGCCTC-CCCGGAGACGGTGTGTGCGCGGATGCTGAGCTGCGATCTA--AAGTCTAAAACGACTCTCGGCAACGGATATCTCGGCTCTCGCATCGATGAAGAACGTAGCGAAATGCGATACTTGGTGTGAATTGCAGAATCCCGTGAACCATCGAGTCTTTGAACGCAAGTTGCGCCCCAAGCCTTCTGGCCGAGGGCACGTCTGCCTGGGTGTCACAAATCGTCGTCCCCC---ACTCA-TCCT--T------------TA------------AGG----ATT-C-GGGACGGAAGCTGGTCTCCCGTGTGTTACCGCA-CGCGGTTGGCCAAAATCCGAGCCAAGGAC-GCAGGGAGCGT-CCCGACATGCGGTGGTGAA-CTCGATCC-ACTTT-CCT-AT-CGTCGGCC-GCT-CCTGTCC-GG-AA-GCTCTA--GATGACCC-AAAGTCCTCAAAGCGACC
1925_rc  NNNNNNNNNNNNNNNNNNNNNNNNNNNNACCTGTCAAAAA-CAA-AACGACCCGC-GAACAAA--CGATCACCACT-CGCGGTGGG-CTGGTTT-CTTAGCCGAT-CCCTT-GCCCGCCGG-ATCCGTGGTTT-CGCGTACCG-TCCCGATCGGGAGCTTT-ATCTC-GGTCTGGTCGTGCGCGTTGCTTCCGGATA-TCACCAAACCCCGGCACGAAAAGTGTCAAGGAACAAGCAACCG--AACGGCCGGTATTCGCCTC-CCCGGAGACGGTGTGTGCGCGGATGCTGAGCTGCGATCTA--AAGTCTAAAACGACTCTCGGCAACGGATATCTCGGCTCTCGCATCGATGAAGAACGTAGCGAAATGCGATACTTGGTGTGAATTGCAGAATCCCGTGAACCATCGAGTCTTTGAACGCAAGTTGCGCCCCAAGCCTTCTGGCCGAGGGCACGTCTGCCTGGGTGTCACAAATCGTCGTCCCCC---ACTCA-TCCT--T------------TA------------AGG----ATT-C-GGGACGGAAGCTGGTCTCCCGTGTGTTACCGCA-CGCGGTTGGCCAAAATCCGAGCCAAGGAC-GCAGGGAGCGT-CCCGACATGCGGTGGTGAA-CTCGATCC-ACTTT-CCT-AT-CGTCGGCC-GCT-CCTGTCC-GG-AA-GCTCTA--GATGACCC-AAAGTCCTCAAAGCGACC
1928_rd  NNNNNNNNNNNNNNNNNNNNNNNNNNNNNNNNNNNAAAAA-CAG-AACGACCCGC-GAACAAA--CGATCACCACT-CGCGGTGGG-CTGGTTT-CTTAGCCGAT-CCCTT-GCCCGCCGG-ATCCGTGGTTT-CGCGTACCG-TCCCGATCGGGAGCTTT-ATCTC-GGTCTGGTCGTGCGCGTTGCTTCCGGATA-TCACCAAACCCCGGCACGAAAAGTGTCAAGGAACATGCAACCG--AACGGCCGGTATTCGCCTC-CCCGGAGACGGTGTGTGCGCGGATGCTGAGCTGCGATCTA--AAGTCTAAAACGACTCTCGGCAACGGATATCTCGGCTCTCGCATCGATGAAGAACGTAGCGAAATGCGATACTTGGTGTGAATTGCAGAATCCCGTGAACCATCGAGTCTTTGAACGCAAGTTGCGCCCCAAGCCTTCGGGCCGAGGGCACGTCTGCCTGGGTGTCACAAATCGTCGTCCCCC---ACTCA-TCCT--T------------TA------------AGG----ATT-C-GGGACGGAAGCTGGTCTCCCGTGTGTTACCGCA-CGCGGTTGGCCAAAATCCGAGCCAAGGAC-GCAGGGAGCGT-CCCGACATGCGGTGGTGAA-CTCGATCC-ACTTT-CCT-AT-CGTCGGCC-GCT-CCTGTCC-GG-AA-GCTCTA--GATGACCC-AAAGTCCTCACAGCGANN
1933_re  NNNNNNNNNNNNNNNNNNNNNNNNNGAAACCTGTCAAAAA-CAG-AACGACCCGC-GAACAAA--CGATCACCACT-CGCGGTGGG-CTGGTTT-CTTAGCCGAT-CCCTT-GCCCGCCGG-ATCCGTGGTTT-CGCGTACCG-TCCCGATCGGGAGCTTT-ATCTC-GGTCTGGTCGTGCGCGTTGCTTCCGGATA-TCACCAAACCCCGGCACAAAAAGTGTCAAGGAACATGCAACCG--AACGGCCGGTATTCGCCTC-CCCGGAGACGGTGTGTGCGCGGATGCTGAGCTGCGATGTA--AAGTCTAAAACGACTCTCGGCAACGGATATCTCGGCTCTCGCATCGATGAAGAACGTAGCGAAATGCGATACTTGGTGTGAATTGCAGAATCCCGTGAACCATCGAGTCTTTGAACGCAAGTTGCGCCCCAAGCCTTCGGGCCGAGGGCACGTCTGCCTGGGTGTCACAAATCGTCGTCCCCC---ACTCA-TCCT--T------------TA-------------GG----ATTTC-GGGACGGAAGCTGGTCTCCCGTGTGTTACCGCA-CGCGGTTGGCCAAAATCCGAGCCAAGGAC-GCAGGGAGCGT-CCCGACATGCGGTGGTGAA-CTCGATCC-ACTTT-CCT-AT-CGTCGGCC-GCT-CCTGTCC-GG-AA-GCTCTA--GATGACCC-AAAGTCCTCAAAGCGACC
1934_rf  NNNNNNNNNNNNNNNNNNNNTTGTCGAAACCTGTCAAAAA-CAG-AACGACCCGC-GAACAAA--CGATCACCACT-CGCGGTGGG-CTGGTTT-CTTAGCCGAT-CCCTT-GCCCGCCGG-ATCCGTGGTTT-CGCGTACCG-TCCCGATCGGGAGATTT-ATCTC-GGTCTGGTCGTGCGCGTTGCTTCCGGATA-TCACCAAACCCCGGCACAAAAAGTGTCAAGGAACATGCAACCG--AACGGCCGGTATTCGCCTC-CCCGGAGACGGTGTGTGCGCGGATGCTGAGCTGCGATGTA--AAGTCTAAAACGACTCTCGGCAACGGATATCTCGGCTCTCGCATCGATGAAGAACGTAGCGAAATGCGATACTTGGTGTGAATTGCAGAATCCCGTGAACCATCGAGTCTTTGAACGCAAGTTGCGCCCCAAGCCTTCGGGCCGAGGGCACGTCTGCCTGGGTGTCACAAATCGTCGTCCCCC---ACTCA-TCCT--T------------TA------------AGG----ATT-C-GGGACGGAAGCTGGTCTCCCGTGTGTTACCGCA-CGCGGTTGGCCAAAATCCGAGCCAAGGAC-GCAGGGAGCGT-CCCGACATGCGGTGGTGAA-CTCGATCC-ACTTT-CCT-AT-CGTCGGCC-GCT-CCTGTCC-GG-AA-GCTCTA--GATGACCC-AAAGTCCTCAAAGCGACC
1936_rg  NNNNNNNNNNNNNNNNNNNNNNNNNNNNNNNNNNNNNNNN-NNN-AACGACCCGC-GAACAAA--CGATCACCACT-CGCGGTGGG-CTGGTTT-CTTAGCCGAT-CCCTT-GCCCGCCGG-ATCCGTGGTTT-CGCGTACCG-TCCCGATCGGGAGCTTT-ATCTC-GGTCTGGTCGTGCGCGTTGCTTCCGGATA-TCACCAAACCCCGGCACGAAAAGTGTCAAGGAACAAGGAACCG--AACGGCCGGTATTCGCCTC-CCCGGAGACGGTGTGTGCGCGGATGCTGAGCTGCGATCTA--AAGTCTAAAACGACTCTCGGCAACGGATATCTCGGCTCTCGCATCGATGAAGAACGTAGCGAAATGCGATACTTGGTGTGAATTGCAGAATCCCGTGAACCATCGAGTCTTTGAACGCAAGTTGCGCCCCAAGCCTTCTGGCCGAGGGCACGTCTGCCTGGGTGTCACAAATCGTCGTCCCCC---ACTCA-TCCT--T------------TA------------AGG----ATT-C-GGGACGGAAGCTGGTCTCCCGTGTGTTACCGCA-CGCGGTTGGCCAAAATCCGAGCCAAGGAC-GCAGGGAGCGT-CCCGACATGCGGTGGTGAA-CTCGATCC-ACTTT-TCT-AT-CGTCGGCC-GCT-CCTGTCC-GG-AA-GCTCTA--GATGACCN-NNNNNNNNNNNNNNNNNN
1938_rh  NNNNNNNNNNNNNNNNNNNNNNNNNNNNNNNNNNNNNNNN-NNN-NNNNNCGCG--GAACAAA--CGATCACCACT-CGCGGTGGG-CTGGTTT-CTTAGCCGAT-CCCTT-GCCCGCCGG-ATCCGTGGTTT-CGCGTACCG-TCCCGATCGGGAGCTTT-ATCTC-GGTCTGGTCGTGCGCGTTGCTTCCGGATA-TCACCAAACCCCGGCACAAAAAGTGTCAAGGAACATGCAACCG--AACGGCCGGTATTCGCCTC-CCCGGAGACGGTGTGTGCGCGGATGCTGAGCTGCGATCTA--AAGTCTAAAACGACTCTCGGCAACGGATATCTCGGCTCTCGCATCGATGAAGAACGTAGCGAAATGCGATACTTGGTGTGAATTGCAGAATCCCGTGAACCATCGAGTCTTTGAACGCAAGTTGCGCCCCAAGCCTTCGGGCCGAGGGCACGTCTGCCTGGGTGTCACAAATCGTCGTCCCCC---ACTCA-TCCT--T------------TA------------AGG----ATT-C-GGGACGGAAGCTGGTCTCCCGTGTGTTACCGCA-CGCGGTTGGCCAAAATCCGAGCCAAGGAC-GCAGGGAGCGT-CCCGACATGCGGTGGTGAA-CTCGATCC-ACTTT-CCT-NN-NNNNNNNN-NNN-NNNNNNN-NN-NN-NNNNNN--NNNNNNNN-NNNNNNNNNNNNNNNNNN
1942_ri  GTGAACCTGCGGAAGGATCATTGTCGAAACCTGTCAAAAA-CAG-AACGACCCGC-GAACAAA--CGATCACCACT-CGCGGTGGG-CTGGTTT-CTTAGCCGAT-CCCTT-GCCCGCCGG-ATCCGTGGTTT-CGCGTACCG-TCCCGATCGGGAGMTTT-ATCTC-GGTCTGGTCGTGCGCGTTGCTTCCGGATA-TCACCAAACCCCGGCACAAAAAGTGTCAAGGAACATGCAACCG--AACGGCCGGTATTCGCCTC-CCCGGAGACGGTGTGTGCGCGGATGCTGAGCTGCGATGTA--AAGTCTAAAACGACTCTCGGCAACGGATATCTCGGCTCTCGCATCGATGAAGAACGTAGCGAAATGCGATACTTGGTGTGAATTGCAGAATCCCGTGAACCATCGAGTCTTTGAACGCAAGTTGCGCCCCAAGCCTTCGGGCCGAGGGCACGTCTGCCTGGGTGTCACAAATCGTCGTCCCCC---ACTCA-TCCT--T------------TA------------AGG----ATT-C-GGGACGGAAGCTGGTCTCCCGTGTGTTACCGCA-CGCGGTTGGCCAAAATCCGAGCCAAGGAC-GCAGGGAGCGT-CCCGACATGCGGTGGTGAA-CTCGATCC-ACTTT-CCT-AT-CGTCGGCC-GCT-CCTGTCC-GG-AA-GCTCTA--CATGACCC-AAAGTCNNNNNNNNNNNN
1946_rj  NTGAACCTGCGGAAGGATCATTGTCGAAACCTGTCAAAAA-CAG-AACGACCCGC-GAACAAA--CGATCACCACT-CGCGGTGGG-CTGGTTT-CTTAGCCGAT-CCCTT-GCCCGCCGG-ATCCGTGGTTT-CGTGCACCG-TCCCGATCGGGAGCTTT-ATCTC-GGTCTGGTCGTGCGCGTTGCTTCCGGATA-TCACCAAACCCCGGCACGAAAAGTGTCAAGGAACATGCAACCG--AACGGCCGGTATTCGCCTC-CCCGGAGACGGTGTGTGCGCGGATGCTGAGCTGCGATCTA--AAGTCTAAAACGACTCTCGGCAACGGATATCTCGGCTCTCGCATCGATGAAGAACGTAGCGAAATGCGATACTTGGTGTGAATTGCAGAATCCCGTGAACCATCGAGTCTTTGAACGCAAGTTGCGCCCCAAGCCTTCTGGCCGAGGGCACGTCTGCCTGGGTGTCACAAATCGTCGTCCCCC---ACTCA-TCCTCTC------------TA------------AGG----ATT-C-GGGACGGAAGCTGGTCTCCCGTGTGTTACCGCA-CGCGGTTGGCCAAAATTCGAGCCAAGGAC-GCAGGGAGCGT-CCCGACATGCGGTGGTGAA-CTCGATCC-ACTTT-CCT-AT-CGTCGGCC-GCT-CCTGTCC-GG-AA-GCTCTA--GATGACCC-AAAGTCCTCAAAGCGACC
1947_rk  NNNNNNNNNNNNNNNNNNNNNNNNNNNNNNNNNNNAAAAA-CAG-AACGACCCGC-GAACAAA--CGATCACCACTTCGCGGTGGG-CTGGTTTTCTTAGCCGAT-CCCTTTGCCCGCCGG-ATCCGTGGTCT-CGCGCACCG-TCCCGATCGGGAGCTTTTATCTC-GGTCTGGTCGTGCGCGTTGCTTCCGGATA-TCACCAAACCCCGGCACGAAAAGTGTCAAGGAACATGCAACCG--AACGGCCGGTATTCGCCTC-CCCGGAGACGGTGTGTGCGCGGATGCTGAGCTGCGATCTA--AAGTCTAAAACGACTCTCGGCAACGGATATCTCGGCTCTCGCATCGATGAAGAACGTAGCGAAATGCGATACTTGGTGTGAATTGCAGAATCCCGTGAACCATCGAGTCTTTGAACGCAAGTTGCGCCCCAAGCCTTCTGGCCGAGGGCACGTCTGCCTGGGTGTCACAAATCGTCGTCCCCC---ACTCA-TCCT--C------------TA------------AGG----ATT-C-GGGACGGAAGCTGGTCTCCCGTGTGTTACCGCA-CGCGGTTGGCCAAAATCCGAGCCAAGGAC-GCAGGGAGCGT-CCCGACATGCGGTGGTGAA-CTCGATCC-ACTTT-CCT-AT-CGTCGGCC-GCT-CCTGTCC-GG-AA-GCTCTA--GATGACCC-AAAGTCCTCAAAGCGACC
1949_rl  NNNNNNNNNNNNNNNNNNNNTTGTCGAAACCTGTCGAAAA-CAG-AACGACCCGC-GAACAAA--CGATCACCACT-CGCGGTGGG-CTGGTTT-CTTAGCCGAT-CCCTT-GCCCGCCGG-ATCCGTGGTTT-CGCGTACGG-TCCCGATCGGGAGCTTT-ATCTC-GGTCTGGTCGTGCGCGTTGCTTCCGGATA-TCACCAAACCCCGGCACGAAAAGTGTCAAGGAACATGCAACCG--AACGGCCGGTATTCCCCTC-CCCGGAGACGGTGTGTGCGCGGATGCTGAGCTGCGATCTAT-AAGTCTAAAACGACTCTCGGCAACGGATATCTCGGCTCTCGCATCGATGAAGAACGTAGCGAAATGCGATACTTGGTGTGAATTGCAGAATCCCGTGAACCATCGAGTCTTTGAACGCAAGTTGCGCCCCAAGCCTTCTGGCCGAGGGCACGTCTGCCTGGGTGTCACAAATCGTCGTCCCCC---ACTCA-TCCT--T------------TA------------AGG----ATC-C-GGGACGGAAGCTGGTCTCCCGTGTGTTACCGCA-CGCGGTTGGCCAAAATCCGAGCCAAGGAC-GCAGGGAGCGT-CCCGACATGCGGTGGTGAA-CTCGATCC-ACTCT-CCT-AT-CGTCGGCC-GCT-CCTGTCC-GG-AA-GCTGTA--GATGACCC-AAAGTCCTCAAAGCGACC
1959_rm  NNNNNNNNNNNNNNNNNNNNTTGTCGATACCTGTCAAAAA-CAG-AACGACCCGC-GAACCAA--CGATCACCACT-CGCGGTGGG-CTGGTTT-CTTAGCCGAT-CCCTT-GCCCGCCGG-ATCCGTGGTTT-CGCGTACCG-TCCCGGTCGGGATCTCT-ATCTC-GGTCTGGTCGTGCGCGTTGCTTCCGGATA-TCACCAAACCCCGGCACGAAAAGTGTCAAGGAACATGCAACCG--AACGGCCGGCATTCGCCTC-CCCGGAGACGGTGTGTGCGCGGATGCTGAGCCGCGATCTAA-AAGTCTAAAACGACTCTCGGCAACGGATATCTCGGCTCTCGCATCGATGAAGAACGTAGCGAAATGCGATACTTGGTGTGAATTGCAGAATCCCGTGAACCATCGAGTCTTTGAACGCAAGTTGCGCCCCAAGCCTTCTGGCCGAGGGCACGTCTGCCTGGGTGTCACAAATCGTCGTCCCCCC----TCA-TCCT--C------------TA------------AGG----ATT-C-GGGACGGAAGCTGGTCTCCCGTGTGTTACCGCA-CGCGGTTGGCCAAAATCCGAGCCAAGGAC-GCAGGGAGCGT-CCCGACATGCGGTGGTGAA-CTCGATCC-ACTCT-CAT-AT-CGTCGGCC-GCT-CCTGTCC-GG-AA-GCTCTA--GATGACCC-AAAGTCCTCAAAGCGACC
1961_rn  NNNNNNNNNNNNNNNNNNNNNNNNNNNNACCTGTCAAAAAACAG-AACGACCCGT-GAACCAA--CGATCACCACT-CGCGGTGGG-CTGGTTT-CTTAGCCGAT-CCCTT-GCCCGCCGG-ATCCGTGGTTT-CGCGTACCG-TCCCGGTCGGGATCTCT-ATCTC-GGTCTGGTCGTGCGCGTTGCTTCCGGATA-TCACCAAACCCCGGCACGAAAAGTGTCAAGGAACATGCAACCG--AACGGCCGGCATTCGCCTC-CCCGGAGACGGTGTGAGCGCGGATGCTGAGCTGCGATCTA--AAGTCTAAAACGACTCTCGGCAACGGATATCTCGGCTCTCGCATCGATGAAGAACGTAGCGAAATGCGATACTTGGTGTGAATTGCAGAATCCCGTGAACCATCGAGTCTTTGAACGCAAGTTGCGCCCCAAGCCTTCTGGCCGAGGGCACGTCTGCCTGGGTGTCACAAATCGTCGTCCCCCC----TCA-TCCT--C------------TA------------AGG----ATT-C-GGGACGGAAGCTGGTCTCCCGTGTGTTACCGCA-CGCGGTTGGCCAAAATCCGAGCCAAGGAC-GCAGGGAGCGT-CCCGACATGCGGTGGTGAA-CTCGATCC-ACTCT-CAT-AT-CGTCGGCC-GCT-CCTGTCC-GG-AA-GCTCTA--GATGACCC-AAAGTCCTCAAAGCGACC
1963_ro  NNNNNNNNNNNNNNNNNNNNNNNNNNNNNNNNNNNNNNNN-NNN-AACGACCCGC-GAACAAA--CGATCACCACT-CGCGGTGGG-CTGGTTT-CTTAGCCGAT-CCCTT-GCCCGCCGG-ATCCGTGGTTT-CGCGTACCG-TCCCGATCGGGAGCTTT-ATCTC-GGTCTGGTCGTGCGCGTTGCTTCCGGATA-TCACCAAACCCCGGCACAAAAAGTGTCAAGGAACATGCAACCG--AACGGCCGGTATTCGCCTC-CCCGGAGACGGTGTGTGCGCGGATGCTGAGCTGCGATCTA--AAGTCTAAAACGACTCTCGGCAACGGATATCTCGGCTCTCGCATCGATGAAGAACGTAGCGAAATGCGATACTTGGTGTGAATTGCAGAATCCCGTGAACCATCGAGTCTTTGAACGCAAGTTGCGCCCCAAGCCTTCTGGCCGAGGGCACGTCTGCCTGGGTGTCACAAATCGTCGTCCCCC---ACTCA-TCCT--T--TAA-------GG------------ATG----ATT-C-GGGACGGAAGCTGGTCTCCCGTGTGTTACCGCA-CGCGGTTGGCCAAAATCCGAGCCAAGGAC-GCAAGGAGCGT-CCCGACATGCGGTGGTGAA-CTCGATCC-ACTTT-CCT-AT-CGTCGGCC-GCT-CCTGTCC-GG-AA-GCTCTA--GATGANNN-NNNNNNNNNNNNNNNNNN
1965_rp  NNNNNNNNNNNNNNNNNNNNNNNTCGAAACCTGTCAAAAA-CAG-AACGACCCGC-GAACAAA--CGATCACCACT-CGCGGTGGG-CTGGTTT-CTTAGCCGAT-CCCTT-GCCCGCCGG-ATCCGTGGTTT-CGCGTACCG-TCCCGATCGGGAGCTTT-ATCTC-GGTCTGGTCGTGCGCGTTGCTTCCGGATA-TCACCAAACCCCGGCACAAAAAGTGTCAAGGAACATGCAACCG--AACGGCCGGTATTCGCCTC-CCCGGAGACGGTGTGTGCGCGGATGCTGAGCTGCGATCTA--AAGTCTAAAACAACTCTCGGCAACGGATATTTCGGTTCTCGCTTCGATAAAAAACTTACCGAATTGCAATACTTGTTGTGAATTGCAAAATCCCTTGAACCATCAATTCTTTAAACGCAATTTGCGCCCCAAGCCTTCTGGCCAAGGGCACTTCTGCCTGGTTGTCACAAATCTTCTTCCCCC---ACTCA-TCCT--T--TAA-------GG------------ATG----ATT-C-GGGACGGAAGCTGGTCTCCCTTGTGTTACCGCA-CGCGGTTGGCCAAAATCCAAGCCAAGGAC-GCAGGGAGCGT-CCCGACTTGCGTTGGTGAA-TTCAATCC-ACTTTTCCT-AT-CGTCGGCC-GTT-CCTGTCN-NN-NN-NNNNNN--NNNNNNNN-NNNNNNNNNNNNNNNNNN
1969_rr  NNNNNNNNNNNNNNNNNNNNNNNNNNNNNNNNNNNNAAAA-CAG-AACGACCCGT-GAACAAA--CGATCACCACT-CGCGGTGGG-CTGGTTT-CTTAGCCGAT-CCCTT-GCCCGCCGG-ATCCGTGGTTT-CGCGTACCG-TCCCGATCGGGAGCTTT-ATCTC-GGTCTGGTCGTGCGCGTTGCTTCCGGATA-TCACCAAACCCCGGCACAAAAAGTGTCAAGGAACATGCAACCG--AACGGCCGGTATTCGCCTC-CCCGGAGACGGTGTGTGCGCGGATGCTGAGCTGCGATCTA--AAGTCTAAAACGACTCTCGGCAACGGATATCTCGGCTCTCGCATCGATGAAGAACGTAGCGAAATGCGATACTTGGTGTGAATTGCAGAATCCCGTGAACCATCGAGTCTTTGAACGCAAGTTGCGCCCCAAGCCTTCGGGCCGAGGGCACGTCTGCCTGGGTGTCACAAATCGTCGTCCCCC---ACCCA-TCCT--T------------TA------------AGG----ATT-C-GGGACGGAAGCTGGTCTCCCGTGTGTTACCGCA-CGCGGTTGGCCAAAATCCGAGCCAAGGAC-GCAGGGAGCGT-CCCGACAAGCGGTGGTGAA-CTCGATCC-ACTTT-CCT-AT-CGTCGGCC-GCT-CCTGTCC-GG-AA-GCTCTA--GATGACCC-AAAGTCCTCAAAGCGACC
1971_rs  NNNNNNNNNNNNNNNNNNNNNNNNNNAAACCTGTCAAAAA-CAG-AACGACCCGC-TAACAAA--CGATCACCACT-CGCGGTGGG-CTGGTTT-CTTAGCCGAT-CCCTT-GCCCGCCGG-ATCCGTGGTTT-CGCGTACCG-TCCCGATCGGGAGCTTA-ATCTC-TGTCTGGTCGTGCGCGTTGCTTCCGGATA-TCACCAAACCCCGGCACAAAAAGTGTCAAGGAACATGCAACCG--AACGGCCGGTATTCGCCTC-CCCGGAGACGGTGTGTGCGCGGATGCTGAGCTGCGATCTA--AAGTCTAAAACGACTCTCGGCAACGGATATCTCGGCTCTCGCATCGATGAAGAACGTAGCGAAATGCGATACTTGGTGTGAATTGCAGAATCCCGTGAACCATCGAGTCTTTGAACGCAAGTTGCGCCCCAAGCCTTCTGGCCGAGGGCACGTCTGCCTGGGTGTCACAAATCGTCGTCCCCC---ACTCA-TCCT--T------------TA------------AGG----ATT-C-GGGACGGAAGCTGGTCTCCCGTGTGTTACCGCA-CGCGGTTGGCCAAAATCCGAGCCAAGGAC-GCAGGGAGCGT-CCCGACATGCGGTGGTGAA-CTCGATCC-ACTTT-CCT-AG-CGTCGGCC-GCT-CCTGTCC-GG-AA-GCTCTA--GATGACCC-AAAGTCCTCNNNNNNNNN
1973_rt  NNNNNNNNNNNNNNNNNNNNNNNNNNNNNNNNNNNNAAAA-CAG-AACGACCCGC-GAACAAA--CGATCACCACT-CGCGGTGGG-CTGGTTTTCTTAGCCGAT-CCCTT-GCCCGCCGG-ATCCGTGGTTT-CGCGTACCG-TCCGGATCGGGAGCTTA-ATCTC-GGTCTGGTCGTGCGCGTTGCTTCCGGATA-TCACCAAACCCCGGCACAAAAAGTGTCAAGGAACATGCAACCG--AACGGCCGGTATTCGCCTC-CCCGGAGACGGTGTGTGCGCGGATGCTGAGCTGCGATCTA--AAGTCTAAAACGACTCTCGGCAACGGATATCTCGGCTCTCGCATCGATGAAGAACGTAGCGAAATGCGATACTTGGTGTGAATTGCAGAATCCCGTGAACCATCGAGTCTTTGAACGCAAGTTGCGCCCCAAGCCTTCTGGCCGAGGGCACGTCTGCCTGGGTGTCACAAATCGTCGTCCCCC---ACTCA-TCCT--T------------TA------------AGG----ATT-C-GGGACGGAAGCTGGTCTCCCGTGTGTTACCGCA-CGCGGTTGGCCAAAATCCGAGCCAAGGAC-GCAGGGAGCGT-CCCGACATGCGGTGGTGAA-CTCGATCC-ACTTT-CCT-AT-CGTCGGCC-GCT-CCTGTCC-GG-AA-GCTCTA--GATNNNNN-NNNNNNNNNNNNNNNNNN
1979_ru  NNNNNNNNNCGGAAGGATCATTGTCGAAACCTGTCAAAAA-CAG-AACGACCCGC-GAACAAA--CGATCACCACT-CGCGGTGGG-CTGGTTT-CTTAGCCGAT-CCCTT-GCCCGCCGG-ATCCGTGGTTT-CGCGCACCG-TCCCGATCGGGAGCTTT-ATCTC-GGTCTGGTCGTGCGCGTTGCTTCCGGATA-TCACCAAACCCCGGCACGAAAAGTGTCAAGGAACATGCAACCG--AACGGCCGGTATTCGCCTC-CCCGGAGACGGTGTGTGCGCGGATGCTGAGCTGCGATCTA--AAGTCTAAAACGACTCTCGGCAACGGATATCTCGGCTCTCGCATCGATGAAGAACGTAGCGAAATGCGATACTTGGTGTGAATTGCAGAATCCCGTGAACCATCGAGTCTTTGAACGCAAGTTGCGCCCCAAGCCTTCTGGCCGAGGGCACGTCTGCCTGGGTGTCACAAATCGTCGTCCCCC---ACTCA-TCCTCTC------------TA------------AGG----ATT-C-GGGACGGAAGCTGGTCTCCCGTGTGTTACCGCA-CGCGGTTGGCCAAAATCCGAGCCAAGGAC-GCAGGGAGCGT-CCCGACATGCGGTGGTGAA-CTCGATCC-ACTTT-CCT-AT-CGTCGGCC-GCT-CCTGTCC-GG-AA-GCTCTA--GATGACCC-AAAGTCCTCAGAGCGACC
1985_rv  NNNNNNNNNNNNNNNNNNNNNNNNNNNNNNNNNNNNNNNN-NNN-NACGACCCGC-GAACAAA--CGATCACCACT-CGCGGTGGG-CTGGTTT-CTTAGCCGAT-CCCTC-GCCCGCCGG-ATCCGTGGTTT-CGCGYACCG-TCCCGATCGGGAGCTTT-ATCTC-GGTCTGGTCGTGCGCGTTGCTTCCGGATA-TCACCAAACCCCGGCACAAAAAGTGTCAAGGAACATGCAACCG--AACGGCCGGTATTCGCCTC-CCCGGAGACGGTGTGTGCGCGGATGCTGAGCTGCGATCTA--AAGTCTAAAACGACTCTCGGCAACGGATATCTCGGCTCTCGCATCGATGAAGAACGTAGCGAAATGCGATACTTGGTGTGAATTGCAGAATCCCGTGAACCATCGAGTCTTTGAACGCAAGTTGCGCCCCAAGCCTTCKGGCCGAGGGCACGTCTGCCTGGGTGTCACAAATCGTCGTCCCCC---ACTCA-TCCT--Y------------TA------------AGG----ATT-C-GGGACGGAAGCTGGTCTCCCGTGTGTTACCGCA-CGCGGTTGGCCAAAATCCGAGCCAAGGAC-GCAGGGAGCGT-CCCGACATGCGGTGGTGAA-CTCGATCC-NNNNN-NNN-NN-NNNNNNNN-NNN-NNNNNNN-NN-NN-NNNNNN--NNNNNNNN-NNNNNNNNNNNNNNNNNN
1987_rw  NNNNNNNNNNNNNNNNNNNNNNNNNNNNNNNNNNNNNNNN-NNN-NNNNNNNNNN-NNNNNNN--NNNNNNCCACT-CGCGGTGGG-CTGGTTT-CTTAGCCGAT-CCCTC-GCCCGCCGG-ATCCGTGGTTT-CGCGTACCG-TCCCGATCGGGAGCTTT-ATCTC-GGTCTGGTCGTGCGCGTTGCTTCCGGATA-TCACCAAACCCCGGCACAAAAAGTGTCAAGGAACATGCAACCG--AACGGCCGGTATTCGCCTC-CCCGGAGACGGTGTGTGCGCGGATGCTGAGCTGCGATCTAAAAAGTCTAAAACGACTCTCGGCAACGGATATCTCGGCTCTCGCATCGATGAAGAACGTAGCGAAATGCGATACTTGGTGTGAATTGCAGAATCCCGTGAACCATCGAGTCTTTGAACGCAAGTTGCGCCCCAAGCCTTCGGGCCGAGGGCACGTCTGCCTGGGTGTCACAAATCGTCGTCCCCC---ACTCA-TCCT--T------------TA------------AGG----ATT-C-GGGACGGAAGCTGGTCTCCCGTGTGTTACCGCA-CGCGGTTGGCCAAAATCCGAGCCAAGGAC-GCCGGGAGCGT-CCCGACATGCGGTGGTGAA-CTCGANNN-NNNNN-NNN-NN-NNNNNNNN-NNN-NNNNNNN-NN-NN-NNNNNN--NNNNNNNN-NNNNNNNNNNNNNNNNNN
1991_rx  NNNNNNNNNNNNNNNNNNNNNNNNNNNNNNNNNNNNNNNN-NNN-NNNNNNNNNN-NAACAAA--CGATCACCACT-CGCGGTGGG-CTGGTTT-CTTAGCCGAT-CCCTT-GCCCGCCGG-ATCCGTGGTTT-CGCGCACCG-TCCCGATCGGGAGCTTT-ATCTC-GGTCTGGTCGTGCGCGTTGCTTCCGGATA-TCACCAAACCCCGGCACGAAAAGTGTCAAGGAACATGCAACCG--AACGGCCGGTATTCGCCTC-CCCGGAGACGGTGTGTGCGCGGATGCTGAGCTGCGATCTA--AAGTCTAAAACGACTCTCGGCAACGGATATCTCGGCTCTCGCATCGATGAAGAACGTAGCGAAATGCGATACTTGGTGTGAATTGCAGAATCCCGTGAACCATCGAGTCTTTGAACGCAAGTTGCGCCCCAAGCCTTCTGGCCGAGGGCACGTCTGCCTGGGTGTCACACATCGTCGTCCCCC---ACTCA-TCCT--T------------TA------------AGG----ATT-C-GGGACGGAAGCTGGTCTCCCGTGTGTTACCGCA-CGCGGTTGGCCAAAATCCGAGCCAAGGAC-GCAGGGAGCGT-CCCGACATGCGGTGGTGAA-CTCGATCC-ACTTT-CCT-AT-CGTCGGCC-GCT-CCTGTCC-GN-NN-NNNNNN--NNNNNNNN-NNNNNNNNNNNNNNNNNN
1992_ry  NNNNNNNTGCGGAAGGATCATTGTCGAAACCTGTCAAAAA-CAG-AACGACCCGC-GAACAAA--CGATCACCACT-CGCGGTGGG-CTGGTTT-CTTAGCCGAT-CCCTT-GCCCGCCGG-ATCCGTGGTTT-CGCGTACCG-TCCCGATCGGGAGCTTT-ATCTC-GGTCTGGTCGTGCGCGTTGCTTCCGGATA-TCACCAAACCCCGGCACGAAAAGTGTCAAGGAACATGCAACCG--AACGGCCGGTATTCGCCTC-CCCGGAGACGGTGTGCGCGCGGATGCTGAGCTGCGATCTA--AAGTCTAAAACGACTCTCGGCAACGGATATCTCGGCTCTCGCATCGATGAAGAACGTAGCGAAATGCGATACTTGGTGTGAATTGCAGAATCCCGTGAACCATCGAGTCTTTGAACGCAAGTTGCGCCCCAAGCCTTCTGGCCGAGGGCACGTCTGCCTGGGTGTCACAAATCGTCGTCCCCC---ACTCA-TCCT--T------------TA------------AGG----ATA-C-GGGACGGAAGCTGGTCTCCCGTGTGTTACCGCA-CGCGGTTGGCCAAAATCCGAGCCAAGGAC-GCAGGGAGCGT-CCCGACATGCGGTGGTGAA-CTCGATCC-ACTTT-CCA-AT-CGTCGGTC-GCT-CCTGTCC-GG-AA-GCTCTA--GATGACCC-AAAGTCCTCAAAGCGACC
1993_rz  NNNNNNNNNNNNNNNNNNNNNNNNNNNNNNNNGTCTAAAA-CAG-AACGACCTGC-GAACCAA--CGATCACCACT-CGCGGTGGG-CTGGTTT-CTTAGCCGAT-CCCTT-GCTCGCCGG-ATCTGTGGTTT-CGCGTACCG-ACCAGGTCGGGAGCTCT-ATCTC-GGTTTGGTCGTGCGCGTTGCTTCCGGATA-TCACCAAACCCCGGCACGAAAAGTGTCAAGGAACATGCAACCG--AACGGCCGGCATTCGCCTC-CCCGGAGACGGTGTGTGCGCGGATGCCGAGCTGCGATCTA--AAGTCTAAAACGACTCTCGGCAACGGATATCTCGGCTCTCGCATCGATGAAGAACGTAGCGAAATGCGATACTTGGTGTGAATTGCAGAATCCCGTGAACCATCGAGTCTTTGAACGCAAGTTGCGCCCCAAGCCTTCTGGCCGAGGGCACGTCTGCCTGGGTGTCACAAATCGTCGTCCCCCCC---TCA-TCCT--T-----CCGGA--TA------------AGG----ATT-C-GGGACGGATGCTGGTCTCCCGTGTGTTACCGCA-CGCGGTTGGCCAAAATCCGAGCCAAGGTC-GCAGGGAGCGT-CCCGACATGCGGTGGTGAA-CCCGATCC-ACTTT-AAT-AT-CGTCNNNN-NNN-NNNNNNN-NN-NN-NNNNNN--NNNNNNNN-NNNNNNNNNNNNNNNNNN
1994_rz  GTGAACCTGCGGAAGGATCATTGTCGAAACCTGTCTAAAA-CAG-AACGACCTGC-GAACCAA--CGATCACCACT-CGCGGTGGG-CTGGTTT-CTTAGCCGAT-CCCTT-GCTCGCCGG-ATCTGTGGTTT-CGCGTACCG-ACCAGGTCGGGAGCTCT-ATCTC-GGTTTGGTCGTGCGCGTTGCTTCCGGATA-TCACCAAACCCCGGCACGAAAAGTGTCAAGGAACATGCAACCG--AACGGCCGGCATTCGCCTC-CCCGGAGACGGTGTGTGCGCGGATGCCGAGCTGCGATCTA--AAGTCTAAAACGACTCTCGGCAACGGATATCTCGGCTCTCGCATCGATGAAGAACGTAGCGAAATGCGATACTTGGTGTGAATTGCAGAATCCCGTGAACCATCGAGTCTTTGAACGCAAGTTGCGCCCCAAGCCTTCTGGCCGAGGGCACGTCTGCCTGGGTGTCACAAATCGTCGTCCCCCCC---TCA-TCCT--T-----CCGGA--TA------------AGG----ATT-C-GGGACGGATGCTGGTCTCCCGTGTGTTACCGCA-CGCGGTTGGCCAAAATCCGAGCCAAGGTC-GCAGGGAGCGT-CCCGACATGCGGTGGTGAA-CCCGATCC-ACTTT-AAT-AT-CGTCGGCC-GCT-CCTGTCC-GG-AA-GCTCTA--GATGACCC-AAAATCCTCAAAGCGACC
1888_sa  NNNNNNNNNNNNNNNNNNNNNNNNNNNNNNNNNNNNNNNN-NNN-NNCGACCCGC-TAACAAA--CGATCACCACT-CGCGGTGGG-CTGGTTT-CTTAGCCGAT-CCCTT-GCCCGCCGG-ATCCGTGGTTT-CGCGTGCCG-TCCCGATCGGGAGCTTT-ATCTC-GGTCTGGTCGTGCGCGTTGCTTCCGGATA-TCACCAAACCCCGGCACGAAAAGTGTCAAGGAACATGCAACCG--AACGGCCGGTATTCTCCTC-CCCGGAGACGGTGTGTGCGCGGATGCTGAGCTGCGATCTA--AAGTCTAAAACGACTCTCGGCAACGGATATCTCGGCTCTCGCATCGATGAAGAACGTAGCGAAATGCGATACTTGGTGTGAATTGCAGAATCCCGTGAACCATCTAGTCTTTGAACGCAAGTTGCGCCCCAAGCCTTCTGGCCGAGGGCACGTCTGCCTGGGTGTCACAAATCGTCGTCCCCC---ACTCA-TCCT--T------------TA------------AGG----ATT-C-GGGACGGAAGCTGGTCTCCCGTGTGTTACCGCA-CGCGGTTGGCCAAAATCCGAGCCAAGGAC-GCAGGGAGCGT-CCCGACATGCGGTGGTGAA-CTCGATCC-ACTCT-CCT-AT-CGTCGGCC-GCT-CCTGTCC-GG-AA-GCTCTATAGATGANNN-NNNNNNNNNNNNNNNNNN
1410_sc  GTGAACCTGCGGAAGGATCATTGTCGATACCTGTCCAAAA-CAG-AACGACCTGC-GAACCAA--CGATCACCACT-CGCGGTGGG-CAGGTTT-CTTAGCCGAT-CCCTT-GCCCGCCGG-ATCCGTGGTTT-CGCGTACCG-TTCCGACCGAGATATCT-ATCTC-GGTCTGGTCGTGCGCGTTTCTTCCGGATA-TCACCAAACCCCGGCACGAAAAGTGTCAAGGAATATTCAACGG--AACGGCCGGTATTCGCCTC-CCCGGAGACGGTGTGCGCGCGGATGCTGAGCTGCGATCTA--AAGTCTAAAACGACTCTCGGCAACGGATATCTCGGCTCTCGCATCGATGAAGAACGTAGCGAAATGCGATACTTGGTGTGAATTGCAGAATCCCGTGAACCATCGAGTCTTTGAACGCAAGTTGCGCCCCAAGCCTTTCGGCCGAGGGCACGTCTGCCTGGGTGTCACAAATCGTCGTCCCCCC----TCA-TCCT--T------------TA------------ATG----ATT-C-GGGACGGAAGATGGTCTCCCGTGTGTTTCCGCA-CGCGGTTGGCCAAAATCCGAGCCAAGGAC-GCAGGGAGCGT-CCCGACATGCGGTGGTGAA-CTCGATCC-ACTTT-CAT-AT-CGTCGGCT-GCT-CCTGTCC-GG-AA-GCTCTA--GATGACCC-AAAGTCCTCAAAGCGACC
1413_sd  GTGAACCTGCGGAAGGATCATTGTCGATACCTGTCCAAAA-CAG-AACGACCTGC-GAACCAA--CGATCACCACT-CGCGGTGGG-CAGGTTT-CTTAGCCGAT-CCCTT-GCCCGCCGG-ATCCGTGGTTT-CGCGTACCG-TTCCGACCGAGATATCT-ATCTC-GGTCTGGTCGTGCGCGTTTCTTCCGGATA-TCACAAAACCCCGGCACGAAAAGTGTCAAGGAATATTCAACGG--AACGGCCGGTATTCGCCTC-CCCGGAGACGGTGTGCGCGCGGATGCTGAGCTGCGATCTA--AAGTCTAAAACGACTCTCGGCAACGGATATCTCGGCTCTCGCATCGATGAAGAACGTAGCGAAATGCGATACTTGGTGTGAATTGCAGAATCCCGTGAACCATCGAGTCTTTGAACGCAAGTTGCGCCCCAAGCCTTTCGGCCGAGGGCACGTCTGCCTGGGTGTCACAAATCGTCGTCCCCCC----TCA-TCCT--T------------TA------------ATG----ATT-C-GGGACGGAAGATGGTCTCCCGTGTGTTTCCGCA-CGCGGTTGGCCAAAATCCGAGCCAAGGAC-GCAGGGAGCGT-CCCGACATGCGGTGGTGAA-CTCGATCC-ACTTT-CAT-AT-CGTCGGCT-GCT-CCTGTCC-GG-AA-GCTnnn--nnnnnnnn-nnnnnnnnnnnnnnnnnn
1751_se  GTGAACcTGCGGAAGGATCATTGTCGAAACCTGTTCAAAA-CAG-AACGACCCGC-GAACCAA--CGATCACCACT-TGCGGCGGG-CTGGTTT-CTTAGCCGATTCCCTT-GCCCGCCGG-ATCCGTGGTTT-CGCGTACCG-TCCAGGTCGGGAGCTCT-ATCTC-GGTCTGGTCGTGCGCGTTGCTTCCGGACA-TCACCAAACCCCGGCACGAAAAGTGTCAAGGAACATGCAACCG--AACGGCCGGTATTCGCCTC-CCCGGAAACGGTGTGTGCGCGGATGCTGAGCTGCGATCTA--AAGTCTAAAACGACTCTCGGCAACGGATATCTCGGCTCTCGCATCGATGAAGAACGTAGCGAAATGCGATACTTGGTGTGAATTGCAGAATCCCGTGAACCATCGAGTCTTTGAACGCAAGTTGCGCCCCAAGCCTTCTGGCCGAGGGCACGTCTGCCTGGGTGTCACAAATCGTCGTCCCCTC----TCA-TCCT--C------------TA------------AGG----ATT-A-GGGACGGAAGCTGGTCTCCCGTGTGTTACCGCA-CGCGGTTGGCCAAAATCCGAGCCAAGGAC-GCAGGGAGCGT-CCCGACATGCGGTGGTGAA-CTCGATCC-ACTTT-CAT-AT-CGTCGGCC-GCT-CCTGTCC-GG-AA-GCTCTA--GATGACCC-AAAGTCCTCAAAGCGACC
1315_sg  nnnnnnnnnnnnnnnnnnCATTGTCGAAACCTGTCAAAAA-CAG-AACGACCCg--gTACCAA--CGATCACCACT-CGCGGTGGG-CTGGTTT-CTTAGCCGATTCCCTC-GCCCGCCGG-ATCCGTGGTTT-CGCGTACCG-TCCAGGTCGGGAGCTCT-ATCTC-GCCCTGGTCGTGCGCGTTGCTTCCGGATA-TCACCAAACCCCGGCACGAAAAGTGTCAAGGAACATGCAACCG--AACGGCCGGCATTCGCCTC-CCCGGAGACGGTGTGTGCGCGGATGCTGAGCTGCGATCTG--AAGTCTAAAACGACTCTCGGCAACGGATATCTCGGCTCTCGCATCGATGAAGAACGTAGCGAAATGCGATACTTGGTGTGAATTGCAGAATCCCGTGAACCATCGAGTCTTTGAACGCAAGTTGCGCCCCAAGCCTTCGGGCCGAGGGCACGTCTGCCTGGGTGTCACAAATCGTCGTCCCCTC----TCA-TCCT--C------------TA------------AGG----ATT-C-GGGACGGAAGATGGTCTCCCGTGTGTTACCGCA-CGCGGTTGGCCAAAATCCGAGCCAAGGAC-GCAGGGAGCGT-CCCGACATGCGGTGGTGAA-CTCGATCC-ACTCT-CAT-AT-CGTCGGCC-GCT-CCTGTCC-GG-AA-GCTCTA--GATGACCC-AAAGTCCTCAAAGCGACC
1473_sh  GTGAACCTGCGGAAGGATCATTGTCGAAACCTGTCAAAAA-CAG-AACGACCCGC-GAACAAA--CGATCACCACT-CGCGGTGGG-CTGGTTT-CTTAGCCGAT-CCCTT-GCCCGCCGG-ATCCGTGGTTT-CGCGTACCG-TCCCGATCGGGAGCTTT-ATCTC-GGTCTGGTCGTGCGCGTTGCTTCCGGATA-TCACCAAACCCCGGCACAAAAAGTGTCAAGGAACATGCAACCG--AACGGCCGGTATTCGCCTC-CCCGGAGACGGTGTGTGCGCGGATGCTGAGCTGCGATCTA--AAGTCTAAAACGACTCTCGGCAACGGATATCTCGGCTCTCGCATCGATGAAGAACGTAGCGAAATGCGATACTTGGTGTGAATTGCAGAATCCCGTGAACCATCGAGTCTTTGAACGCAAGTTGCGCCCCAAGCCTTCTGGCCGAGGGCACGTCTGCCTGGGTGTCACAAATCGTCGTCCCCC---ACTCA-TCCT--T------------TA------------AGGA-TGATT-C-GGGACGGAAGCTGGTCTCCCGTGTGTTACCGCA-CGCGGTTGGCCAAAATCCGAGCCAAGGAC-GCAAGGAGCGT-CCCGACATGCGGTGGTGAA-CTCGATCC-ACTTT-CCT-AT-CGTCGGCC-GCT-CCTGTCC-GG-AA-GCTCTA--GATGACCC-AAAGTCCTCAAAGCGACC
1514_si  GTGAACCTGCGGAAGGATCATTGTCGATGCCTGTCCAAAA-CAG-AACGACCCGC-GAACGAA--CGATCACCACT-CGCGGTGGG-CTGGTAT-CTTAACAGAT-CCCTT-GCCCGCCGG-ATCCGTGGTTT-CGCGTAGCG-TCTCGGTCGGGAGCTT--ATCTC-GTCCTGGTCCTGCGCGTTGCTTCCGGATA-TCACAAAACCCCGGCACGAAAAGTGTCAAGGAACATGCAACCG--AACGGCCGGCATTCGCCTC-CCCGGAGACGGTGTGTGCGCGGATGCTGAGCTGCGATATA--AAGTCTAAAACGACTCTCGGCAACGGATATCTCGGCTCTCGCATCGATGAAGAACGTAGCGAAATGCGATACTTGGTGTGAATTGCAGAATCCCGTGAACCATCGAGTCTTTGAACGCAAGTTGCGCCCCAAGCCTTCGGGCCGAGGGCACGTCTGCCTGGGTGTCACAAATCGTCGTCCCCCC----TCA-TCCT--C------------TA------------TGGAGAGATT-C-GGGACGGAAGCTGGTCTCCCGTGTGTTACCGCA-CGCGGTTGGCCAAAATCCGAGCCAAGGAC-GCTTGGAGCGT-TCCGACATGCGGTGGTGAA-CTCGATCC-ACTTT-CAT-TT-CGTCGGCC-GCT-CCTGTCC-GG-AA-GCTCTA--GATGACCC-AAAGTCCTCAAAGCGACC
1515_sk  GTGA-CCTGCGGA-GGATCATTGTCGATGCCTGTCCAAAA-CAG-AACGACCCGC-GAACGAA--CGATCACCACT-CGCGGTGGG-CTGGTAT-CTTAACAGAT-CCCTT-GCCCGCCGG-ATCCGTGGTTT-CGCGTAGCG-TCTCGGTCGGGAGCTT--ATCTC-GTCCTGGTCCTGCGCGTTGCTTCCGGATA-TCACAAAACCCCGGCACGAAAAGTGTCAAGGAACATGCAACCG--AACGGCCGGCATTCGCCTC-CCCGGAGACGGTGTGTGCGCGGATGCTGAGCTGCGATATA--AAGTCTAAAACGACTCTCGGCAACGGATATCTCGGCTCTCGCATCGATGAAGAACGTAGCGAAATGCGATACTTGGTGTGAATTGCAGAATCCCGTGAACCATCGAGTCTTTGAACGCAAGTTGCGCCCCAAGCCTTCGGGCCGAGGGCACGTCTGCCTGGGTGTCACAAATMGTCGTCCCCCCC---TCA-TCCT--C------------TA------------TGGAGAGATT-C-GGGACGGAAGCTGGTCTCCCGTGTGTTACCGCA-CGCGGTTGGCCAAAATCCGAGCCAAGGAC-GCTTGGAGCGT-TCCGACATGCGGTGGTGAACACTCGATCCACTTT-CAT-TT-CGTCGGCC-GCT-CCTGTCC-GG-AA-GCTCTA--GATGACCC-AAAGTCCTCAAAGCGACC
1540_sl  GTGAACCTGCGGAAGGATCATTGTCGAAACCTGTCAAAAA-CAG-AACGACCCGC-GAACAAA--CGATCACCACT-CGCGGTGGG-CTGGTTT-CTTAGCCGAT-CCCTT-GCCCGCCGG-ATCCGTGGTTT-CGCGTACCG-TCCCGATCGGGAGCTTT-ATCTC-GGTCTGGTCGTGCGCGTTGCTTCCGGATA-TCACCAAACCCCGGCACAAAAAGTGTCAAGGAACATGCAACCG--AACGGCCGGTATTCGCCTC-CCCGGAGACGGTGTGTGCGCGGATGCTGAGCTGCGATCTA--AAGTCTAAAACGACTCTCGGCAACGGATATCTCGGCTCTCGCATCGATGAAGAACGTAGCGAAATGCGATACTTGGTGTGAATTGCAGAATCCCGTGAACCATCGAGTCTTTGAACGCAAGTTGCGCCCCAAGCCTTCGGGCCGAGGGCACGTCTGCCTGGGTGTCACAAATCGTCGTCCCCC---ACTCA-TCCT--T------------TT-----------AAGG----ATT-C-GGGACGGAAGCTGGTCTCCCGTGTGTTACCGCA-CGCGGTTGGCCAAAATCCGAGCCAAGGAC-GCAGGGAGCGT-CCCGACATGCGGTGGTGAA-CTCGATCC-ACTTT-CCT-AT-CGTCGGCC-GCT-CCTGTCC-GG-AA-GCTCTA--GATGACCC-AAAGTCCTCAAAGCGACC
1678_sm  GTGAACCTGCGGAAGGATCATTGTCGAAACCTGTCAAAAA-CAG-AACGACCCGC-GAACAAA--CGATCACCACT-CGCGGTGGG-CTGGTTT-CTTAGCCGAT-CCCTT-GCCCGCCGG-ATCCGTGGTTT-CGCGTGCCG-TCCCGATCGGGAGCTTT-ATCTC-GGTCTGGTCGTGCGCGTTGCTTCCGGATA-TCACCAAACCCCGGCACGAAAAGTGTCAAGGAACATGCAACCG--AACGGCCGGTATTCGCCTC-CCCGGAGACGGTGTGTGCGCGGATGCTGAGCTGCGATCTA--AAGTCTAAAACGACTCTCGGCAACGGATATCTCGGCTCTCGCATCGATGAAGAACGTAGCGAAATGCGATACTTGGTGTGAATTGCAGAATCCCGTGAACCATCGAGTCTTTGAACGCAAGTTGCGCCCCAAGCCTTCTGGCCGAGGGCACGTCTGCCTGGGTGTCACAAATCGTCGTCCCCC---ACTCA-TCCT--T------------TA------------AGG----ATC-C-GGGACGGAAGCTGGTCTCCCGTGTGTTACCGCA-CGCGGTTGGCCAAAATCCGAGCCAAGGAC-GCAGGGAGCGT-CCCGACATGCGGTGGTGAA-CTCGATCC-ACTCT-CCT-AT-CGTCGGCC-GCT-CCTGTCC-GG-AA-GCTCTA--GATGACCC-AAAGTCCTCAAAGCGACC
1686_sn  GTGAACCTGCGGAAGGATCATTGTCGAAACCTGTCAAAAA-CAG-AACGACCCGC-GAACAAA--CGATCACCACT-AGCGGTGGG-CTGGTTT-CTTAGCCGAT-CCCTT-GCCCGCCGG-ATCCGTGGTTT-CGCGTACTG-TCCCGATCGGGAGCTTT-ATCTC-GGTCTGGTCGTGCGCGTTGCTTCCGGATA-TCACCAAACCCCGGCACGAAAAGTGTCAAGGAACAAGCAACCG--AACGGCCGGTATTCGCCTC-CCCGGAGACGGTGTGTGCGCGGATGCTGAGCTGCGATCTA--AAGTCTAAAACGACTCTCGGCAACGGATATCTCGGCTCTCGCATCGATGAAGAACGTAGCGAAATGCGATACTTGGTGTGAATTGCAGAATCCCGTGAACCATCGAGTCTTTGAACGCAAGTTGCGCCCCAAGCCTTCTGGCCGAGGGCACGTCTGCCTGGGTGTCACAAATCGTCGTCCCCC---ACTCA-TCCT--T------------TA------------AGG----ATA-C-GGGACGGAAGCTGGTCTCCCGTGTGTTACCGCA-CGCGGTTGGCCAAAATCCGAGCCAAGGAC-GCAGGGAGCGT-CCCGACATGCGGTGGTGAA-CTCGATCC-ACTTT-CCT-AT-CGTCGGCC-GCT-CCTGTCC-GG-AA-GCTCTA--GATGACCC-AAAGTCCTCAAAGCGACC
1703_so  GTGAACCTGCGGAAGGATCATTGTCGAAACCTGTCGAAAA-CAG-AACGACCCGC-GAACAAA--CGATCACCACT-CGCGGTGGG-CTGGTTT-CTTAGCCGAT-CCCTT-GCCCGCCGG-ATCCGTGGTTT-CGCGTACGG-TCCCGATCGGGAGCTTT-ATCTC-GGTCTGGTCGTGCGCGTTGCTTCCGGATA-TCACCAAACCCCGGCACGAAAAGTGTCAAGGAACATGCAACCG--AACGGCCGGTATTCCCCTC-CCCGGAGACGGTGTGTGCGCGGATGCTGAGCTGCGATCTA--AAGTCTAAAACGACTCTCGGCAACGGATATCTCGGCTCTCGCATCGATGAAGAACGTAGCGAAATGCGATACTTGGTGTGAATTGCAGAATCCCGTGAACCATCGAGTCTTTGAACGCAAGTTGCGCCCCAAGCCTTCTGGCCGAGGGCACGTCTGCCTGGGTGTCACAAATCGTCGTCCCCC---ACTCA-TCCT--T------------TA------------AGG----ATC-C-GGGACGGAAGCTGGTCTCCCGTGTGTTACCGCA-CGCGGTTGGCCAAAATCCGAGCCAAGGAC-GCAGGGAGCGT-CCCGACATGCGGTGGTGAA-CTCGATCC-ACTTT-CCT-AT-CGTCGGCC-GCT-CCTGTCC-GG-AA-GCTGTA--GATGACCC-AAAGTCCTCAAAGCGACC
1734_sp  GTGAACCTGCGGAAGGATCATTGTCGAAACCTGTCAAAAA-CAG-AACGACCCGC-GAACAAA--CGATCACCACT-CGCGGTGGG-CTGGTTT-CTTAGCCGAT-CCCTT-GCCCGCCGG-ATCCGTGGTTT-CGCGTACGG-TCCCGATCGGGAGCTTT-ATCTC-GGTCTGGTCGTGCGCGTTGCTTCCGGATA-TCACCAAACCCCGGCACGAAAAGTGTCAAGGAACATGCAACCG--AACGGCCGGTATTCCCCTC-CCCGGAGACGGTGTGTGCGCGGATGCTGAGCTGCGATCTA--AAGTCTAAAACGACTCTCGGCAACGGATATCTCGGCTCTCGCATCGATGAAGAACGTAGCGAAATGCGATACTTGGTGTGAATTGCAGAATCCCGTGAACCATCGAGTCTTTGAACGCAAGTTGCGCCCCAAGCCTTCTGGCCGAGGGCACGTCTGCCTGGGTGTCACAAATCGTCGTCCCCC---ACCCA-TCCT--T------------TA------------AGG----ATC-C-GGGACGGAAGCTGGTCTCCCGTGTGTTACCGCA-CGCGGTTGGCCAAAATCCGAGCCAAGGAC-GCAGGGAGCGT-CCCGACATGCGGTGGTGAA-CTCGATCC-ACTTT-CCT-AT-CGTCGGCC-GCT-CCTGTCC-GG-AA-GCTCTA--GATGACCC-AAAGTCCTCAAAGCGACC
1753_sr  GTGAACCTGCGGAAGGATCATTGTCGATACCTGT-AAA---CAG-AACGACCCGA-GAACGAT--GAATCATCACT-CTCGGTGGG-CCGGTTT-CTTAGCTGAT-CCCGC-GCCTGCCGA-TTCCGTGGTTA-TGCGCATGG-TCCCGGTCAAGATTTTA-ATCTC-GGCTGGGTAGTGTGCCTAGCTTCCGGATA-TCACAAAACCCCGGCACGAAAAGTGTCAAGGAACATGAAACTA--AACAGCCTGCGTTCGCTAA-CCCGGAGACGGTGTTTACGCGGACGCTGTGCTGCAATCTA--AAGTCTAAAACGACTCTCGGCAACGGATATCTCGGCTCTCGCATCGATGAAGAACGTAGCGAAATGCGATACTTGGTGTGAATTGCAGAATCCCGTGAACCATCGAGTCTTTGAACGCAAGTTGCGCCCCAAGCCTTCTGGCCGAGGGCACGTCTGCCTGGGTGTCACAAATCGTCGTCCCCCC------A-TCCC--T------------TC-------G----AGG----ATA-T-GGGACGGAAGCTGGTCTCCCGTGTGTTACCGCA-CGCGGTTGGCCAAAATCCGAGCTAAGGAC-GCAAGGAGCGT-CTCGACATGCGGTGGTGAA-TTCAAGCC-TCGT--GAT-AT-CGTCGGTC-GCT-CCGGTCC-GG-AA-GCTCTC--GATGACCC-AAAGTCCTCAACGCGACC
1758_st  GTGAACCTGCGGAAGGATCATTGTCGATACCTGTCCAAAA-CAG-AACAACCCGC-GAATGAA--TGATCATCACT-CTCGGTTGG-CCGGTTT-CTTAACCGAT-CCCGC-GCCTGCCGG-TTCCGTGGTTT-CGCGTATTG-AGCATATCAAGATTATTAATCTT-GGTCGGATCATGCGCGTAGCTTCCGGATA-TCACAAAACCCCGGCACGAAAAGTGTCAAGGAACATGCAACTA--AGCAGCCTGCCTTTGCCGC-CCCGGAGACGGTGTGTGTGCTTAAGCTGTGCTGCAATATA--AAGTCTATAACGACTCTCGGCAACGGATATCTCGGCTCTCGCATCGATGAAGAACGTAGCGAAATGCGATACTTGGTGTGAATTGCAGAATCCCGTGAACCATCGAGTCTTTGAACGCAAGTTGCGCCCTAAGCCTTCTGGCCGAGGGCACGTCTGCCTGGGTGTCACAAATCGTCGTCCCC--------A-TCCT--T------------TG------------CGG----ATGTA-GG-ACGGAAGCTGGTCTCCCGTGTGTTACCGCA-CGCGGTTGGCCAAAATCTGAGCTGAGGACGCCTTGGAGGCTTCTCGACATGCGGTGGTGAA-ATAAAGCC-TCGT--CAT-TT-CGTCGGTT-GCT-CCAGTCT-AT-AT-GCTCTT--GATGACCC-AAAATTCTTGACGCGACC
1765_su  GTGAACCTGCGGAAGGATCATTGTCGAAACCTGTCGAAAA-CAG-AACGACCCGC-GAACAAA--CGATCACCACT-CGCGGTGGG-CTGGTTT-CTTAGCCGAT-CCCTT-GCCCGCCGG-ATCCGTGGTTT-CGCGTACGG-TCCCGATCGGGAGCTTT-TTCTC-GGTCTGGTCGTGCGCGTTGCTTCCGGATA-TCACCAAACCCCGGCACGAAAAGTGTCAAGGAACATGCAACCG--AACGGCCGGTATTCCCCTC-CCCGGAGACGGTGTGTGCGCGGATGCTGAGCTGCGATCTA--AAGTCTAAAACGACTCTCGGCAACGGATATCTCGGCTCTCGCATCGATGAAGAACGTAGCGAAATGCGATACTTGGTGTGAATTGCAGAATCCCGTGAACCATCGAGTCTTTGAACGCAAGTTGCGCCCCAAGCCTTCTGGCCGAGGGCACGTCTGCCTGGGTGTCACAAATCGTCGTCCCCC---ACTCA-TCCT--T------------TA------------AGG----ATC-C-GGGACGGAAGCTGGTCTCCCGTGTGTTACCGCA-CGCGGTTGGCCAAAATCCGAGCCAAGGAC-GCAGGGAGCGT-CCCGACATGCGGTGGTGAA-CTCGATCC-ACTTT-CCT-AT-CGTCGGCC-GCT-CCTGTCC-GG-AA-GCTGTA--GATGACCC-AAAGTCCTCAAAGCGACC
1767_sv  GTGAACCTGCGGAAGGATCATTGTCGAAACCTGTCAAAAA-CAG-AACGACCCCGCGAACAAA--CGATCACCACT-CGCGGTGGG-CTGGTTT-CTTAGCCGAT-CCCTT-GCCCGCCGG-ATCCGTGGTCT-CGCGCACCG-TCCCGATCGGGAGCTTT-ATCTC-GGTCTGGTCGTGCGCGTTGCTTCCGGATA-TCACCAAACCCCGGCACGAAAAGTGTCAAGGAACATGCAACCG--AACGGCCGGTATTCGCCTC-CCCGGAGACGGTGTGTGCGCGGATGCTGAGCTGCGATCTA--AAGTCTAAAACGACTCTCGGCAACGGATATCTCGGCTCTCGCATCGATGAAGAACGTAGCGAAATGCGATACTTGGTGTGAATTGCAGAATCCCGTGAACCATCGAGTCTTTGAACGCAAGTTGCGCCCCAAGCCTTCTGGCCGAGGGCACGTCTGCCTGGGTGTCACAAATCGTCGTCCCCC---ACTCA-TCCT--C------------TA------------AGG----GTT-C-GGGACGGAAGCTGGTCTCCCGTGTGTTACCGCA-CGCGGTTGGCCAAAATCCGAGCCAAGGAC-GCAGGGAGCGT-CCCGACATGCGGTGGTGAA-CTCGATCC-ACTTT-CCT-AT-CGTCGGCC-GCT-CCTGTCC-GG-AA-GCTCTA--GATGACCC-AAAGTCCTCAAAGCGACC
1768_sf  GTGAACCTGCGGAAGGATCATTGTCGAAACCTGTCAAAAA-CAG-AACGACCCGC-GAACAAA--CGATCACCACT-CGCGGTGGG-CTGGTTT-CTTAGCCGAT-CCCTT-GCCCGCCGG-ATCCGTGGTYT-CGCGCACCG-TCCCGATCGGGAGCTTT-ATCTC-GGTCTGGTCGTGCGCGTTGCTTCCGGATA-TCACCAAACCCCGGCACGAAAAGTGTCAAGGAACATGCAACCG--AACGGCCGGTATTCGCCTC-CCCGGAGACGGTGTGTGCGCGGATGCTGAGCTGCGATCTA--AAGTCTAAAACGACTCTCGGCAACGGATATCTCGGCTCTCGCATCGATGAAGAACGTAGCGAAATGCGATACTTGGTGTGAATTGCAGAATCCCGTGAACCATCGAGTCTTTGAACGCAAGTTGCGCCCCAAGCCTTCTGGCCGAGGGCACGTCTGCCTGGGTGTCACAAATCGTCGTCCCCC---ACTCA-TCCT--C------------TA------------AGG----ATT-C-GGGACGGAAGCTGGTCTCCCGTGTGTTACCGCA-CGCGGTTGGCCAAAATCCGAGCCAAGGAC-GCAGGGAGCGT-CCCGACATGCGGTGGTGAA-CTCGATCC-ACTTT-CCT-AT-CGTCGGCC-GCT-CCTGTCC-GG-AA-GCTCTA--GATGACCC-AAAGTCCTCAAAGCGACC
1769_sw  nnnnnnnnnnnnnnnnnnnnnnnnnGAAACCTGTCAAAAA-CAG-AACGACCCGC-GAACAAA--CGATCACCACT-CGCGGTGGG-CTGGTTT-CTTAGCCGAT-CCCTT-GCCCGCCGG-ATCCGTGGTTT-CGYGCACCG-TCCCGATCGGGAGCTTT-ATCTC-GGTCTGGTCGTGCGCGTTGCTTCCGGATA-TCACCAAACCCCGGCACGAAAAGTGTCAAGGAACATGCAACCG--AACGGCCGGTATTCGCCTC-CCCGGAGACGGTGTGTGCGCGGATGCTGAGCTGCGATCTA--AAGTCTAAAACGACTCTCGGCAACGGATATCTCGGCTCTCGCATCGATGAAGAACGTAGCGAAATGCGATACTTGGTGTGAATTGCAGAATCCCGTGAACCATCGAGTCTTTGAACGCAAGTTGCGCCCCAAGCCTTCTGGCCGAGGGCACGTCTGCCTGGGTGTCACAAATCGTCGTCCCCC---ACTCA-TCCT--C------------TC--------TA--AGG----ATT-C-GGGACGGAAGCTGGTCTCCCGTGTGTTACCGCA-CGCGGTTGGCCAAAATTCGAGCCAAGGAC-GCAGGGAGCGT-CCCGACATGCGGTGGTGAA-CTCGATCC-ACTTT-CCT-AT-CGTCGGCC-GCT-CCTGTCC-GG-AA-GCTCTA--GATGACCn-nnnnnnnnnnnnnnnnnn
1811_sx  nnnnnnnnnnnnnnnnATCATTGTCGAAACCTGTCAAAAA-CAG-AACGACCCGT-GAACAAAAACGATCACCACT-CGCGGTGGG-CTGGTTT-CTTAGCCGAT-CCCTT-GCCCGCCGG-ATCCGTGGTTT-CGCGTACCGGTCCCGATAGGGAGCTTT-ATCTC-GGTCTGGTCGTGCGCGTTGCTTCCGGATA-TCACCAAACCCCGGCACGAAAAGTGTCAAGGAACATGCAACCG--AACGGCCGGTATTCGCCTC-TCCGGAGACGGTGTGTGCGCGGATGCTGAGCTGCGATCTA--AAGTCTAAAACGACTCTCGGCAACGGATATCTCGGCTCTCGCATCGATGAAGAACGTAGCGAAATGCGATACTTGGTGTGAATTGCAGAATCCCGTGAACCATCGAGTCTTTGAACGCAAGTTGCGCCCCAGGCCTTCTGGCCGAGGGCACGTCTGCCTGGGTGTCACAAATCGTCGTCCCCC---ACTCA-TCCT--T------------TA------------AGG----ATT-C-GGGACGGAAGCTGGTCTCCCGTGTGTTACCGCA-CGCGGTTGGCCAAAATCCGAGCCAAGGAC-GCAGGGAGCGT-CCCGACATGCGGTGGTGAA-CTCGATCC-ACTTT-CCT-AT-CGTCGGCC-GCT-CCTGTCC-GG-AA-GCTCTA--GATGACCC-AAAGTCCTCAAAGCGACC
AJ232913 nnnnnnnnnnnnnnnnnnnnnnnncgatacctgtccaaaa-cag-aacgaccc-gagaaccaa--agatcaccact-cgcggtaaagccgattt-cgtaacagat-ttcgt-gcctgccga-atccgtggttt-cccgtacct-tcccggtcgagagtttt-ctctc-ggtctggtcgtgcgcgttgcttccggata-tcacaaaaccccggcacgaaaagtgtcaaggaacatgcaaccg--aacggctatagcattcgac-accccggagacggtgtgtgcgcggatgcttagctgcgatataaagtctaaaacgactctcggcaacggatatctcggctctcgcatcgatgaagaacgtagcgaaatgcgatacttggtgtgaattgcagaatcccgtgaaccatcgagtctttgaacgcaagttgcgccccaagccttctggccgagggcacgtctgcctgggtgtcacaaatcgtcgtcccccc----tca-tcct--t------------ca------------agg----att-c-gggacggaagctggtctcccgtgtgttaccgca-cgcggttgatcgaaatccgagccaaggat-gccttgagcgt-cccgacatgcggtggtgaa-ctcgttca-actctccct-at-cgtcggtc-gct-cttgtcc-gg-aa-gctcta--gatgaccc-aaagtcttcannnnnnnn
AF146515 nnnnnnnnnnnnnnnnnnnnnnnnCGATGCCTGTCCAAAA-CAG-AACGACCC-GCGAATGAA--CGATCACCACT-CGCGGTGGG-CTGGTAT-CTTAACAGAT-CCCTT-GCCCGCCGG-ATCCGTGGTTT-CGCGTAGCG-TCCCGGTCGGGAGCTT--ATCTC-GCCCTGGTCTTGCGCGTTGCTTCCGGATA-TCACAAAACCCCGGCACGAAAAGTGTCAAGGAACATGCAACCG--AACGGCCGGCGTTCGCCTC-CCCGGAGACGGTGTGTGCGCGGATGCTGAGCTGCGATATA--AAGTCTAAAACGACTATCGGCAACGGATATCTCGGCTCTCGCATCGATGAAGAACGTAGCGAAATGCGATACTTGGTGTGAATTGCAGAATCCCGTGAACCATCGAGTCTTTGAACGCAAGTTGCGCCCCAAGCCTTCTGGCTGAGGGCACGTCTGCCTGGGTGTCACAAATCGTCGTCCCCCC----TCA-TCCT--C------------TA------------TGGAGAGATT-C-GGGACGGAAGCTGGTCTCCCGTGTGTTGCCGCA-CGCGGTTGGCCAAAATCCGAGCCAAGGAC-GCATGGAGCGT-TCCGACATGCGGTGGTGAA-CTCGATCC-ACTTT-CAT-TT-CGTCGGCC-GCT-CCTGTCC-GG-AA-GCTCTA--GATGACCC-AAAGTCCNCAAANNNNNN
AF146514 nnnnnnnnnnnnnnnnnnnnnnnnCGATGCCTGTCCAAAA-CAG-AACGACCC-GCGAATGAA--CGATCACCACT-CGCGGTGGG-CTGGTAT-CTTAACAGAT-CCCTT-GCCCGCCGG-ATCCGTGGTTT-CGCGTAGCG-TCCCGGTCGGGAGCTT--ATCTC-GCCCTGGTCTTGCGCGTTGCTTCCGGATA-TCACAAAACCCCGGCACGAAAAGTGTCAAGGAACATGCAACCG--AACGGCCGGCGTTCGCCTC-CCCGGAGACGGTGTGTGCGCGGATGCAGAGCTGCGATATA--AAGTCTAAAACGACTCTCGGCAACGGATATCTCGGCTCTCGCATCGATGAAGAACGTAGCGAAATGCGATACTTGGTGTGAATTGCAGAATCCCGTGAACCATCGAGTCTTTGAACGCAAGTTGCGCCCCAAGCCTTCTGGCTGAGGGCACGTCTGCCTGGGTGTCACAAATGGTGGTCCCCC-----TCA-TCCT--C------------A-------------AGG----ATTTC-GGGACGGAAGCTGGTCTCCCGTGTGTTACCGCA-CGCGGTTGGCCAAAATCCGAGCTAAGGAC-GCAGGGAGTGT-TCCGACATGCGGTGGTGAA-CTCGATCC-ACTTT-CAT-TT-CGTCGGCC-GCT-CCTGTCC-GG-AA-GCTCCA--GATGACCC-AAAGTCCNCAAANNNNNN
AJ232927 nnnnnnnnnnnnnnnnnnnnnnnnCGATACCTGTCAAAAA-CAG-AACGACCC-GCGAACCAA--CGATCACTACT-CGCGGTGGG-CTGGTTT-CTTAGCGGAT-ACCTT-GCCCGCCGG-ATCCGTGGTTT-CGCGTACCG-TCCCGGTCGGGAGCTCT-ATCTC-GGTCTGGTCGTGCGCGTTGCTTCCGGATA-TCACCAAACCCCGGCACGAAAAGTGTCAAGGAACATGCAACCG--AGCGGCCGGCATTCGCCTC-CCCGGAGACGGAGTGTGCGTGGATGTTGAGCTGCGATCTA--AAGTCTAAAACGACTCTCGGCAACGGATATCTCGGCTCTCGCATCGATGAAGAACGTAGCGAAATGCGATACTTGGTGTGAATTGCAGAATCCCGTGAACCATCGAGTCTTTGAACGCAAGTTGCGCCCCAAGCCTTCTGGCCGAGGGCACGTCTGCCTGGGTGTCACAAATCGTCGTCCCCC---A-T-A-TCCT--C------------TA------------AGG----ATT-C-GGGACGGAAGCTGGTCTCCCGTGTGTTACCGCA-CGCGGTTGGCCAAAATCCGAGCCAAGGAC-GCAGGGAGCGT-CCCGACATGCGGTGGTGAA-CTCGATCC-ACTTT-CAT-AT-CGTCGGCC-GCT-CCTGTCC-AG-AG-GCTCTA--GATGACCC-AAAGTCCTCAAGNNNNNN
AJ232926 nnnnnnnnnnnnnnnnnnnnnnnnCGATACCTGTCAAAAA-CAG-AACGACCC-GCGAACCAA--CGATCACTACT-CGCGGTGGG-CTGGTTT-CTTAGCGGAT-ACCTT-GCCCGCCGG-ATCCGTGGTTT-CGCGTACCG-TCCCGGTCGGGAGCTCT-ATCTC-GGTCTGGTCGTGCGCGTTGCTTCCGGATA-TCACCAAACCCCGGCACGAAAAGTGTCAAGGAACATGCAACCG--AGCGGCAGGCATTCGCCTC-CCCGGAGACGGAGTGTGCGTGGATGTTGAGCTGCGATCTA--AAGTCTAAAACGACTCTCGGCAACGGATATCTCGGCTCTCGCATCGATGAAGAACGTAGCGAAATGCGATACTTGGTGTGAATTGCAGAATCCCGTGAACCATCGAGTCTTTGAACGCAAGTTGCGCCCCAAGCCTTCTGGCCGAGGGCACGTCTGCCTGGGTGTCACAAATCGTCGTCCCC-----CTCA-TCCT--C------------TA------------AGG----ATT-C-GGGACGGAAGCTGGTCTCCCGTGTGTTACCGCA-CGCGGTTGGCCAAAATCCGAGCCAAGGAC-GCAGGGAGCGT-CCCGACATGCGGTGGTGAA-CTCGATCC-ACTTT-CAT-AT-CGTCGGCC-GCT-CCTGTCC-CG-AG-GCTCTA--GATGACCC-AAAGTCCTCAAGNNNNNN
AF307629 nnnnnnnnnnnnnnnnnnnnnnnnCGACGCCTGTCCAAAA-CAG-AACGACCC-GCGAACAAA--CKATCACCACT-CGTGGTGGG-CTGGTTT-CTTAGCCGAT-CCCTT-GCCCGCCCG-ATCCGTGGCTT-CGTGTACCA-TCCTGGTCGGGAGCTCT-ATCTC-GGTCTGGTTGGGAGCGTTGCTTCCGGATA-TCACAAAACCCCGGCACAAAAAGTGTCAAGGAACATGCAACCG--AGCGGTCGGCATTCACCTC-CCCGGAGACGGTGTGAGCGCGGATGCCGAGCTGCGATCTA--AAGTCTAAAACGACTCTCGGCAACGGATATCTCGGCTCTCGCATCGATGAAGAACGTAGCGAAATGCGATACTTGGTGTGAATTGCAGAATCCCGTGAACCATCGAGTCTTTGAACGCAAGTTGCGCCCCAAGCCTTCTGGCCGAGGGCACGTCTGCCTGGGTGTCACAAATCGTCGTCCCCC------AA-CCCT--T------------TG------------CGG----ATT-C-GGGACGGAAGCTGGTCTCCCGTGTGTTACCGTA-CGCGGTTGGCCAAAATCTGAGCCAAGGAC-GCCAGGAGCGT-CTCGACATGCGGTGGTGAA-TTCGATCC-ACTCT-CAT-AT-TGTCGGCT-GCT-CCTGTCC-GA-A--GCTCTA--GATGACCC-AAAGTCCTCAAAGCGACC
DQ452059 nnnnnnnnnnnnnnnnnnnnnnnnCGATAC-TGTCCAAA--CAG-AATGACCC-GCGAATCAA--CGATCACCACT-CGCGGTGGG-CTGGTTT-CTTAGCCGATCCCTTT-GCCCGCCGG-ATCCGTGGTTT-CGCGTAACG-TTCCAGTTGGGAG-TCT-ATCTC-GGCCTGGTCGTACGCGTTGCTTCCGGATA-TCACCAAACCCCGGCACGAAAAGTGTCAAGGAACATGCAACCG--AACGGCCGGCATTCGCCTC-CCTGGAGACAGTGTGTGCGCGGATGCTGAGCTGCGATCTA--AAGTCTAAAACGACTCTCGGCAACGGATATCTCGGCTCTCGCATCGATGAAGAACGTAGCGAAATGCGATACTTGGTGTGAATTGCAGAATCCCGTGAACCATCGAGTCTTTGAACGCAAGTTGCGCCCCAAGCCTTCTGGCCGAGGGCACGTCTGCCTGGGTGTCACAAATCGTCGTCCCCCC--A-TCA-TCCT--A------------TA------------AGG----ATT-C-GGGACGGAAGCTGGTCTCCCGTGTGTTACCGCA-YGCGGTTGGCCAAAATCCGAGCCAAGGAC-GCTGGGAGCGT-CCCGACATGCGGTGGTGAA-CTCGATCC-ACTTT-CAT-AT-CGTCGGCC-GCT-CCTGTCC-GG-AA-nnnnnn--nnnnnnnnnnnnnnnnnnnnnnnnnnn
DQ452066 nnnnnnnnnnnnnnnnnnnnnnnnCGATACCTGTCCAAAA-CAG-AACGACCC-GCGAACCAA--CGATCACCACT-CGCGGCGGG-CAGGTTT-CTTAGCCGAT-CCCTC-GCTCGCCGG-ATCCGTGGTTT-CGCGTACCG-CCCGGATCGGGATCTCT-ATCTC-GGTCCGGTCGCGCGCGTTGCTTCCGGATA-TCACCAAACCCCGGCACGAAAAGTGTCAAGGAACATGCAACCG--AGCGGCCGGCGTTCGCCTC-CCCGGAGACGGTGTGTGCGCGGATGCTGAGCTGCGATCTA--AAGTCTAAAACGACTCTCGGCAACGGATATCTCGGCTCTCGCATCGATGAAGAACGTAGCGAAATGCGATACTTGGTGTGAATTGCAGAATCCCGTGAACCATCGAGTCTTTGAACGCAAGTTGCGCCCCAAGCCTTCTGGCCGAGGGCACGTCTGCCTGGGTGTCACAAACCGTCGTCCCCC-----TCA-TCCT--C------------A-------------AGG----ATTTC-GGGACGGAAGCTGGTCTCCCGTGTGTTACCGCA-CGCGGTTGGCCAAAATCCGAGCTAAGGAC-GCAGGGAGCGT-CCCGACATGCGGTGGTGAA-CTCGATCC-ACTCT-CCT-AT-CGTCGGCC-GCT-CCTGTCC-GG-AA-GCTCCA--GATGACCC-AA-GTCCTCTAAGCGACC
AF307627 nnnnnnnnnnnnnnnnnnnnnnnnCGATGCCTGTSCAAAA-CAG-AACGACCC-GCGAACTAA--CGATCACCACT-CGCGGTGGG-CTGGTTT-CTTAGCCGAT-CCCTT-GCCCGCCCG-ATCCGTGGCTT-CGTGTACCA-TCCCAATCGGGAGCTCT-ATCTC-GGTCTGGTTGTGCGCGTTGCTTCCGGATA-TCACAAAACCCCGGCACAAAAAGTGTCAAGGAACATGCAACCG--AGCGGTCAGCATTCGCCTC-CCCGGAGACGGTGTGAGCGTGGATGCTGAGCTGCGATCTA--AAGTCTAAAACGACTCTCGGCAACGGATATCTCGGCTCTCGCATCGATGAAGAACGTAGCGAAATGCGATACTTGGTGTGAATTGCAGAATCCCGTGAACCATCGAGTCTTTGAACGCAAGTTGCGCCCCAAGCCTTCTGGCCGAGGGCACGTCTGCCTGGGTGTCACAAATCGTCGTCCCCCC----TCA-TCCT--T------------TG------------CGG----ATT-C-GGGACGGAAGCTGGTCTCCCGTGTGTTACCGCA-CGCGGTTGGCCAAAATCCGAGCCAAGGAC-GTCGGGAGCGT-CTCGACATGCGGTGGTGAA-TTCGATCC-ACTCT-CAT-AT-CGTCGGCC-GTT-CCTGTCC-GG-AA-GCTCAAA-GATGACCC-AAAGTCCTCAAAGCGACC
AY230615 nnnnnnnnnnnnnnnnnnnnnnnncgatacctgtctaaaa-cag-aacgaccc-gcgaacaaa--cgatcaccact-cgcggttgggctggttt-ctttgccgat-ccctt-gcccgccgg-atccgtggttt-cgcgtaccg-tcctggtcgggagctct-atctc-ggtctggccgtgcgcgttgcttccggata-tcaccaaaccccggcacgaaaagtgtcaaggaacatgcaaccg--aacggccggcattcgcctc-cccggagacggtgtgtgcgtggatgctgagctgcgatcta--aagtctaaaacgactctcggcaacggatatctcggctctcgcatcgatgaagaacgtagcgaaatgcgatacttggtgtgaattgcagaatcccgtgaaccatcgagtctttgaacgcaagttgcgccccaagccttctggccgagggcacgtctgcctgggtgtcacaaatcgtcgtcccccc----tca-tcct--c------------ta------------agg----atttc-gggacggaagctggtctcccgtgtgttaccgca-cgcggttggccaaaatccgagccaaggac-gcagggagcgt-cccgacatgcggtggtgaa-ctcgatcc-acttt-cat-at-cgtcggcc-gct-cctgtcc-gg-aa-gctcta--gatgaccc-aaagttctcaaannnnnn
AF183109 nnnnnnnnnnnnnnnnnnnnnnnncgatacctgtctaaaa-cag-aacgaccc-gcgaacaaa--cgatcaccact-cgcggttgggctggttt-ctttgccgat-ccctt-gcccgccgg-atccgtggttt-cgcgtaccg-tcctggtcgggagctct-atctc-ggtctggccgtgcgcgttgcttccggata-tcaccaaaccccggcacgaaaagtgtcaaggaacatgcaaccg--aacggccggcattcgcctc-cccggagacggtgtgtgcgtggatgctgagctgcgatcta--aagtctaaaacgactctcggcaacggatatctcggctctcgcatcgatgaagaacgtagcgaaatgcgatacttggtgtgaattgcagaatcccgtgaaccatcgagtctttgaacgcaagttgcgccccaagccttctggccgagggcacgtctgcctgggtgtcacaaatcgtcgtcccccc----tca-tcct--c------------ta------------agg----atttc-gggacggaagctggtctcccgtgtgttaccgca-cgcggttggccaaaatccgagccaaggac-gcagggagcgt-cccgacatgcggtggtgaa-ctcgatcc-acttt-cat-at-cgtcggcc-gct-cctgtcc-gg-aa-gctcta--gatgaccc-aaagttctnnnnnnnnnn
DQ452062 nnnnnnnnnnnnnnnnnnnnnnnncgaaacctgtcaaaaa-cag-aacgaccc-gcgaaccaa--cgatcaccact-cgcggtggg-ctggttt-cttagccgataccctc-gcccgccgg-atccgtggttt-cgcgtaccg-tcctggtcgggagctct-atctc-gccctggtcgtgcgcgttgcttccggata-tcaccaaaccccggcacgaaaagtgtcaaggaacatgcaaccg--aacggccggcattcgcctc-cccggagacggtgtgtgcgcggatgctgagctgcgatcta--aagtctaaaacgactctcggcaacggatatctcggctctcgcatcgatgaagaacgtagcgaaatgcgatacttggtgtgaattgcagaatcccgtgaaccatcgagtctttgaacgcaagttgcgccccaagccttcgggccgagggcacgtctgcctgggtgtcacaaatcgtcgtcccctc----tca-tcct--c------------ta------------agg----att-c-gggacggaagctggtctcccgtgtgttaccgca-cgcggttggccaaaatccgagccaaggac-gcagggagcgt-cccgacatgcggtggtgaa-ctcgatcc-actct-cat-at-cgtcggcc-gct-cctgtcc-gg-aa-gctcta--gatgaccc-aaagtcctcaaagcgacc
1500_out nnnnnnnnnnnnnnnnnnnnnnnnCGATACCTGTCTAAAA-CAG-AACGACCC-GCGAACAAA--CGATCACCACT-CGCGGTTGGGCTGGTTT-CTTTGCCGAT-CCCTT-GCCCGCCGG-ATCCGTGGTTT-CGCGTACCG-TCCTGGTCGGRAGCTCT-ATCTC-GGTCTGGCCGTGCGCGTTGCTTCCGGATA-TCACCAAACCCCGGCACGAAAAGTGTCAAGGAACATGCAACCG--AACGGCCGGCATTCGCCTC-CCCGGARACGGTGTGTGCGTGGATGCTGAGCTGCRATCTA--AAGTCTAAAACGACTCTCGGCAACGGATATCTCGGCTCTCGCATCGATGAAGAACGTAGCGAAATGCGATACTTGGTGTGAATTGCAGAATCCCGTGAACCATCGAGTCTTTGAACGCAAGTTGCGCCCCAAGCCTTCTGGCCGAGGGCACGTCTGCCTGGGTGTCACAAATCGTCGTCCCCCC----TCA-TCCT--C------------TA------------AGG----ATTTC-GGGACGGAAGCTGGTCTCCCGTGTGTTACCGCA-CGCGGTTGGCCAAAATCCGAGCCAAGGAC-GCAGGGAGCGT-CCCGACATGCGGTGGTGAA-CTCGATCC-ACTTT-CAT-AT-CGTCGGCC-GCT-CCTGTCC-GG-AA-GCTCTA--GATGACCC-AAAGTTCTCAAAGCGACC
1501_out nnnnnnnnnnnnnnnnnnnnnnnnnATACCTGGTCTAAAA-CAG-AACGACCC-GCGAACAAA--CGATCACCACTTCGCGGTTGGGCTGGTTT-CTTTGCCGAT-CCCTT-GCCCGCCGG-ATCCGTGGTTT-CGCGTACCG-TCCTGGTCGGGAGCTCT-ATCTC-GGTCTGGCCGTGCGCGTTGCTTCCGGATA-TCACCAAACCCCGGCACGAAAAGTGTCAAGGAACATGCAACCG--AACGGCCGGCATTCGCCTC-CCCGGAGACGGTGTGTGCGTGGATGCTGAGCTGCGATCTA--AAGTCTAAAACGACTCTCGGCAACGGATATCTCGGCTCTCGCATCGATGAAGAACGTAGCGAAATGCGATACTTGGTGTGAATTGCAGAATCCCGTGAACCATCGAGTCTTTGAACGCAAGTTGCGCCCCAAGCCTTCTGGCCGAGGGCACGTCTGCCTGGGTGTCACAAATCGTCGTCCCCCC----TCA-TCCT--C------------TA------------AGG----ATTTC-GGGACGGAAGCTGGTCTCCCGTGTGTTACCGCA-CGCGGTTGGCCAAAATCCGAGCCAAGGAC-GCAGGGAGCGT-CCCGACATGCGGTGGTGAA-CTCGATCC-ACTTT-CAT-AT-CGTCGGCC-GCTTCCTGTCC-CGGAA-Gnnnnn--nnnnnnnn-nnnnnnnnnnnnnnnnnn
1502_out nnnnnnnnnnnnnnnnnnnnnnnnCGATACCTGTCTAAAA-CAG-AACGACCC-GCGAACAAA--CGATCACCACT-CGCGGTTGGGCTGGTTT-CTTTGCCGAT-CCCTT-GCCCGCCGG-ATCCGTGGTTT-CGCGTACCG-TCCTGGTCGGGAGCTCT-ATCTC-GGTCTGGCCGTGCGCGTTGCTTCCGGATA-TCACCAAACCCCGGCACGAAAAGTGTCAAGGAACATGCAACCG--AACGGCCGGCATTCGCCTC-CCCGGAGACGGTGTGTGCGTGGATGCTGAGCTGCGATCTA--AAGTCTAAAACGACTCTCGGCAACGGATATCTCGGCTCTCGCATCGATGAAGAACGTAGCGAAATGCGATACTTGGTGTGAATTGCAGAATCCCGTGAACCATCGAGTTTTTGAACGCAAGTTGCGCCCCAAGCCTTCTGGCCGAGGGCACGTCTGCCTGGGTGTCACAAATCGTCGTCCCCCC----TCA-TCCT--C------------TA------------AGG----ATTTC-GGGACGGAAGCTGGTCTCCCGTGTGTTACCGCA-CGCGGTTGGCCAAAATCCGAGCCAAGGAC-GCAGGGAGCGT-CCCGACATGCGGTGGTGAA-CTCGATCC-ACTTT-CAT-AT-CGTCGGCC-GCT-CCTGTCC-GG-AA-GCTCTA--GATGACCC-AAAGTTCTCAAAGCGACC
1592_out nnnnnnnnnnnnnnnnnnnnnnnnCGATGCCTGTCCAAAA-CAG-AACGACCC-GCGAACGAA--SGATCACCACT-CGCGGTGGG-CTGGTAT-CTTAACAGAT-CCCTT-GCCCGCCGG-ATCCGTGGTTT-CGCGTAGCG-TCTCGGTCGGGAGCTT--ATCTC-GTCCTGGTCCTGCGCGTTGCTTCCGGATA-TCACAAAACCCCGGCACGAAAAGTGTCAAGGAACATGCAACCG--AACGGCCGGCATTCGCCTC-CCCGGAGACGGTGTGTGCGCGGATGCTGAGCTGCGATATA--AAGTCTAAAACGACTCTCGGCAACGGATATCTCGGCTCTCGCATCGATGAAGAACGTAGCGAAATGCGATACTTGGTGTGAATTGCAGAATCCCGTGAACCATCGAGTCTTTGAACGCAAGTTGCGCCCCAAGCCTTCGGGCCGAGGGCACGTCTGCCTGGGTGTCACAAATCGTCGTCCCCCCC---TCA-TCCT--C------------TA------------TGGAGAGATT-C-GGGACGGAAGCTGGTCTCCCGTGTGTTACCGCA-CGCGGTTGGCCAAAATCCGAGCCAAGGAC-GCTTGGAGCGT-TCCGACATGCGGTGGTGAA-CTCGATCC-ACTTT-CAT-TT-CGTCGGCC-GCT-CCTGTCC-GG-AA-GCTCTA--GATGACCC-AAAGTCCTCAAAGCGACC
1593_out nnnnnnnnnnnnnnnnnnnnnnnnCGATGCCTGTCCAAAA-CAG-AACGACCC-GCGAACGAA--CGATCACCACT-CGCGGTGGG-CTGGTAT-CTTAACAGAT-CCCTT-GCCCGCCGG-ATCCGTGGTTT-CGCGTAGCG-TCTCGGTCGGGAGCTT--ATCTC-GTCCTGGTCCTGCGCGTTGCTTCCGGATA-TCACAAAACCCCGGCACGAAAAGTGTCAAGGAACATGCAACCG--AACGGCCGGCATTCGCCTC-CCCGGAGACGGTGTGTGCGYGAATGCTGAGCTGCGATATA--AAGTCTAAAACGACTCTCGGCAACGGATATCTCGGCTCTCGCATCGATGAAGAACGTAGCGAAATGCGATACTTGGTGTGAATTGCAGAATCCCGTGAACCATCGAGTCTTTGAACGCAAGTTGCGCCCCAAGCCTTCGGGCCGAGGGCACGTCTGCCTGGGTGTCACAAATCGTCGTCCCCCC----TCA-TCCT--C------------TA------------TGGAGAGATT-C-GGGACGGAAGCTGGTCTCCCGTGTGTTACCGCA-CGCGGTTGGCCAAAATCCGAGCCAAGGAC-GCTTGGAGCGT-TCCGACATGCGGTGGTGAA-CTCGATCC-ACTTT-CAT-TT-CGTCGGCC-GCT-CTTGTCC-GG-AA-GCTCTA--GATGACCC-AAAGTCCTCAAAGCGACC
1598_out nnnnnnnnnnnnnnnnnnnnnnnnCGATACCTGTCAAAAA-CAG-AACGACCC-GCGAACCAA--CGATCACTACT-CGCGGTGGG-CTGGTTT-CTTAGCGGAT-ACCTT-GCCCGCCGG-ATCCGTGGTTT-CGCGTACCG-TCCCGGTCGGGAGCTCT-ATCTC-GGTCTGGTTGTGCGCGTTGCTTCCGGATA-TCACCAAACCCCGGCACGAAAAGTGTCAAGGAACATGCAACCG--AGCGGCAGGCATTCGCCTC-CCCGGAGACGGAGTGTGCGTGGATGTTGAGCTGCGATCTA--AAGTCTAAAACGACTCTCGGCAACGGATATCTCGGCTCTCGCATCGATGAAGAACGTAGCGAAATGCGATACTTGGTGTGAATTGCAGAATCCCGTGAACCATCGAGTCTTTGAACGCAAGTTGCGCCCCAAGCCTTCTGGCCGAGGGCACGTCTGCCTGGGTGTCACAAATCGTCGTCCCCC-----TCA-TCCT--C------------TA------------AGG----ATT-C-GGGACGGAAGCTGGTCTCCCGTGTGTTACCGCA-CGCGGTTGGCCAAAATCCGAGCCAAGGAC-GCAGGGAGCGT-CCCGACATGCGGTGGTGAA-CTCGATCC-ACTTT-CAT-AT-CGTCGGCC-GCT-CCTGTCC-TG-AG-GCTCTA--GATGACCC-AAAGTCCTCAAAGCGACC
1651_out nnnnnnnnnnnnnnnnnnnnnnnnCGATACCTGTCTAAAA-CAG-AACGACCC-GCGAACAAA--CGACCACCACT-CGCGGTGGG-CTGGTTT-CTTTGCCGAT-CCCTT-GCCCGCCGG-ATCCGTGGTTT-CGCGTACCG-TCCTGGTCGGGAGCTCT-ATCTC-GGTCTGGCCGTGCGCGTTGCTTCCGGATA-TCACCAAACCCCGGCACGAAAAGTGTCAAGGAACATGCAACCG--AACGGCCGGCATTCGCCTC-CCCGGAGACGGTGTGTGCGTG-ATGCTGAGCTGCGATCTA--AAGTCTAAAACGACTCTCGGCAACGGATATCTCGGCTCTCGCATCGATGAAGAACGTAGCGAAATGCGATACTTGGTGTGAATTGCAGAATCCCGTGAACCATCGAGTCTTTGAACGCAAGTTGCGCCCCAAGCCTTCTGGCCGAGGGCACGTCTGCCTGGGTGTCACAAATCGTCGTCCCCCC----TCA-TCCT--C------------TA------------AGG----ATTTC-GGGACGGAAGCTGGTCTCCCGTGTGTTACCGCA-CGCGGTTGGCCAAAATCCGAGCCAAGGAC-GCAGGGAGCGT-CCCGACATGCGGTGGTGAA-CTCGATCC-ACTTT-CAT-AT-CGTCGGCC-GCT-CCTGTCC-GG-AA-GCTCTA--GATGACCC-AAAGTCCTCAAAGCGACC
1652_out nnnnnnnnnnnnnnnnnnnnnnnnCGATACCTGTCTAAA--CAG-AACGACCC-GCGAACAAA--CGATCACCACT-CGCGGTTGGGCTGGTTT-CTTTGCCGAT-CCCTT-GCCCGCCGG-ATCCGTGGTTT-CGCGTACCG-TCCTGGTCGGGAGCTCT-ATCTC-GGTCTGGCCGTGCGCGTTGCTTCCGGATA-TCACCAAACCCCGGCACGAAAAGTGTCAAGGAACATGCAACCG--AACGGCCGGCATTCRYMTC-SYCGGAGACGSTGTGTGCGTGGATGCTGAGCTGCGATCTA--AAGTCTAAAACGACTCTCGGCAACGGATATCTCGACTCTCGCATCGATGAAGAACGTAGCGAAATGCGATACTTGGTGTGAATTGCAGAATCCCGTGAACCATCGAGTYTTTGAACGCAAGTTGCGCCCCAAGCCTTCTGGCCGAGGGCACGTCTGCCTGGGTGTCACAAATCGTCGTCCCCCC----TCA-TCCT--C------------TA------------AGG----ATTTC-GGGACGGAAGCTGGTCTCCCGTGTGTTACCGCA-CGCGGTTGGCCAAAATCCGAGCCAAGGAC-GCAGGGAGCGT-CCCGACATGCGGTGGTGAA-CTCGATCC-ACTTT-CAT-AT-CGTCGGCC-GCT-CCTGTCC-GG-AA-GCTCTA--GATGACC--AAAGTTCTCAAAGCGACC
1653_out nnnnnnnnnnnnnnnnnnnnnnnnCGATACCTGTCTAAAA-CAG-AACGACCC-GCGAACAAA--CGATCACCACT-CGCGGTTGGGCTGGTTT-CTTTGCCGAT-CCCTT-GCCCGCCGG-ATCCGTGGTTT-CGCGTACCG-TCCTGGTCGGGAGCTCT-ATCTC-GGTCTGGCCGTGCGCGTTGCTTCCGGATA-TCACCAAACCCCGGCACGAAAAGTGTCAAGGAACATGCAACCG--AACGGCCGGCATTCGCCTC-CCCGGAGACGGTGTGTGCGTGGATGCTGAGCTGCGATCTA--AAGTCTAAAACGACTCTCGGCAACGGATATCTCGGCTCTCGCATCGATGAAGAACGTAGCGAAATGCGATACTTGGTGTGAATTGCAGAATCCCGTGAACCATCGAGTTTTTGAACGCAAGTTGCGCCCCAAGCCTTCTGGCCGAGGGCACGTCTGCCTGGGTGTCACAAATCGTCGTCCCCCC----TCA-TCCT--C------------TA------------AGG----ATTTC-GGGACGGAAGCTGGTCTCCCGTGTGTTACCGCA-CGCGGTTGGCCAAAATCCGAGCCAAGGAC-GCAGGGAGCGT-CCCGACATGCGGTGGTGAA-CTCGATCC-ACTTT-CAT-AT-CGTCGGCC-GCT-CCTGTCC-GG-AA-GCTCTA--GATGACCC-AAAGTTCTCAAAGCGACC
1654_out nnnnnnnnnnnnnnnnnnnnnnnnCGATACCTGTCTAAAA-CAG-AACGACCC-GCGAACAAA--CGATCACCACT-CGCGGTTGGGCTGGTTT-CTTTGCCGAT-CCCTT-GCCCGCCGG-ATCCGTGGTTT-CGCGTACCG-TCCTGGTCGGGAGCTCT-ATCTC-GGTCTGGCCGTGCGCGTTGCTTCCGGATA-TCACCAAACCCCGGCACGAAAAGTGTCAAGGAACATGCAACCG--AACGGCCGGCATTCGCCTC-CCCGGAGACGGTGTGTGCGTGGATGCTGAGCTGCGATCTA--AAGTCTAAAACGACTCTCGGCAACGGATATCTCGGCTCTCGCATCGATGAAGAACGTAGCGAAATGCGATACTTGGTGTGAATTGCAGAATCCCGTGAACCATCGAGTCTTTGAACGCAAGTTGCGCCCCAAGCCTTCTGGCCGAGGGCACGTCTGCCTGGGTGTCACAAATCGTCGTCCCCCC----TCA-TCCT--C------------TA------------AGG----ATTTC-GGGACGGAAGCTGGTCTCCCGTGTGTTACCGCA-CGCGGTTGGCCAAAATCCGAGCCAAGGAC-GCAGGGAGCGT-CCCGACATGCGGTGGTGAA-CTCGATCC-ACTTT-CAT-AT-CGTCGGCC-GCT-CCTGTCC-GG-AA-GCTCTA--GATGACCC-AAAGTTCTCAAAGCGACC
1656_out nnnnnnnnnnnnnnnnnnnnnnnnCGATACCTGTCTAAAA-CAG-AACGACCC-GCGAACAAA--CGATCACCACT-CGCGGTTGGGCTGGTTT-CTTTGCCGAT-CCCTT-GCCCGCCGG-ATCCGTGGTTT-CGCGTACCG-TCCTGGTCGGGAGCTCT-ATCTC-GGTCTGGCCGTGCGCGTTGCTTCCGGATA-TCACCAAACCCCGGCACGAAAAGTGTCAAGGAACATGCAACCG--AACGGCCGGCATTCGCCTC-CCCGGAGACGGTGTGTGCGTGGATGCTGAGCTGCGATCTA--AAGTCTAAAACGACTCTCGGCAACGGATATCTCGGCTCTCGCATCGATGAAGAACGTAGCGAAATGCGATACTTGGTGTGAATTGCAGAATCCCGTGAACCATCGAGTCTTTGAACGCAAGTTGCGCCCCAAGCCTTCTGGCCGAGGGCACGTCTGCCTGGGTGTCACAAATCGTCGTCCCCCC----TCA-TCCT--C------------TA------------AGG----ATTTC-GGGACGGAAGCTGGTCTCCCGTGTGTTACCGCA-CGCGGTTGGCCAAAATCCGAGCCAAGGAC-GCAGGGAGCGT-CCCGACATGCGGTGGTGAA-CTCGATCC-ACTTT-CAT-AT-CGTCGGCC-GCT-CCTGTCC-GG-AA-GCTCTA--GATGACCC-AAAGTTCTCAAAGCGACC
1657_out nnnnnnnnnnnnnnnnnnnnnnnnCGATACCTGTCTAAAA-CAG-AACGACCC-GCGAACAAA--CGATCACCACT-CGCGGTTGGGCTGGTTT-CTTTGCCGAT-CCCTT-GCCCGCCGG-ATCCGTGGTTT-CGCGTACCG-TCCTGGTCGGGAGCTCT-ATCTC-GGTCTGGCCGTGCGCGTTGCTTCCGGATA-TCACCAAACCCCGGCACGAAAAGTGTCAAGGAACATGCAACCG--AACGGCCGGCATTCGCCTC-CCCGGAGACGGTGTGTGCGTGGATGCTGAGCTGCGATCTA--AAGTCTAAAACGACTCTCGGCAACGGATATCTCGGCTCTCGCATCGATGAAGAACGTAGCGAAATGCGATACTTGGTGTGAATTGCAGAATCCCGTGAACCATCGAGTCTTTGAACGCAAGTTGCGCCCCAAGCCTTCTGGCCGAGGGCACGTCTGCCTGGGTGTCACAAATCGTCGTCCCCCC----TCA-TCCT--C------------TA------------AGG----ATTTC-GGGACGGAAGCTGGTCTCCCGTGTGTTACCGCA-CGCGGTTGGCCAAAATCCGAGCCAAGGAC-GCAGGGAGCGT-CCCGACATGCGGTGGTGAA-CTCGATCC-ACTTT-CAT-AT-CGTCGGCC-GCT-CCTGTCC-GG-AA-GCTCTA--GATGACCC-AAAGTTCTCAAAGCGACC
1591_out nnnnnnnnnnnnnnnnnnnnnnnnCGATGCCTGTCCAAAA-CAG-AACGACCC-GCGAATGAA--CGATCACCACT-CGCGGTGGG-CTGGTAT-CTTAACAGAT-CCCTT-GCCCGCCGG-ATCCGTGGTTT-CGCGTAGCG-TCTCGGTCGGGAGCTT--ATCTC-GTCCTGGTCCTGCGCGTTGCTTCCGGATA-TCACAAAACCCCGGCACGAAAAGTGTCAAGGAACATGCAACCG--AACGGCCGGCATTCGCCTC-CCCGGAGACGGTGTGTGCGCGGATGCTGAGCTGCGATATA--AAGTCTAAAACGACTCTCGGCAACGGATATCTCGGCTCTCGCATCGATGAAGAACGTAGCGAAATGCGATACTTGGTGTGAATTGCAGAATCCCGTGAACCATCGAGTCTTTGAACGCAAGTTGCGCCCCAAGCCTTCGGGCCGAGGGCACGTCTGCCTGGGTGTCACAAATCGTCGTCCCCCCC---TCA-TCCT--C------------TA------------TGGAGTGATT-C-GGGACGGAAGCTGGTCTCCCGTGTGTTACCGCA-CGCGGTTGGCCAAAATTCGAGCCAAGGAC-GCTTGGAGCGT-TCTGACATGCGGTGGTGAA-CTCGATCC-ACTTT-CAT-TT-CGTCGGCC-GCT-CCTGTCC-GG-AA-GCTCTA--GATGACCC-AAAgTCCTCAAAGcgaCC

;
endblock;
