# Supplementary material for: A Continental-Wide Perspective: The Genepool of Nuclear Encoded Ribosomal DNA and Single-Copy Gene Sequences in North American Boechera (Brassicaceae)
Source: PLoS One. 2012 May 14;7(5):e36491. doi: 10.1371/journal.pone.0036491 (PMC3351400; doi:10.1371/journal.pone.0036491)
Supplement: Table S5 — Alignment of At2g25920 orthologue types and sequences representing the outgroup; the alignment is given in nexus format. (TXT) [file pone.0036491.s005.txt]

#NEXUS

begin data;
  dimensions ntax=184 nchar=564;
  format datatype=DNA interleave gap=- missing=N;
  matrix

0545                                           CATAA-CTAT-CTGATGAGC-TTCATTATAT-GTGTCATACATAA-CAC-AGGGATGATTT-ACCATTACAA-TACTCTCCCATGTCC-GAA-GACTCGG-ACGAA-GCGAGATTCTGTGAGGACCCAACAACA---------------AGCACT-AGCTCATTGCAACC-GGAGAGCCGCCCAACTAGTCCAGTTTCACCATACC-GATACCAAAGACCTCTTACTTCAACAAACCCACCACACCCGTCATCAT---CAA-CAATCTCACACCATT-CACATACATGTCCTACCTCCATGATCTCCAATGCAACAACTACTACTACTACACAGTCTCGCCATAGAGGATCAGACACAGAAGGAAGGTTTCCATCATCTCCCAGCGATATCTGCCATTCGGGTGA-CTTGAGGAGAACCGCTCTACTCAGG-TCGGTTCAAATGAGAACACA-ACCATGTGGTTATACTTCAAGTCCAGGGCCAAGCAATA-TTGACGGTGAAGAGAGGATGTGTTCTAA-GTCTATGGAAGAAGATAGAGGCTATAATAGAGGGGAAGATACC
0585                                           CATAA-CTAT-CTGATGAGC-TTCATTATAT-GTGTCATACATAA-CAC-AGGGATGATTT-ACCATTACAA-TACTCTCCCATGTCC-GAA-GACTCGG-ACGAA-GCGAGATTCTGCGAGGACCCAACAACA---------------AGCACT-AGCTCATTGCAACC-GGAGAGCCGCCCAACTAGTCCAGTTTCACCATACC-GATACCAAAGACCTCTTACTTCAACAAACCCACCACACCCGTCATCAT---CAA-CAATCTCACACCATT-CACATACATGTCCTACCTCCATGAGCTCCAATGCAACAACTACTACTACTCCACAGTCTCGCCATAGAGGATCAGACACAGAAGGAAGGTTTCCATCATCTCCCAGCGATATCTGCCATTCGGGTGA-CTTGAGGAGAACCGCTCTACTCAGG-TCGGTTCAAATGAGGACACA-ACCATGTGGTTATACTTCAAGTCCAGGGCCAAGCAATA-TTGACGGTGAAGAGAGGATGTGTTCTAA-GTCTATGGAAGAAGATAGAGGCTATAATAGAGGGGAAGATACC
0934                                           CATAA-CTAT-CTGATGAGC-TTCATTATAT-GTGTCATACATAA-CAC-AGTGATGATTT-ACCATTACAA-TACTCTCCCATGTCC-GAA-GACTCGG-ACGAA-GCGAGATTCTGCGAGGACCCAACAACA---------------AGCACT-AGCTCATTGCAACC-GGAGAGCCGCCCAACTAGTCCAGTTTCACCATACC-GATACCAAAGACCTCTTACTTCAACAAACCCACCACACCCGTCATCAT---CAA-CAATCTCACACCATT-CACATACATGTCCTACCTCCATGAGCTCCAATGCAACAACTACTACTACTCCACAGTCTCGCCATAGAGGATCAGACACAGAAGGAAGGTTTCCATCATCTCCCAGCGATATCTGCCATTCGGGTGA-CTTGAGGAGAACCGCTCTACTCAGG-TCGGTTCAAATGAGAACACA-ACCATGTGGTTATACTTCAAGTCCAGGGCCAAGCAATA-TTGACGGTGAAGAGAGGATGTGTTCTAA-GTCTATGGAAGAAGATAGAGGCTATAATAGAGGGGAAGATACC
0935                                           CATAA-CTAT-CTGATGAGC-TTCATTATAT-GTGTCATACATAA-CAC-AGGGATGATTT-ACCATTACAA-TACTCTCCCATGTCC-GAA-GACTCGG-ACGAA-GCGAGATTCTGCGAGGACCCAACAACA---------------AGCACT-AGCTCATTGCAACC-GGAGAGCCGCCCAACTAGTCCAGTTTCACCATACC-GATACCAAAGACCTCTTACTTCAACAAACCCACCACACCCGTCATCAT---CAA-CAATCTCACACCATT-CACATACATGTCCTACCTCCATGAGCTCCAATGCAACAACTACTACTACTCCACAGTCTCGCCATAGAGGATCAGACACAGAAGGAAGGTTTCCATCATCTCCCAGCGATATCTGCCATTCGGGTGA-CTTGAGGAGAACCGCTCTACTCAGG-TCGGTTCAAATGAGAACACA-ACCATGTGGTTATACTTCAAGTCCAGGGCCAAGCAATA-TTGACGGTGAAGAGAGGATGTGTTCTAA-GTCTATGGAAGAAGATAGAGGCTATAATAGAGGGGAAGATACC
1300                                           NNNNNNNNNNNNNNNNNNNNNNNNNNNNNAT-GTGTCGTACGTAA-TAC-TGGGATGGTTC-ATCATTACAA-TACTCTCCCATGTCA-GAA-GA-----------------------CGAGGACCCAACAACAACAACAACA------AGCACT-AGCTCAATGCAACC-CGAGAGCCGCCTAACTAGTCATGTTTCACCATACT-GATACCAAAAATCTCTTACTTCAACTAACTCACCACACCCGTCGTCGTCCTCAA-CAATCTCACACCATC-CACACACATGTCCTACCTCCATGAGCACAGATGCAACAACTACTAAT---CCACAATCTCACCAAAGATGATAAG---------GAAGGTTCCCATCATC-----------------------------------------GCTCTACGCAAG-TCTGTTCAGATGAGAACACA-ACCTTGTGGATGTGCTTCAAGTTCAGGGCCAACCAATA-TTGACGGTGAATATAGGATGTGCTGTAA-ATCTATGGAAGAAGATGAAGGCTATAATAGAGGGGAAGATATC
1327                                           NNNNN-NNNN-NNNNNNNNN-NNNNNNNNNN-NNNTCATACATAA-CAC-AGTGATGATTT-ACCATTACAA-TACTCTCCCATGTCC-GAA-GACTCGG-ACGAA-GCGAGATTCTGCGAGGACCCAACAACA---------------AGCACT-AGCTCATTGCAACT-GGAGAGCCGCCCAACTAGTCCAGTTTCACCATACC-GATACCAAAGACCTCTTACTTCAACAAACCCACCACACCCGTCATCAT---CAA-CAATCTCACACCATT-CACATACATGTCCTACCTCCATGAGCTCCAATGCAACAACTACTACTACTCCACAGTCTCGCCATAGAGGATCAGACACAGAAGGAAGGTTTCCATCATCTCCCAGCGATATCTGCCATTCGGGTGA-CTTGAGGAGAACCGCTCTACTCAGG-TCGGTTCAAATGAGAACACA-ACCATGTGGTTATACTTCAAGTCCAGGGCCAAGCAATA-TTGACGGTGAAGAGAGGATGTGTTCTAA-GTCTATGGAAGAAGATAGAGGCTATNNNNNNNNNNNNNNNNNN
1345                                           CATAA-CTAT-CTGATGAGC-TTCATTATAT-GTGTCATACATAA-CAC-AGGGACGATTT-ACCATTACAA-TACTCTCCCATGTCC-GAA-GACTCGG-ACGAA-GCGAGATTCTGCGAGGACCCAACAACA---------------AGCACT-AGCTCATTGCAACC-GGAGAGCCGCCCAACTAGTCCAGTTTCACCATACC-GATACCAAAGACCTCTTACTTCAACAAACCCACCACACCCGTCATCAT---TAA-CAATCTCACACCATT-CACATACATGTCCTACCTCCATGAGCTCCAATGCAACAACCACTACTACTCCACAGTCTCGCCATAGAGGATCAGACACAGAAGGAAGGTTTCCATCATCTCCCAGCGATATCTGCCATTCGGGTGA-CTTGAGGAGAACCGCTCTACTCAGG-TCGGTTCAAATGAGGACACA-ACCATGTGGTTATACTTCAAGTCCAGGGCCAAGCACTA-TTGACGGTGAAGAGAGGATGTGTTCTAA-GTCTATGGAAGAAGATAGAGGCTATAATAGAGGGGAAGATACC
1346                                           CATAA-CTAT-CTGATGAGC-TTCATTATAT-GTGTCATACATAA-CAC-AGTGACGATTT-ACCATTACAA-TACTCTCCCATGTCC-GAA-GACTCGG-ACGAA-GCGAgATTCTGCGAGGACCCAACAACA---------------AGCACT-AGCTCATTGCAACC-GGAGAGCCGCCCAACTAGTCCAGTTTCACCATACC-GATACCAAAGACCTCTTACTTCAACAAACCCACCACACCCGTCATCAT---TAA-CAATCTCACACCATT-CACATACATGTCCTACCTCCATGAGCTCCAATGCAACAACCACTACTACTCCACAGTCTCGCCATAGAGGATCAGACACAGAAGGAAGGTTTCCATCATCTCCCAGCGATATCTGCCATTCGGGTGA-CTTGAGGAGAACCGCTCTACTCAGG-TCGGTTCAAATGAGGACACA-ACCATGTGGTTATACTTCAAGTCCAGGGCCAAGCAATA-TTGACGGTGAAGAGAGGATGTGTTCTAA-GTCTATGGAAGAAGATAGAGGCTATAATAGAGGGGAAGATACC
1379                                           CATAA-CTAT-CTGATGAGC-TTCATTATAT-GTGTCATACATAA-CAC-AGGGATGATTT-ACCATTACAA-TACTCTCCCATGTCC-GAA-GACTCGG-ACGAA-GCGAGATTCTGCGAGGACCCAACAACA---------------AGCACT-AGCTCATTGCAACC-GGAGAGCCGCCCAACTAGTCCAGTTTCACCATACC-GATACCAAAGACCTCTTACTTCAACAAACCCACCACACCCGTCATCAT---CAA-CAATCTCACACCATT-CACATACGTGTCCTACCTCCATGAGCTCCAATGCAACAACTACTACTACTCCACAGTCTCGCCATAGAGGATCAGACACAGAAGGAAGGTTTCCATCATCKCCCAGCGATATCTGCCATTCGGGTGA-CTTGAGGAGAACCGCTCTACTCAGG-TCGGTTCAAATGAGAACACA-ACCATGTGGTTATACTTCAAGTCCAGGGCCAAGCAATA-TTGACGGTGAAGAGAGGATGTGTTCTAA-GTCTATGGAAGAAGATAGAGGCTATAATAGAGGGGAAGATACC
1380                                           CATAA-CTAT-CTGATGAGC-TTCATTATAT-GTGTCATACATAA-CAC-AGGGATGATTT-ACCATTACAA-TACTCTCCCATGTCC-GAA-GACTCGG-ACGAA-GCGAGATTCTGCGAGGACCCAACAACA---------------AGCACT-AGCTCATTGCAACC-GGAGAGCCGCCCAACTAGTCCAGTTTCACCATACC-GATACCAAAGACCTCTTACTTCAACAAACCCACCACACCCGTCATCAT---CAA-CAATCT---ACCATT-CACATACATGTCCTACCTCCATGAGCTCCAATGCAACTACTACTACT---CCACAGTCTCGCCATAGAGGATCAGACACAGAAGGAAGGTTTCCATCATCTCCCAGCGATATCTGCCATTCGGGTGA-CTTGAGGAGAACCGCTCTACTCAGG-TCGGTTCAAATGAGAACACA-ACCATGTGGTTATACTTCAAGTCCAGGGCCAAGCAATA-TTGACGGTGAAGAGAGGATGTGTTCTAA-GTCTATGGAAGAAGATAGAGGCTATAATAGAGGGGAAGATACC
1381                                           CATAA-CTAT-CTGATGAGC-TTCATTATAT-GTGTCATACATAA-CAC-AGTGATGATTT-ACCATTACAA-TACTCTCCCATGTCC-GAA-GACTCGG-ACGAA-GCGAGATTCTGCGAGGACCCAACAACA---------------AGCACT-AGCTCATTGCAACC-GGAGAGCCGCCCAACTAGTCCAGTTTCACCATACC-GATACCAAAGACCTCTTACTTCAACAAACCCACCACACCCGTCATCAT---CAA-CAATCT---ACCATT-CACATACATGTCCTACCTCCATGAGCTCCAATGCAACTACTACTACT---CCACAGTCTCGCCATAGAGGATCAGACACAGAAGGAAGGTTTCCATCATCTCCCAGCGATATCTGCCATTCGGGTGA-CTTGAGAAGAACCGCTCTACTCAGG-TCGGTTCAAATGAGAACACA-ACCATGTGGTTATACTTCAAGTCCAGGGCCAAGCAATA-TTGACGGTGAAGAGAGGATGTGTTCTAA-GTCTATGGAAGAAGATAGAGGCTATAATAGAGGGGAAGATACC
1407                                           NATAA-CTAT-CTGATGAGC-TTCATTATAT-GTGTCATACATAA-CAC-AGGGATGATTT-ACCATTACAA-TACTCTCCCATGTCC-GAA-GACTCGG-ACGAA-GCGAGATTCTGCGAGGACCCAACAACA---------------AGCACT-AGCTCATTGCAACC-GGAGAGCCGCCCAACTAGTCCAGTTTCACCATACC-GATACCAAAGACCTCTTACTTCAACAAACCCACCACACCCGTCATCAT---CAA-CAATCTCACACCATT-CACATACGTGTCCTACCTCCATGAGCTCCAATGCAACAACTACTACTACTCCACAGTCTCGCCATAGAGGATCAGACACAGAAGGAAGGTTTCCATCATCGCCCAGCGATATCTGCCATTCGGGTGA-CTTGAGGAGAACCGGTCTACTCAGG-TCGGTTCAAATGAGAACACA-ACCATGTGGTTATACTTCAAGTCCAGGGCCAAGCAATA-TTGACGGTGAAGAGAGGATGTGTTCTAA-GTCTATGGAAGAAGATAGAGGCTATAATAGAGGGGAAGATACC
1409                                           CATTA-CTAT-CTGATGAGC-TTCATTATAT-GTGTCGTACATAA-CAC-AGTGATGATTT-ACCATTACAA-TATTCTCCAATGTCC-GAA-GACTCGG-ACGAA-GCGAGATTCTGCGAGGACCCAACAACAACAACA---------AGCACT-AGCTCATCGCAACC-CGAGAGCCGCCCAACTAGTCCAGTTTCACCATACC-GATACCAAAGACCTCTTACTTCAACAAACCCACCACACCCGTCATCGT---CAA-CAATCTCACACCATT-CACATACATGTCCTACCTCCATGAGCTCCAATGCAACAACTACTACT---CCACAGTCTCGGCATAGAGGATCAGACACAGAAGGAAGGTTTCCATCATCTCCCAGTGATATCTGCCATTCGGGTGA-CTTGAGGAGAACCGCTCTACTCAGG-TCGGTTCAAATGAGAACACA-ACCATGTGGTTATACTTCAAGTTCAGGGCCAAGCAATA-TTGACGGTGAAGAGAGGATGTGTTCTAA-GTCTATGGAAGAAGATAGAGGCTATAATAGAGGGGAAGATACC
1410                                           CATTA-CTAT-CTGATGAGC-TTCATTATAT-GTGTCGTACATAA-CAC-AGGGATGATTT-ACCATTACAA-TATTCTCCAATGTCC-GAA-GACTCGG-ACGAA-GCGAGATTCTGCGAGGACCCAACAACAACAACA---------AGCACT-AGCTCATCGCAACC-CGAGAGCCGCCCAACTAGTCCAGTTTCACCATACC-GATACCAAAGACCTCTTACTTCAACAAACCCACCACACCCGTCATCGT---CAA-CAATCTCACACCATT-CACATACATGTCCTACCTCCATGAGCTCCAATGCAACAACTACTACT---CCACAGTCTCGGCATAGAGGATCAGACACAGAAGGAAGGTTTCCATCATCTCCCAGTGATATCTGCCATTCGGGTGA-CTTGAGGAGAACCGCTCTACTCAGG-TCGGTTCAAATGAGAACACA-ACCATGTGGTTATACTTCAAGTTCAGGGCCAAGCAATA-TTGACGGTGAAGAGAGGATGTGTTCTAA-GTCTATGGAAGAAGATAGAGGCTATAATAGAGGGGAAGATACC
1411                                           NATTA-CTAT-CTGATGAGC-TTCATTATAT-GTGTCGTACATAA-CAC-AGGGATGATTT-ACCATTACAA-TATTCTCCAATGTCC-GAA-GACTCGG-ACGAA-GCGAGATTCTGCGAGGACCCAACAACAACAACA---------AGCACT-AGCTCATCGCAACC-CGAGAGCCGCCCAACTAGTCCAGTTTCACCATACC-GATACCAAAGACCTCTTACTTCAACAAACCCACCACACCCGTCATCGT---CAA-CAATCTCACACCATT-CACATACATGTCCTACCTCCATGAGCTCCAATGCAACAACTACTACT---CCACAGTCTCGGCATAGAGGATCAGACACAGAAGGAAGGTTTCCATCATCTCCCAGTGATATCTGCCATTCGGGTGA-CTTGAGGAGAACCGCTCTACTCAGG-TCGGTTCAAATGAGAACACA-ACCATGTGGTTATACTTCAAGTTCAGGGCCAAGCAATA-TTGACGGTGAAGAGAGGATGTGTTCTAA-GTCTATGGAAGAAGATAGAGGCTATAATAGAGGGGAAGATACC
1413                                           NNNNA-CTAT-CTGATGAGC-TTCATTATAT-GTGTCGTACATAA-CAC-AGGGATGATTT-ACCATTACAA-TATTCTCCAATGTCC-GAA-GACTCGG-ACGAA-GCGAGATTCTGCGAGGACCCAACAACAACAACA---------AGCACT-AGCTCATCGCAACC-CGAGAGCCGCCCAACTAGTCCAGTTTCACCATACC-GATACCAAAGACCTCTTACTTCAACAAACCCACCACACCCGTCATCGT---CAA-CAATCTCACACCATT-CACATACATGTCCTACCTCCATGAGCTCCAATGCAACAACTACTACT---CCACAGTCTCGGCATAGAGGATCAGACACAGAAGGAAGGTTTCCATCATCTCCCAGTGATATCTGCCATTCGGGTGA-CTTGAGGAGAACCGCTCTACTCAGG-TCGGTTCAAATGAGAACACA-ACCATGTGGTTATACTTCAAGTTCAGGGCCAAGCAATA-TTGACGGTGAAGAGAGGATGTGTTCTAA-GTCTATGGAAGAAGATAGAGGCTATAATAGAGGGNNNNNNNNN
1417                                           NNNNA-CTAT-CTGATGAGC-TTCATTATAT-GTATCGTACATAA-CAC-AGTGATGATTT-ACCATTACAA-TATTCTCCAATGTCC-GAA-GACTCGG-ACGAA-GCGAGATTCTGCGAGGACCCAACAACAACAACA---------AGCACT-AGCTCATCGCAACC-CGAGAGCCGCCCAACTAGTCCAGTTTCACCATACC-GATACCAAAGACCTCTTACTTCAACAAACCCACCACACCCGTCATCGT---CAA-CAATCTCACACCATT-CACATACATGTCCTACCTCCATGAGCTCCAATGCAACAACTACTACT---CCACAGTCTCGGCATAGAGGATCAGACACAGAAGGAAGGTTTCCATCATCTCCCAGTGATATCTGCCATTCGGGTGA-CTTGAGGAGAACCGCTCTACTCAGG-TCGGTTCAAATGAGAACACA-ACCATGTGGTTATACTTCAAGTTCAGGGCCAAGCAATA-TTGACGGTGAAGAGAGGATGTGTTCTAA-GTCTATGGAAGAAGATAGAGGCTATAATAGAGGGGAAGATACC
1419                                           NNNNN-NNNN-NNNNNNNNN-NNNNNNNNNN-NNNNNNNNNNNNN-NNN-NNNNATGATTT-ACCATTACAA-TACTCTCCCATGTCC-GAA-GACTCGG-ACGAA-GCGAGATTCTGCGAGGACCCAACAAGC---------------AGCACT-AGCTCATTGCAACC-GGAGAGCCGCCCAACTAGTCCAGTTTCACCATACC-GATACCAAAGACCTCTTACTTCAACAAACCCACCACACCCGTCATCAT---CAA-CAATCTCACACCATT-CACATACATGTCCTACCTCCATGAGCTCCAATGCAACAACTACTACTACTCCACAGTCTCGCCATAGAGGATCAGACACAGAAGGAAGGTTTCCATCATCTCCCAGCGATATCTGCCATTCGGGTGA-CTTGAGGAGAACCGCTCTACTCAGG-TCGGTTCAAATGAGAACACA-ACCATGTGGTTATACTTCAAGTCCAGGGCCAAGCAATA-TTGACGGTGAAGAGAGGATGTGTTCTAA-GTCTATGGAAGAAGATAGAGGCTATAATAGAGGGGAAGATACC
1421                                           NNNNN-NNNN-NNNNNNNNN-TTCATTATAT-GTGTCATACATAA-CAC-AGGGATGATTT-ACCATTACAA-TACTCTCCCATGTCC-GAA-GACTCGG-ACGAA-GCGAGATTCTGCGAGGACCCAACAAGC---------------AGCACT-AGCTCATTGCAACC-GGAGAGCCGCCCAACTAGTCCAGTTTCACCATACC-GATACCAAAGACCTCTTACTTCAACAAACCCACCACACCCGTCATCAT---CAA-CAATCTCACACCATT-CACATACATGTCCTACCTCCATGAGCTCCAATGCAACAACTACTACTACTCCACAGTCTCGCCATAGAGGATCAGACACAGAAGGAAGGTTTCCATCATCTCCCAGCGATATCTGCCATTCGGGTGA-CTTGAGGAGAACCGCTCTACTCAGG-TCGGTTCAAATGAGAACACA-ACCATGTGGTTATACTTCAAGTCCAGGGCCAAGCAATA-TTGACGGTGAAGAGAGGATGTGTTCTAA-GTCTATGGAAGAAGATAGAGGCTATAATAGAGGGGAAGATACC
1422                                           NNNNN-NNNN-NNNNNNNNN-NNNNNNNNNN-NNNTCATACATAA-CAC-AGGGATGATTT-ACCATTACAA-TACTCTCCCATGTCC-GAA-GACTCGG-ACGAA-GCGAGATTCTGCGAGGACCCAACAAGC---------------AGCACT-AGCTCATTGCAACC-GGAGAGCCGCCCAACTAGTCCAGTTTCACCATACC-GATACCAAAGACCTCTTACTTCAACAAACCCACCACACCCGTCATCAT---CAA-CAATCTCACACCATT-CACATACATGTCCTACCTCCATGAGCTCCAATGCAACAACTACTACTACTCCACAGTCTCGCCATAGAGGATCAGACACAGAAGGAAGGTTTCCATCATCTCCCAGCGATATCTGCCATTCGGGTGA-CTTGAGGAGAACCGCTCTACTCAGG-TCGGTTCAAATGAGAACACA-ACCATGTGGTTATACTTCAAGTCCAGGGCCAAGCAATA-TTGACGGTGAAGAGAGGATGTGTTCTAA-GTCTATGGAAGAAGATAGAGGCTATAATAGAGGGGAAGATACC
1423                                           NNNNN-NNNN-NNNNNNNNN-TTCATTATAT-GTGTCATACATTA-CAC-AGGGATGATTT-CCCATTACAA-TACTCTCCCATGTCC-GAA-GACTCGG-ACGAA-GCGAGATTCTGCGAGGACCCAACAAGC---------------AGCACT-AGCTCATTGCAACC-GGAGAGCCGCCCAACTAGTCCAGTTTCACCATACC-GATACCAAAGACCTCTTACTTCAACAAACCCACCACACCCGTCATCAT---CAA-CAATCTCACACCATT-CACATACATGTCCTACCTCCATGAGCTCCAATGCAACAACTACTACTACTCCACAGTCTCGCCATAGAGGATCAGACACAGAAGGAAGGTTTCCATCATCTCCCAGCGATATCTGCCATTCGGGTGA-CTTGAGGAGAACCGCTCTACTCAGG-TCGGTTCAAATGAGAACACA-ACCATGTGGTTATACTTCAAGTCCAGGGCCAAGCAATA-TTGACGGTGAAGAGAGGATGTGTTCTAA-GTCTATGGNNNNNNNNNNNNNNNNNNNNNNNNNNNNNNNNNNN
1436                                           CATAA-CTAT-CTGATGAGC-TTCATTATAT-GTGTCATACATAA-CAC-AGGGATGATTT-ACCATTACAA-TACTCTCCCATGTCC-GAA-GACTCGG-ACGAA-GCGAGATTCTGCGAGGACCCAACAACA---------------AGCACT-AGCTCATTGCAACC-GGAGAGCCGCCCAACTAGTCCAGTTTCACCATACC-GATACCAAAGACCTCTTACTTCAACAAACCCACCACACCCGTCATCAT---CAA-CAATCTCACACCATT-CACATACATGTCCTACCTCCATGAGCTCCAATGCAACAACTAATACTACTCCACAGTCTCGCCATAGAGGATCAGACACAGAAGGAAGGTTTCCATCATCTCCCAGCGATATCTGCCATTCGGGTGA-CTTGAGGAGAACCGCTCTACTCAGG-TCGGTTCAAATGAGAACACA-ACCATGTGGTTATACTTCAAGTCCAGGGCCAAGCAATA-TTGACGGTGAAGAGAGGATGTGTTCTAA-GTCTATGGAAGAAGATAGAGGCTATAATAGAGGGGAAGATACC
1440                                           NNNNN-NNAT-CTGATGAGC-TTCATTATAT-GTGTCATACATAA-CAC-AGTGATGATTT-ACCATTACAA-TACTCTCCCATGTCC-GAA-GACTCGG-ACGAA-GCGAGATTCTGCGAGGACCCAACAACA---------------AGCACT-AGCTCATTGCAACC-GGAGAGCCGCCCAACTAGTCCAGTTTCACCATACC-GATACCAAAGACCTCTTACTTCAACAAACCCACCACACCCGTCATCAT---CAA-CAATCTCACACCATT-CACATACATGTCCTACCTCCATGAGCTCCAATGCAACAACTAATACTACTCCACAGTCTCGCCATAGAGGATCAGACACAGAAGGAAGGTTTCCATCATCTCCCAGCGATATCTGCCATTCGGGTGA-CTTGAGGAGAACCGCTCTACTCAGG-TCGGTTCAAATGAGAACACA-ACCATGTGGTTATACTTCAAGTCCAGGGCCAAGCAATA-TTGACGGTGAAGAGAGGATGTGTTCTAA-GTCTATGGAAGAAGATAGAGGCTATAATAGANNNNNNNNNNNN
1441                                           NNNNN-NNNN-NNNNNNNNN-NNNNNNNNNN-NNNNNNNNNNNNN-NNN-NNNNNNNNTTT-ACCATTACAA-TACTCTCCCATGTCC-GAA-GACTCGG-ACGAA-GCGAGATTCTGCGAGGACCCAACAACA---------------AGCACT-AGCTCATTGCAACC-GGAGAGCCGCCCAACTAGTCCAGTTTCACCATACC-GATACCAAAGACCTCTTACTTCAACAAACCCACCACACCCGTCATCAT---CAA-CAATCTCACACCATT-CACATACATGTCCTACCTCCATGAGCTCCAATGCAACAACTAATACTACTCCACAGTCTCGCCATAGAGGATCAGACACAGAAGGAAGGTTTCCATCATCTCCCAGCGATATCTGCCATTCGGGTGA-CTTGAGGAGAACCGCTCTACTCAGG-TCGGTTCAAATGAGAACACA-ACCATGTGGTTATACTTCAAGTCCAGGGCCAAGCAATA-TTGACGGTGAAGAGAGGATGTGTTCTAA-GTCTATGGAAGNNNNNNNNNNNNNNNNNNNNNNNNNNNNNNNN
1444                                           NNNNN-NNNN-NNNNNNNNN-NNNNNNNNNN-NNNNNNNNNNNNN-NNN-NNNNNTGATTT-ACCATTACAA-TACTCTCCCATGTCC-GAA-GACTCGG-AGGAA-GCGAGATTCTGCGAGGACCCAACAACA---------------AGCACT-AGCTCATTGCAACC-GGAGAGCCGCCCAACTAGTCCAGTTTCACCATACC-GATACCAAAGACCTCTTACTTCAACAAACCCACCACACCCGTCATCAT---CAA-CAATCTCACACCATT-CACATACATGTCCTACCTCCATGAGCTCCAATGCAACAACTACTACTACTCCACAGTCTCGCCATAGAGGATCAGACACAGAAGGAAGGTTTCCATCATCTCCCAGCGATATCTGCCATTCGGGTGA-CTTGAGGAGAACCGCTCTACTCAGG-TCGGTTCAAATGAGAACACA-ACCATGTGGTTATACTTCAAGTCCAGGGCCAAGCAATA-TTGACGGTGAAGAGAGGATGTGTTCTAA-GTCTNNNNNNNNNNNNNNNNNNNNNNNNNNNNNNNNNNNNNNN
1445                                           NNNNN-NNNN-NNNNNNNNN-NNNNNNNNNN-NNNNNNNNNNNNN-NNN-NNNGATGATTT-ACCATTACAA-TACTCTCCCATGTCC-GAA-GACTCGG-ACGAA-GCGAGATTCTGCGAGGACCCAACAACA---------------AGCACT-AGCTCATTGCAACC-GGAGAGCCGCCCAACTAGTCCAGTTTCACCATACC-GATACCAGAGACCTCTTACTTCAACAAACCCACCACACCCGTCATCAT---CAA-CAATCTCACACCATT-CACTTACATGTCCTACCTCCATGAGCTCCAGTGCAACAACTACTACT---CCACAGTCTCGCCATAGAGGATCAGACACAGAAGGAAGGTTTCCATCATCTCCCAGCGATATCTGCCATTCGGGTGA-CTTGAGGAGAACCGCTCTACTCAGG-TCGGTTCAAATGAGAACACA-ACCATGTGGTTATACTTCAAGTCCAGGGCCAAGCAATA-TTGACGGTGAAGAGAGGATGTGTTCTAA-GTCTATGNNNNNNNNNNNNNNNNNNNNNNNNNNNNNNNNNNNN
1446                                           CATAA-CTAT-CTGATGAGC-TTCATTATAT-GTGTCATACATAA-CAC-AGGGATGATTT-ACCATTACAA-TACTCTCCCATGTCC-GAA-GACTCGG-ACGAA-GCGAGATTCTGCGAGGACCCAACAACA---------------AGCACT-AGCTCATTGCAACC-GGAGAGTCGCCCAACTAGTCCAGTTTCACCATACC-GATACCAAAGACCTCTTACTTCAACAAACCCACCACACCCGTCATCAT---CAA-CAATCTCACACCATT-CACATACATGTCCTACCTCSATGAGCTCCAATGCAACAACTACTACTACTCCACAGTCTCGCCATAGAGGATCAGACACAGAAGGAAGGTTTCCATCATCTCCCAGCGATATCTGCCATTCGGGTGA-CTTGAGGAGAACCGCTCTACTCAGG-TCGGTTCAAATGAGGACACA-ACCATGTGGTTATACTTCAAGTCCAGGGCCAAGCAATA-TTGACGGTGAAGAGAGGATGTGTTCTAA-GTCTATGGAAGAAGATAGAGGCTATAATAGAGGGGAAGATACC
1447                                           CATAA-CTAT-CTGATGAGC-TTCAGTATAT-GTGTCATACATTA-CAC-AGGGATGATTT-ACCATTACAA-TACTCTCCCATGTCC-GAA-GACTCGG-ACGAA-GCGAGATTCTGTGAGGACCCAACAACA---------------AGCACT-AGCTCATTGCAACC-GGAGAGCCGCCCAACTAGTCCaGTTTCACCATACC-GATACCAAAGACCTCTTACTTCAACAAACCCACCACACCCGTCATCAT---CAA-CAATCTCACACCATT-CACATACATGTCCTACCTCCATGAGCTCCAATGCAACAACTACTACTACTCCACAGTCTCGCCATAGAGGATCAGACACAGAAGGAAGGTTTCCATCATCTCCCAGCGATATCTGCCATTCGGGTGA-CTTGAGGAGAACCGCTCTACTCAGG-TCGGTTCAAATGAGAACACA-ACCATGTGGTTATACTTCAAGTCCAGGGCCAAGCAATA-TTGACGGTGAAGAGAGGATGTGTTCNNN-NNNNNNNNNNNNNNNNNNNNNNNNNNNNNNNNNNNNNNNNNNN
1462                                           CATAA-CTAT-CTGATGAGC-TTCATTATAT-GTGTCATACATAA-CAC-AGGGATGATTT-ACCATTACAA-TACTCTCCCATGTCC-GAA-GACTCGG-ACGAA-GCGAGATTCTGCGAGGACCCAACAACA---------------AGCACT-AGCTCATTGCAACC-GGAGAGCCGCCCAACTAGTCCAGTTTCACCATACC-GATACCAAAGACCTCTTACTTCAACAAACCCACCACACCCGTCATCAT---CAA-CAATCTCACACCATT-CACATACATGTCCTACCTCCATGAGCTCCAATGCAACAACTACTACTCCTCCACAGTCTCGCCATAGAGGATCAGACACTGAAGGAAGGTTTCCATCATCTCCCAGCGATATCTGCCATTCGGGTGA-CTTGAGGAGAACCGCTCTACTCAGG-TCGGTTCAAATGAGAACACA-ACCATGTGTTTATACTTCAAGTCCAGGGCCAAGCAATA-TTGACGGTGAAGAGAGGATGTGTTCTAA-GTCTATGGAAGAAGATAGAGGCTATAATAGAGGGGAAGATACC
1463                                           CATAA-CTAT-CTGATGAGC-TTCATTATAT-GTGTCATACATAA-CAC-AGTGATGATTT-ACCATTACAA-TACTCTCCCATGTCC-GAA-GACTCGG-ACGAA-GCGAGATTCTGCGAGGACCCAACAACA---------------AGCACT-AGCTCATTGCAACC-GGAGAGCCGCCCAACTAGTCCAGTTTCACCATACC-GATACCAAAGACCTCTTACTTCAACAAACCCACCACACCCGTCATCAT---CAA-CAATCTCACACCATT-CACATACATGTCCTACCTCCATGAGCTCCAATGCAACAACTACTACTCCTCCACAGTCTCGCCATAGAGGATCAGACACAGAAGGAAGGTTTCCATCATCTCCCAGCGATATCTGCCATTCGGGTGA-CTTGAGGAGAACCGCTCTACTCAGG-TCGGTTCAAATGAGAACACA-ACCATGTGTTTATACTTCAAGTCCAGGGCCAAGCAATA-TTGACGGTGAAGAGAGGATGTGTTCTAA-GTCTATGGAAGAAGATAGAGGCTATAATAGAGGGGAAGATACC
1464                                           CATAA-CTAT-CTGATGAGC-TTCATTATAT-GTGTCATACATAA-CTC-AGTGATGATTT-ACCATTACAA-TACTCTCCCATGTCC-GAA-GACTCGG-ACGAA-GCGAGATTCTGCGAGGACCCAACAACA---------------AGCACT-AGCTCATTGCAACC-GGAGAGCCGCCCAACTAGTCCAGTTTCACCATACC-GATACCAAAGACCTCTTACTTCAACAAACCCACCACACCCGTCATCAT---CAA-CAATCTCACACCATT-CACATACATGTCCTACCTCCATGAGCTCCAATGCAACAACTACTACTACTCCACAGTCTCGCCATAGAGGATCAGACACAGAAGGAAGGTTTCCATCATCTCCCAGCGATATCTGCCATTCGGGTGA-CTTGAGGAGAACCGCTCTACTCAGG-TCGGTTCAAATGAGAACACA-ACCATGTGTTTATACTTCAAGTCCAGGGCCAAGCAATA-TTGACGGTGAAGAGAGGATGTGTTCTAA-GTCTATGGAAGAAGATAGAGGCTATAATAGAGGGGAAGANNNN
1469                                           CATAA-CTAT-CTGATGAGC-TTCATTATAT-GTGTCATACATAA-CAC-AGGGATGATTT-ACCATTACAA-TACTCTCCCATATCC-GAA-GACTCGG-ACGAA-GCGATATTCTGCGAGGACCCAACAACA---------------AGCACT-AGCTCATTGCAACC-GGAGAGCCGCCCAACTAGTCCAGTTTCACCATACC-GATACCAAAGACCTCTTACTTCAACAAACCCACCACACCCGTCATCAT---CAA-CAATCTCACACCATT-CACATACATGTCCTACCTCCGTGAGCTCCAATGCAACAACTACTACTACTCCACAGTCTCGCCATAGAGGATCAGACACAGAAGGAAGGTTTCCATCATCTCCCAGCGATATCTGCCATTCGGGTGA-CTTGAGGAGAACCGCTCTACTCAGG-TCGGTTCAAATGAGAACACA-ACCATGTGGTTATACTTCAAGTCCAGGGCCAAGCAATA-TTGACGGTGAAGAGAGGATGTGTTCTAA-GTCTATGGAAGAAGATAGAGGCTACAATAGAGGGGAAGATACC
1474                                           CATAA-CTAT-CTGATGAGC-TTCATTATAT-GTGTCATACATAA-CAC-AGTGATGATTT-ACCATTACAA-TACTCTCCCATGTCC-GAA-GACTCGG-ACGAA-GCGAGATTCTGCGAGGACCCAACAACA---------------AGCACT-AGCTCATTGCAACC-GGAGAGCCGCCCAACTAGTCCAGTTTCACCATACC-GATACCAGAGACCTCTTACTTCAACAAACCCACCACACCCGTCATCAT---CAA-CAATCTCACACCATT-CACTTACATGTCCTACCTCCATGAGCTCCAGTGCAACAACTACTACT---CCACAGTCTCGCCATAGAGGATCAGACACAGAAGGAAGGTTTCCATCATCTCCCAGCGATATCTGCCATTCGGGTGA-CTTGAGGAGAACCGCTCTACTCAGG-TCGGTTCAAATGAGAACACA-ACCATGTGGTTATACTTCAAGTCCAGGGCCAAGCAATA-TTGACGGTGAAGAGAGGATGTGTTCTAA-GTCTATGGAAGAAGATAGAGGCTATAATAGAGGGGAAGATACC
1475                                           NNNNN-NNNN-NNNNNNNNN-NNNNNNNNNN-NNNNNNNNCATAA-CAC-AGGGATGATTT-ACCATTACAA-TACTCTCCCATGTCC-GAA-GACTCGG-ACGAA-GCGAGATTCTGCGAGGACCCAACAACA---------------AGCACT-AGCTCATTGCAACC-CGAGAGCCGCCCAACTAGTCCAGTTTCACCATACC-GATACCAGAGACCTCTTACTTCAACAAACCCACCACACCCGTCATCAT---CAA-CAATCTCACACCATT-CACTTACATGTCCTACCTCCATGWGCTCCAGTGCAACAACTACTACT---CCACAGTCTCGCCATAGAGGATCAGACACAGAAGGAAGGTTTCCATCATCTCCCAGCGATATCTGCCATTCGGGTGA-CTTGAGGAGAACCGCTCTACTCAGG-TCGGTTCAAATGAGAACACA-ACCATGTGGTTATACTTCAAGTCCAGGGCCAAGCAATA-TTGACGGTGAAGAGAGGATGTGTTCTGA-GTCTATGGAAGAAGATAGANNNNNNNNNNNNNNNNNNNNNNNN
1477                                           CATAA-CTAT-CTGATGAGC-TTCATTATAT-GTGTCATACATAA-CAC-AGGGATGATTT-ACCATTACAA-TACTCTCCCATGTCC-GAA-GACTCGG-ACGAA-GCGAGATTCTGCGAGGACCCAACAACA---------------AGCACT-AGCTCATTGCAACC-GGAGAGCCGCCCAACTAGTCCAGTTTCACCATACC-GATACCAGAGACCTCTTACTTCAACAAACCCACCACACCCGTCATCAT---CAA-CAATCTCACACCATT-CACTTACATGTCCTACCTCCATGAGCTCCAGTGCAACAACTACTACT---CCACAGTCTCGCCATAGAGGATCAGACACAGAAGGAAGGTTTCCATCATCTCCCAGCGATATCTGCCATTCGGGTGA-CTTGAGGAGAACCGCTCTACTCAGG-TCGGTTCAAATGAGAACACA-ACCATGTGGTTATACTTCAAGTCCAGGGCCAAGCAATA-TTGACGGTGAAGAGAGGATGTGTTCTAA-GTCTATGGAAGAAGATAGAGGCTATAATAGAGGGGAAGATACC
1495                                           CATAA-CTAT-CTGATGAGC-TTCATTATAT-GTGTCATACATAA-CAC-AGGGATGATTT-ACCATTACAA-TACTCTCCCATGTCC-GAA-GACTCGG-ACGAA-GCAAGATTCTGCGAGGACCCAACAACA---------------AGCACT-AGCTCATTGCAACT-GGAGAGCCGCCCAACTAGTCCAGTTTCACCATACC-GTTACCAAAGACATCTTACTTCAACAAACCCACCACACCCGTCATCAT---CAA-CAATCTCACACCATT-CACATACATGTCCTGCCTCCATGAGCTCCAATGCAACAACTACTACTCCTCCACAGTCTCGCCATAGAGGATCAGACACAGAAGGAAGGTTTCCATCATCTCCCAGCGATATCTGCCATTCGGGTGA-CTTGAGGAGAACCGCTCTACTCAGG-TCGGTTCAAATGAGAACACA-ACCATGTGGTTATACTTCAAGTCCAGGGCCAAGCAATA-TTGACGGTGAAGAGGGGATATGTTCTAA-GTCTATGGAAGAAGATAGAGGCTATAATAGAGGGGAAGATACC
1496                                           NNNNN-NNNN-NNNNNNNNN-NNNNNNNNNN-NNNNNNNNNNNNN-NNN-NNNNNNNNNNN---CATTACAA-TACTCTCCCATGTCC-GAA-GACTCGG-ACGAA-GCGAGATTCTGCGAGGACCCAACAACA---------------AGCACT-AGCTCATTGCAACC-GGAGAGCTGCCCAACTAGTCCAGTTTCACCATACC-GATACCAAAGACCTCTTACTTCAACAAACCCACTACACCCGTCATCAT---CAA-CAATCTCACACCATT-CACATACATGTCCTACCTCCATGAGCTCCAATGCAACAACTACTACTACTCCACAGTCTCGCCATAGAGGATCAGACACAGAAGGAAGGTTTCCATCATCTCCCAGTGATATCTGCCATTCGGGTGA-CTTGAGGAGAACCGCTCTACTCAGG-TCGGTTCAAATGAGTACACA-ACCATGTGGTTATACTTCAAGTCCAGGGCCAAGCGATA-TTGACGGTGAAGAGAGGATGTGTTCTAA-GTCTATGGAAGAAGATAGNNNNNNNNNNNNNNNNNNNNNNNNN
1499                                           NATAA-CTAT-CTGATGAGC-TTCATTATAT-GTGTCGCACATAA-CAC-AGTGATGATTT-ACCATTACAA-TACTCTCCCATGTCC-GAA-GACTCGG-ACGAA-GCGAGATTCTGCGAGGACCCAACAACAACAACA---------AGCACT-AGCTCATCGCAACC-CGAGAGCCGCCCAACTAGTCCAGTTTCACCATACC-GATACCAAAGACCTCTTACTTCAACAAATCCACCACACCCGTCATCGT---CAA-CAATCTCACACCATT-CACATACATGTCCTACCTCCATGAGCTCCAATGCAACAACTACTACTACTCCACAGTCTCGCCATAGAGGATCAGACACAGAAGGAAGGTTTCCATCATCTCCCAGCGATATCTGCCATTCGGGTGA-CTTGAGGAGAACCGCTCTACTCAGG-TCGGTTCAAATGAGAACACA-ACCATGTGGTTATACTTCAAGTCCAGGGCCAAGCAATA-TTGACGGTGAAGAGAGGATGTATTCTAA-GTCTATGGAAGAAGATAGAGGCTATAATAGAGGGGAAGATACC
1535                                           CATAA-CTAT-CTGATGAGC-TTCATTATAT-GTGTCATACATAA-CAC-AGGGATGATTT-ACCATTACAA-TATTCTCCCATGTCC-GAA-GACTCAG-ACGAA-GCGAGATTCTGCGAGGACCCAACAACA---------------AGCACT-AGCTCATTGCAACC-GGAGAGCCGCCCAACTAGTCCAGTTTCACCATACC-GATACCAAAGACCTCTTACTTCAACAAACCCACCACACCCGTCATCAT---CAA-CAATCTCACACCATT-CACATACATGTCCTACCTCCATGAGCTCCAATGCAACAACTACTACTACTCCACAGTCTCGCCATAGAGGATCAGACACAGAAGGAAGGTTTCCATCATCTCCCAGCGATATCTGCCATTCGGGTGA-CTTGAGGAGAACCGCTCTACTCAGG-TCGGTTCAAATGAGAACACA-ACCATGTGGTTATACTTCAAGTCCAGGGCCAAGCAATA-TTGACGGTGAAGAGAGGATGTGTTCTAA-GTCTATGGAAGAAGAGAGAGGCTATAATAGANNNNNNNNNNNN
1537                                           CATAA-CTAT-CTGATGAGC-TTCATTATAT-GTGTCATACATAA-CAC-AGGGATGATTT-ACCATTACAA-TATTCTCCCATGTCC-GAA-GACTCAG-ACGAA-GCGAGATTCTGCGAGGACCCAACAACA---------------AGCACT-AGCTCATTGCAACC-GGAGAGCCGCCCAACTAGTCCAGTTTCACCATACC-GATACCAAAGACCTCTTACTTCAACAAACCCACCACACCCGTCATCAT---CAA-CAATCTCACACCATT-CACATACATGTCCTACCTCCATGAGCTCCAATGCAACAACTACTACTACTCCACAGTCTCGCCATAGAGGATCAGACACAGAAGGAAGGTTTCCATCATCTCCCAGCGATATCTGCCATTCGGGTGA-CTTGAGGAGAACCGCTCTACTCAGG-TCGGTTCAAATGAGAACACA-ACCATGTGGTTATACTTCAAGTCCAGGGCCAAGCAATA-TTGACGGTGAAGAGAGGATGTGTTCTAA-GTCTATGGAAGAAGAGAGAGGCTATAATAGAGGGGAAGATACC
1540                                           CATAA-CTAT-CTGATGAGC-TTCATTATAT-GTGTCATACATAA-CAC-AGGCATGATTT-ACCATTACAA-TATTCTCCCATGTCC-GAA-GACTCAG-ACGAA-GCGAGATTCTGCGAGGACCCAACAACA---------------AGCACT-AGCTCATKGCAACC-GGAGAGCCGCCCAACTAGTCCAGTTTCACCATACC-GATACCAAAGACCTCTTACTTCAACAAACCCACCACACCCGTCATCAT---CAA-CAATCTCACACCATT-CACATACATGTCCTACCTCCATGAGCTCCAATGCAACAACTACTACTACTCCACAGTCTCGCCATAGAGGATCAGACACAGAAGGAAGGTTTCCATCATCTCCCAGCGATATCTGCCATTCGGGTGA-CTTGAGGAGAACCGCTCTACTCAGG-TCGGTTCAAATGAGAACACA-ACCATGTGGTTATACTTCAAGTCCAGGGCCAAGCAATA-TTGACGGTGAAGAGAGGATGTGTTCTAA-GTCTATGGAAGAAGAGAGAGGCTATAATAGAGGGGAAGATACC
1566                                           CATAA-CTAT-CTGATGAGC-TTCATTATAT-GTGTCATACATAA-CAC-AGGGACGATTT-ACCATTACAA-TACTCTCCCATGTCC-GAA-GACTCGG-ACGAA-GCGAGATTCTGCGAGGACCCAACAACA---------------AGCACT-AGCTCATTGCAACC-GGAGAGCCGCCCAACTAGTCCAGTTTCACCATACC-GATACCAAAGACCTCTTACTTCAACAAACCCACCACACCCGTCATCAT---TAA-CAATCTCACACCATT-CACATACATGTCCTACCTCCATGAGCTCCAATGCAACAACCACTACTACTCCACAGTCTCGCCATAGAGGATCAGACACAGAAGGAAGGTTTCCATCATCTCCCAGCGATATCTGCCATTCGGGTGA-CTTGAGGAGAACCGCTCTACTCAGG-TCGGTTCAAATGAGGACACA-ACCATGTGGTTATACTTCAAGTCCAGGGCCAAGCAATA-TTGACGGTGAAGAGAGGATGTGTTCTAA-GTCTATGGAAGAAGATAGAGGCTATAATAGAGGGGAAGATACC
1577                                           CATAA-CTAT-CTGATGAGC-TTCATTATAT-GTGTCATACATAA-CAC-AGGGACGATTT-ACCATTACAA-TACTCTCCCATGTCC-GAA-GACTCGG-ACGAA-GCGAGATTCTGCGAGGACCCAACAACA---------------AGCACT-AGCTCATTGCAACC-GGAGAGCCGCCCAACTAGTCCAGTTTCACCATACC-GATACCAAAGACCTCTTACTTCAACAAACCCACCACACCCGTCATCAT---CAA-CAATCTCACACCATT-CACATACATGTCCTACCTCCATGAGCTCCAATGCAACAACCACTACTACTCCACAGTCTCGCCATAGAGGATCAGACACAGAAGGAAGGTTTCCATCATCTCCCAGCGATATCTGCCATTCGGGTGA-CTTGAGGAGAACCGCTCTACTCAGG-TCGGTTCAAATGAGGACACA-ACCATGTGGTTATACTTCAAGTCCAGGGCCAAGCAATA-TTGACGGTGAAGAGAGGATGTGTTCTAA-GTCTATGGAAGAAGATAGAGGCTATAATAGAGGGGAAGATACC
1598                                           CATAA-CTAT-CTGATGAGC-TTCATTATAT-GTGTCGCACATAA-CAC-AGGGATGATTT-ACCATTACAA-TACTCTCCCATGTCC-GAA-GACTCGG-ACGAA-GCGAGGTTCTGCGAGGACCCAACAACAACAACA---------AGCACT-AGCTCATCGCAACC-CGAGAGCCGCCCAACTAGTCCAGTTTCACCATACC-GATACCAAAGACCTCTTACTTCAACAAATCCACCACACCTGTCATCGT---CAA-CAATCTCACACCATT-CACATACATGTCCTACCTCCATGAGCTCCAATGCAACAACTACTACTACTCCACAGTCTCGCCATAGAGGATCAGACACAGAAGGAAGGTTTCCATCATCTCCCAGCGATATCTGCCATTCAGGTGA-CTTGAGGAGAACCGCTCTACTCAGG-TCGGTTCAAATGAGAACACA-ACCATGTGGTTATACTTCAAGTCCAGGGCCAAGCAATA-TTGACGGTGAAGAGAGGATGTATTCTAA-GTCTATGGAAGAAGATAGAGGCTATAATAGAGGGGAAGATACC
1599                                           CATAA-CTAT-CTGATGAGC-TTCATTATAT-GTGTCATACATAA-CAC-AGGGATGATTT-ACCATTACAA-TATTCTCCAATGTCT-GAA-GACTCGG-ACGAA-GCAAGATTCTGCGAGGACCCAACAACAACAACAACAACAACAAGCACA-AGCTCATCGCACCC-GGAGAGCCGCCCAACTAGTCCAGTTTCACCATACC-GATACCAAAGACCTCTTACTTCAGCAAACCCGCCACACCCGTCATCGT---CAA-CAATCTCACATCATT-CACATACATGTCCTACCTCCATGAGCTCTAATGCTACAACTACTACT---ACACAGTCTCGCCATAGAGGATCAGACACAGAAGGAAGGTTTCCATCATCTCCTAGCGATATCTGCCATTCGGGTGA-CTTGAGGAGAACCGCTCTACTCAGG-TCGGTTCAAATGAGAACACA-ACCATGTGGTTATACTTCAAGTCCAGGGCCAAGCAATA-TTGACGGTGAAGAGAGGATGTGTTCCAA-GTCTATGGAAGAAGATAGAGGCTATGATAGAGGAGAAGATACC
1600                                           CATAA-CTAT-CTGATGAGC-TTCATTATAT-GTGTCATACATAA-CAC-AGGGATGATTT-ACCATTACAA-TATTCTCCAATGTCT-GAA-GACTCGG-ACGAA-GCAAGATTCTGCGAGGACCCAACAACAACAACAACAACAACAAGCACA-AGCTCATCGCACCC-GGAGAGCCGCCCAACTAGTCCAGTTTCACCATACC-GATACCAAAGACCTCTTACTTCAGCAAACCCGCCACACCCGTCATCGT---CAA-CAATCTCACATCATT-CACATACATGTCCTACCTCCATGAGCTCTAATGCTACAACTACTACT---ACACAGTCTCGCCATAGAGGATCAGACACAGAAGGAAGGTTTCCATCATCTCCTAGCGATATCTGCCATTCGGGTGA-CTTGAGGAGAACCGcTCTACTCAGG-TCGGTTCAAATGAGAACACA-ACCATGTGGTTATACTTCAAGTCCAGGGCCAAGCAATA-TTGACGGTGAAGAGAGGATGTGTTCCAA-GTCTATGGAAGAAGATAGAGGCTATGATAGAGGAGAAGATAC-
1609                                           CATAA-CTAT-CTGATGAGC-TTCATTATAT-GTGTCATACATAA-CAC-AGGGATGATTT-ACCATTACAA-TACTCTCCCATGTCC-GAA-GACTCGG-ACGAA-GCGAGATTCTGCGAGGACCCAACAACA---------------AGCACT-AGCTCATTGCAACC-GGAGAGCCGCCCAACTAGTCCAGTTTCACCATACC-GATACCAAAGACCTCTTACTTCAACAAACCCACCACACCCGTCATCAT---CAA-CAATCTCACACCATT-CACATACGTGTCCTACCTCCATGAGCTCCAATGCAACAACTACTACTACTCCACAGTCTCGCCATAGAGGATCAGACACAGAAGGAAGGTTTCCATCATCGCCCAGCGATATCTGCCATTCGGGTGA-CTTGAGGAGAACCGCTCTACTCAGG-TCGGTTCAAATGAGAACACA-ACCATGTGGTTATACTTCAAGTCCAGGGCCAAGCAATA-TTGACGGTGAAGAGAGGATGTGTTCTAA-GTCTATGGAAGAAGATAGAGGCTATAATAGAGGGGAAGATACC
1611                                           CATAA-CTAT-CTGATGAGC-TTCATTATAT-GTGTCATACATAA-CAC-AGGGATGATTT-ACCATTACAA-TACTCTCCCATGTCC-GAA-GACTCGG-ACGAA-GCGAGATTCTGCGAGGACCCAACAACA---------------AGCACT-AGCTCATTGCAACC-GGAGAGCCGCCCAACTAGTCCAGTTTCACCATACC-GATACCAAAGACTTCTTACTTCAACAAACCCACCACACCCGTCATCAT---CAA-CAATCT---ACCATT-CACATACATGTCCTACCTCCATGAGCTCCAATGCAACTACTACTACT---CCACAGTCTCGCCATAGAGGATCAGACACAGAAGGAAGGTTTCCATCATCTCCCAGCGATATCTGCCATTCGGGTGA-CTTGAGGAGAACCGCTCTACTCAGG-TCGGTTCAAATGAGAACACA-ACCATGTGGTTATACTTCAAGTCCAGGGCCAAGCAATA-TTGACGGTGAAGAGAGGATGTGTTCTAA-GTCTATGGAAGAAGATAGAGGCTATAATAGAGGGGAGGATACC
1617                                           NNNNN-CTAT-CTGATGAGC-TTCATTATAT-GTGTCATACATAA-CAC-AGTGATGATTT-ACCATTACAA-TACTCTCCCATGTCC-GAA-GACTCGG-ACGAA-GCGAGATTCTGCGAGGACCCAACAACA---------------AGCACT-AGCTCATTGCAACC-GGAGAGCCGCCCAACTAGTCCAGTTTCACCATACC-GATACCAAAGACCTCTTACTTCAACAAACCCACCACACCCGTCATCAT---CAA-CAATCTCACACCATT-CACATACATGTCCTACCTCCATGAGCTCCTATGCTACAACTACTACTACTCCACAGTCTCGCCATAGAGGATCAGACACAGAAGGAAGGTTTCCATCATCTCCCAGCGATATCTGCCATTCGGGTGA-CTTGAGGAGAACCGCTCTACTCAGG-TCGGTTCAAATGAGAACACA-ACCATGTGGTTATACTTCAAGTCCAGGGCCAAGCAATA-TTGACGGTGAAGAGAGGATGTGTTCTAA-GTCTATGGAAGAAGATAGAGGCTATAATAGAGGGGAAGATACC
1628                                           CATAA-CTAT-CTGATGAGC-TTCATTTTAT-GTGTCATACATAA-CAC-AGGGATGATTT-ACCATTACAA-TACTCTCCCATGTCC-GAA-GACTCGG-ACGAA-GCGAGATTCTGCGAGGACCCAACAACA---------------AGCACT-AGCTCATTGCAACT-GGAGAGCCGCCCAACTAGTCCAGTTTCACCATACC-GATACCAAAGACCTCTTACTTCAACAAACCCACCACACCCGTCATCAT---CAA-CAATCTCACACCATT-CACATACATGTCCTACCTCCATGAGCTCCAATGCAACAACTACTACTACTCCACAGTCTCGCCATAGAGGATCAGACACAGAAGGAAGGTTTCCATCATCTCCCAGCGATATCTGCCATTCGGGTGA-CTTGAGGAGAACCGCTCTACTCAGG-TCGGTTCAAATGAGAACACA-ACCATGTGGTTATACTTCAAGTCCAGGGCCAAGCAATA-TTGACGGTGAAGAGAGGATGTGTTCTAA-GTCTATGGAAGAAGATAGAGGCTATAATAGAGGGGAAGATACC
1638                                           NNNNA-CTAT-CTGATGAGC-TTCATTATAT-GTGTCGTACATAA-CAC-AGTGATGATTT-ACCATTACAA-TATTCTCCAATGTCC-GAA-GACTCGG-ACGAA-GCGAGATTCTGCGAGGACCCAACAACAACAACA---------AGCACT-AGCTCATCGCAACC-CGAGAGCCGCCCAACTAGTCCAGTTTCACCATACC-GATACCAAAGACCTCTTACTTCAACAAACCCACCACACCCGTCATCGT---CAA-CAATCTCACACCATT-CACATACATGTCCTACCTCCATGAGCTCCAATGCAACAACTACTACT---CCACAGTCTCGGCATAGAGGATCAGACACAGAAGGAAGGTTTCCATCATCTCCCAGTGATATCTGCCATTCGGGTGA-CTTGAGGAGAACCGCTCTACTCAGG-TCGGTTCAAATGAGAACACA-ACCATGTGGTTATACTTCAAGTTCAGGGCCAAGCAATA-TTGACGGTGAAGAGAGGATGTGTTCTAA-GTCTATGGAAGAAGATAGAGGCTATAATAGAGGGGAAGATACC
1640                                           CATAA-CTAT-CTGATGAGC-TTCATTATAT-GTGTCATACATAA-CAC-AGGGATGATTT-ACCATTACAA-TACTCTCCCATGTCC-GAA-GACTCGG-AGGAA-GCGAGATTCTGCGAGGACCCAACAACA---------------AGCACT-AGCTCATTGCAACC-GGAGAGCCGCCCAACTAGTCCAGTTTCACCATACC-GATACCAAAGACCTCTTACTTCAACAAACCCACCACACCCGTCATCAT---CAA-CAATCTCACACCATT-CACATACGTGTCCTACCTCCATGAGCTCCAATGCAACAACTACTACTACTCCACAGTCTCGCCATAGAGGATCAGACACAGAAGGAAGGTTTCCATCATCTCCCAGCGATATCTGCCATTCGGGTGA-CTTGAGGAGAACCGCTCTACTCAGG-TCGGTTCAAATGAGAACACA-ACCATGTGGTTATACTTCAAGTCCAGGGCCAAGCAATA-TTGACGGTGAAGAGAGGATGTGTTCTAA-GTCTATGGAAGAAGATAGAGGCTATAATAGAGGGGAAGATACC
1642                                           CATAA-CTAT-CTGATGAGC-TTCATTATAT-GTGTCATACATAA-CAC-AGGgATGATTT-ACCATTACAA-TACTCTCCCATGTCC-GAA-GACTCGG-ACGAA-GCGAGATTCTGCGAGGACCCAACAACA---------------AGCACT-AGCTCATTGCAACC-GGAGAGCTGcCCAACTAGTCCAGTTTCACCATACC-GATACCAAAGACCTCTTACTTCAACAAACCCACTACACCCGTCATCAT---CAA-CAATCTCACACCATT-CACATACATGTCCTACCTCCATGAGCTCCAATGCAACAACTACTACTACTCCACAGTCTCGCCATAGAGGATCAGACACAGAAGGAAGGTTTCCATCATCTCCCAGTGATATCTGCCATTCGGGTGA-CTTGAGGAGAACCGCTCTACTCAGG-TCGGTTCAAATGAGAACACA-ACCATGTGGTTATACTTCAAGTCCAGGGCCAAGCGATA-TTGACGGTGAAGAGAGGATGTGTTCTAA-GTCTATGGAAGAAGATAGAGGCTATAATAGAGGGGAAGATACC
1651                                           NNNNN-NNNN-NNNNNNNNN-NNNNNNNNNN-NNNNNNNNNNNNN-NNC-A-GGATGATTT-ACCATTACAA-TATTCTCCAATGTCT-GAA-GACTCGG-ACGAA-GCAAGATTCTGCGAGGACCCAACAACAACAACAACA------AGCACA-AGCTTATCGCAACC-GGAGAGCCGCCCAACTAGTCCAGTTTCACCATACC-GATACCAAAGACCTCTTACTTCAGCAAACCCACCACACCCGTCATCGT---CAA-CAATCTCACATCATT-CACATACATGTTCTACCTCCATGAGCTCAAATGCTACAACTACTACTACTCCACAGTCTCGCCATAGAGGATCAGACACAGAAGGAAGGTTTCCATCATCTCCTAGCGATATCTGCCATTCGGGTGA-CTTGAGGAGAACCGCTCTACTCAGG-TCGGTTCAAATGAGAACACA-ACCATGTGGTTATACTTCAAGTCCAGGGCCAAGCAATA-TTGACGGTGAAGAGAGGATGTGTTCCAA-GTCTATGNNNNNNNNNNNNNNNNNNNNNNNNNNNNNNNNNNNN
1661                                           NNNNN-NNNN-NNNNNNNNN-NNCATTATAT-GTGTCATACATAA-CAC-AGGGATGATTT-ACCATTACAA-TACTCTCCCATGTCC-GAA-GACTCGG-ACGAA-GCGAGATTCTGCGAGGACCCAACAAGC---------------AGCACT-AGCTCATTGCAACC-GGAGAGCCGCCCAACTAGTCCAGTTTCACCATACC-GATACCAAAGACCTCTTACTTCAACAAACCCACCACACCCGTCATCAT---CAA-CAATCTCACACCATT-CACATACATGTCCTACCTCCATGAGCTCCAATGCAACAACTACTACTACTCCACAGTCTCGCCATAGAGGATCAGACACAGAAGGAAGGTTTCCATCATCTCCCAGCGATATCTGCCATTCGGGTGA-CTTGAGGAGAACCGCTCTACTCAGG-TCGGTTCAAATGAGAACACA-ACCATGTGGTTATACTTCAAGTCCAGGGCCAAGCAATA-TTGACGGTGAAGAGAGGATGTGTTCTAA-GTCTATGGAAGAAGATAGAGGCTATAATAGAGGGGAAGATACC
1668                                           NNNNN-NNNN-NNNNNNNNN-NNNNNNNNNN-GTGTCATACATAA-CAC-AGGGATGATTT-ACCATTACAA-TACTCTCCCATGTCC-GAA-GACTCGG-ACGAA-GCGAGATTCTGCGAGGACCCAACAAGC---------------AGCACT-AGCTCATTGCAACC-GGAGAGCCGCCCAACTAGTCCAGTTTCACCATACC-GATACCAAAGACCTCTTACTTCAACAAACCCACCACACCCGTCATCAT---CAA-CAATCTCACACCATT-CACATACATGTCCTACCTCCATGAGCTCCAATGCAACAACTACTACTACTCCACAGTCTCGCCATAGAGGATCAGACACAGAAGGAAGGTTTCCATCATCTCCCAGCGATATCTGCCATTCGGGTGA-CTTGAGGAGAACCGCTCTACTCAGG-TCGGTTCAAATGAGAACACA-ACCATGTGGTTATACTTCAAGTCCAGGGCCAAGCAATA-TTGACGGTGAAGAGAGGATGTGTTCTAA-GTCTATGGAAGAAGATAGAGGCTATAATAGAGGGGAAGATACC
1674                                           CATAA-CTAT-CTGATGAGC-TTCATTATAT-GTGTCATACATAA-CAC-AGTGATGATTT-ACCATTACAA-TACTCTCCCATGTCC-GAA-GACTCGG-ACGAA-GCGAGATTCTGCGAGGACGCAGCAACA---------------AGCACT-AGCTCATTGCAACC-GGAGAGCCGCCCAACTAGTCCAGTTTCACCATACC-GATACCAAAGACCTCTTACTTCAACAAACCCACCACACCCGTCATCAT---CAA-CAATCTCACACCATT-CACATACATGTCCTACCTCCATGAGCTCCAATGCAACAACTACTACTACTCCACAGTCTCGCCATAGAGGATCAGACACAGAAGGAAGGTTTCCATCATCTCCCAGCGATATCTGCCATTCGGGTGA-CTTGAGGAGAACTGCTCTACTCAGG-TCGGTTCAAATGAGAACACA-ACCATGTGGTTATACTTCAAGTCCAGGGCCAAGCAATA-TTGACGGTGAAGAGAGGATGTGTTCTAA-GTCTATGGAAGAAGATAGAGGCTATAATAGAGGGGAAGATACC
1677                                           CATAA-CTAT-CTGATGAGC-TTCATTATAT-GTGTTATACATAA-CAC-AGGGATGATTT-ACCATTACAA-TACTCTCCCATGTCC-GAA-GACTCGG-ACGAA-GCGAGATTCTGCGAGGACCCAACAACA---------------AGCACT-AGCTCATTGCAACC-GGAGAGCCGCCCAACTAGTCCAGTTTCACCATACC-GATACCAAAGACCTCTTACTTCAACAAACCCACCACACCCGTCATCAT---CAA-CAATCTCACACCATT-CACATACGTGTCCTACCTCCATGAGCTCCAATGCAACAACTACTACTACTCCACAGTCTCGCCATAGAGGATCAGACACAGAAGGAAGGTTTCCATCATCGCCCAGCGATATCTGCCATTCGGGTGA-CTTGAGGAGAACCGCTCTACTCAGG-TCGGTTCAAATGAGAACACA-ACCATGTGGTTATACTTCAAGTCCAGGGCCAAGCAATA-TTGACGGTGAAGAGAGGATGTGTTCTAA-GTCTATGGAAGAAGATAGAGGCTATAATAGAGGGGAAGATACC
1678                                           CATAA-CTAT-CTGATGAGC-TTCATTATAT-GTGTTATACATAA-CAC-AGTGATGATTT-ACCATTACAA-TACTCTCCCATGTCC-GAA-GACTCGG-ACGAA-GCGAGATTCTGCGAGGACCCAACAACA---------------AGCACT-AGCTCATTGCAACC-GGAGAGCCGCCCAACTAGTCCAGTTTCACCATACC-GATACCAAAGACCTCTTACTTCAACAAACCCACCACACCCGTCATCAT---CAA-CAATCTCACACCATT-CACATACGTGTCCTACCTCCATGAGCTCCAATGCAACAACTACTACTACTCCACAGTCTCGCCATAGAGGATCAGACACAGAAGGAAGGTTTCCATCATCGCCCAGCGATATCTGCCATTCGGGTGA-CTTGAGGAGAACCGCTCTACTCAGG-TCGGTTCAAATGAGAACACA-ACCATGTGGTTATACTTCAAGTCCAGGGCCAAGCAATA-TTGACGGTGAAGAGAGGATGTGTTCTAA-GTCTATGGAAGAAGATAGAGGCTATAATAGAGGGGAAGATACC
1682                                           CATAA-CTAT-CTGATGAGC-TTCATTATAT-GTGTCATACATAA-CAC-AGGGATGATTT-ACCATTACAA-TACTCTCCCATGTCC-GAA-GACTCGG-ACGAA-GCGAGATTCTGCGAGGACCCAACAACA---------------AGCACT-AGCTCATTGCAACC-GGAGAGCCGCCCAACTAGTCCAGTTTCACCATACC-GATACCAGAGACCTCTTACTTCAACAAACCCACCACACCCGTCATCAT---CAA-CAATCTCACACCATT-CACTTACATGTCCTACCTCCATGAGCTCCAGTGCAACAACTACTACT---CCACAGTCTCGCCATAGAGGATCAGACACAGAAGGAAGGTTTCCATCATCTCCCAGCGATATCTGCCATTCGGGTGA-CTTGAGGAGAACCGCTCTACTCAGG-TCGGTTCAAATGAGAACACA-ACCATGTGGTTATACTTCAAGTCCAGGGCCAAGCAATA-TTGACGGTGAAGAGAGGATGTGTTCTAA-GTCTATGGAAGAAGATAGAGGCTATAATAGAGGGGNNNNNNNN
1686                                           CATAA-CTAT-CTGATGAGC-TTCATTATAT-GTGTCATACATAA-CAC-AGGGATGATTT-ACCATTACAA-TACTCTCCCATGTCC-GAA-GACTCGG-ACGAA-GCGAGATTCTGCGAGGACGCAGCAACA---------------AGCACT-AGCTCATTGCAACC-GGAGAGCCGCCCAACTAGTCCAGTTTCACCATACC-GATACCAAAGACCTCTTACTTCAACAAACCCACCACACCCGTCATCAT---CAA-CAATCTCACACCATT-CACATACATGTCCTACCTCCATGAGCTCCAATGCAACAACTACTACTACTCCACAGTCTCGCCATAGAGGATCAGACACAGAAGGAAGGTTTCCATCATCTCCCAGCGATATCTGCCATTCGGGTGA-CTTGAGGAGAACTGCTCTACTCAGG-TCGGTTCAAATGAGAACACA-ACCATGTGGTTATACTTCAAGTCCAGGGCCAAGCAATA-TTGACGGTGAAGAGAGGATGTGTTCTAA-GTCTATGGAAGAAGATAGAGGCTATAATAGAGGGGAAGATACC
1694                                           NNNNA-CTAT-CTGATGAGC-TTCATTATAT-GTGTCATACATAA-CAC-AGGGATGATTT-ACCATTACAA-TACTCTCCCATATCC-GAA-GACTCGG-ACGAA-GCGAGATTCTGCGAGGACCCAACAACA---------------AGCACT-AGCTCATTGCAACC-GGAGAGCCGCCCAACTAGTCCAGTTTCACCATACC-GATACCAAAGACCTCTTACTTCAACAAACCCACCACACCCGTCATCAT---CAA-CAATCTCACACCATT-CACATACATGTCCTACCTCCGTGAGCTCCAATGCAACAACTACTACTACTCCACAGTCTCGCCATAGAGGATCAGACACAGAAGGAAGGTTTCCATCATCTCCCAGCGATATCTGCCATTCGGGTGA-CTTGAGGAGAACCGCTCTACTCAGG-TCGGTTCAAATGAGAACACA-ACCATGTGGTTATACTTCAAGTCCAGGGCCAAGCAATA-TTGACGGTGAAGAGAGGATGTGTTCTAA-GTCTATGGAAGAAGATAGAGGCTACAATAGAGGGGAAGATACC
1697                                           CATAA-CTAT-CTGACGAGA-TTCATTATAT-GTGTCGTACATAA-CAC-AGGGATGATTT-ACCATTACAA-TATTCTCCAATGTCC-GAA-GACTCGG-ATGAA-GCGAGATTCTGTGAGGACCCAACAACAACAACA---------AGCACT-AGCTCATCGCAACC-CGAGAGCCGCCCAACTAGTCCAATTTCACCATACC-GATACCAAAGACCTCTTACTTCAACAAACCCACCACACCCGTCACCAT---CGA-CAATCTCACACCATT-CACATACATGTCCTACCTCCATGAGCTCCAATGCAACAACTACTACTTCTCCACAGTCTCGCCATAGAGGATCAGACACAGAAGGAAGGTTTCCATCATCTCCCAGCGATATCTGTCATTCGGGTGA-CTTGAGGAGAACCGCTCTACTCAGG-TCAGTTCAAATGAGAACACA-ACCATGTGGTTATACTTCAAGTCCAGGGCCAAGCAATA-TTGACGGTGAAGAGAGGATGTGTTCTAA-GTCTATGGAAGAAGATAGAGGCTATAATAGAGGGGAAGATACC
1701                                           NNNNN-NTAT-CTGATGAGC-TTCATTATAT-GTGTCATACATAA-CAC-AGTGATGATTT-ACCATTACAA-TACTCTCCCATGTCC-GAA-GACTCGG-ACGAA-GCGAGATTCTGCGAGGACCCAACAACA---------------AGCACT-AGCTCATTGCAACC-GGAGAGCCGCCCAACTAGTCCAGTTTCACCATACC-GATACCAAAGACCTCTTACTTCAACAAACCCACCACACCCGTCATCAT---CAA-CAATCTCACACCATT-CACATACATGTCCTACCTCCATGAGCTCCAATGCAACAACTACTACTACTCCACAGTCTCGCCATAGAGGATCAGACACAGAAGGAAGGTTTCCATCATCTCCCAGCGATATCTGCCATTCGGGTGA-CTTGAGGAGAACCGCTCTACTCAGG-TCGGTTCAAATGAGAACACA-ACCATGTGTTTATACTTCAAGTCCAGGGCCAAGCAATA-TTGACGGTGAAGAGAGGATGTGTTCTAA-GTCTATGGAAGAAGATAGAGGCTATAATAGAGGGGAAGATACC
1705                                           CATAA-CTAT-CTGATGAGC-TTCATTATAT-GTGTCATACATAA-CAC-AGGGATGATTT-ACCATTACAA-TACTCTCCCATGTCC-GAA-GACTCGG-ACGAA-GCGAGATTCTGCGAGGACCCAACAACA---------------AGCACT-AGCTCATTGCAACC-GGAGAGCCGCCCAACTAGTCCAGTTTCACCATACC-GATACCAAAGACCTCTTACTTCAACAAACCCACCACACCCGTCATCAT---CAA-CAATCTCACACCATT-CACATACGTGTCCTACCTCCATGAGCTCCAATGCAACAACTACTACTACTCCACAGTCTCGCCATAGAGGATCAGACACAGAAGGAAGGTTTCCATCATCTCCCAGCGATATCTGCCATTCGGGTGA-CTTGAGGAGAACCGCTCTACTCAGG-TCGGTTCAAATGAGAACACA-ACCATGTGGTTATACTTCAAGTCCAGGGCCAAGCAATA-TTGACGGTGAAGAGAGGATGTGTTCTAA-GTCTATGGAAGAAGATAGAGGCTATAATAGAGGGGAAGATACC
1706                                           NNNNN-NNNT-CTGATGAGC-TTCATTATAT-GTGTCATACATAA-CAC-AGTGATGATTT-ACCATTACAA-TACTCTCCCATGTCC-GAA-GACTCGG-ACGAA-GCGAGATTCTGCGAGGACCCAACAACA---------------AGCACT-AGCTCATTGCAACC-GGAGAGCCGCCCAACTAGTCCAGTTTCACCATACC-GATACCAAAGACCTCTTACTTCAACAAACCCACCACACCCGTCATCAT---CAA-CAATCTCACACCATT-CACATACGTGTCCTACCTCCATGAGCTCCAATGCAACAACTACTACTACTCCACAGTCTCGCCATAGAGGATCAGACACAGAAGGAAGGTTTCCATCATCTCCCAGCGATATCTGCCATTCGGGTGA-CTTGAGGAGAACCGCTCTACTCAGG-TCGGTTCAAATGAGAACACA-ACCATGTGGTTATACTTCAAGTCCAGGGCCAAGCAATA-TTGACGGTGAAGAGAGGATGTGTTCTAA-GTCTATGGAAGAAGATAGAGGCTATAATAGAGGGGAAGATACC
1720                                           CATAA-CTAT-CTGATGAGC-TTCATTATAT-GTGTCATACATAA-CAC-AGGGATGATTT-ACCATTACAA-TACTCTCCCATGTCC-GAA-GACTCGG-ACGAA-GCGAGATTCTGTGAGGACCCAACAACA---------------AGCACT-AGCTCATTGCAACC-GGAGAGCCGCCCAACTAGTCCAGTTTCACCATACC-GATACCAAAGACCTCTTACTTCAACAAACCCACCACACCCGTCATCAT---CAA-CAATCTCACACCATT-CACATACATGTCCTACCTCCATGAGCTCCAATGCAACAACTACTACTACTCCACAGTCTCGCCATAGAGGATCAGACACAGAAGGAAAGTTTCCATCATCTCCCAGCGATATCTGCCATTCGGGTGA-CTTGAGGAGAACCGCTCTACTCAGG-TCGGTTCAAATGAGAACACA-ACCATGTGGTTATACTTCAAGTCCAGGGCCAAGCAATA-TTGACGGTGAAGAGAGGATGTGTTCCAA-GACTATGGAAGAAGATAGAGGCTATAATAGAGGGGAAGATACC
1722                                           NNNNA-CTAT-CTGATGAGC-TTCATTATAT-GTGTCATACATAA-CAC-AGTGATGATTT-ACCATTACAA-TACTCTCCCATGTCC-GAA-GACTCGG-AGGAA-GCGAGATTCTGCGAGGACCCAACAACA---------------AGCACT-AGCTCATTGCAACC-GGAGAGCCGCCCAACTAGTCCAGTTTCACCATACC-GATACCAAAGACCTCTTACTTCAACAAACCCACCACACCCGTCATCAT---CAA-CAATCTCACACCATT-CACATACATGTCCTACCTCCATGAGCTCCAATGCAACAACTACTACTATTCCACAGTCTCGCCATAGAGGATCAGACACAGAAGGAAGGTTTCCATCATCTCCCAGCGATATCTGCCATTCGGGTGA-CTTGAGGAGAACCGCTCTACTCAGG-TCGGTTCAAATGAGAACACA-ACCATGTGGTTATACTTCAAGTCCAGGGCCAAGCAATA-TTGACGGTGAAGAGAGGATGTGTTCTAA-GTCTATGGAAGAAGATAGAGGCTATAATAGAGGGGAAGATACC
1723                                           NNNAA-CTAT-CTGATGAGC-TTCATTATAT-GTGTCATACATAA-CAC-AGGGATGATTT-ACCATTACAA-TACTCTCCCATGTCC-GAA-GACTCGG-AGGAA-GCGAGATTCTGCGAGGACCCAACAACA---------------AGCACT-AGCTCATGGCAACC-GGAGAGCCGCCCAACTAGTCCAGTTTCACCATACC-GATACCAAAGACCTCTTACTTCAACAAACCCACCACACCCGTCATCAT---CAA-CAATCTCACACCATT-CACATACATGTCCTACCTCCATGAGCTCCAATGCAACAACTATTACTACTCCACAGTCTCGCCATAGAGGATCAGACACAGAAGGAAGGTTTCCATCATCTCCCAGCGATATCTGCCATTCGGGTGA-CTTGAGGAGAACCGCTCTACTCAGG-TCGGTTCAAATGAGAACACA-ACCATGTGGTTATACTTCAAGTCCAGGGCCAAGCAATA-TTGACGGTGAAGAGAGGATGTGTTCTAA-GTCTATGGAAGAAGATAGAGGCTATAATAGAGGGGAAGATACC
1728                                           NNNNN-NNNN-NTGATGAGC-TTCATTATAT-GTGTCATACATAA-CAC-AGGGATGATTT-ACCATTACAA-TACTCTCCCATGTCC-GAA-GACTCGG-ACGAA-GCGAGATTCTGCGAGGACCCAACAACA---------------AGCACT-AGCTCATGGCAACC-GGAGAGCCGCCCAACTAGTCCAGTTTCACCATACC-GATACCAAAGACCTCTTACTTCAACAAACCCACCACACCCGTCATCAT---CAA-CAATCTCACACCATT-CACATACATGTCCTACCTCCATGAGCTCCAATGCCACAACTAATACTACTCCACAGTCTCGCCATAGAGGATCAGACACAGAAGGAAGGTTTCCATCATCTCCCAGCGATATCTGCCATTCGGGTGA-CTTGAGGAGAACCGCTCTACTCAGG-TCGGTTCAAATGAGAACACA-ACCATGTGGTTATACTTCAAGTCCAGGGCCAAGCAATA-TTGACGGTGAAGAGAGGATGTGTTCTAA-GTCTATGGAAGAAGATAGAGGCTATAATAGAGGGGAAGATACC
1729                                           CATAA-CTAT-CTGATGAGC-TTCATTATAT-GTGTCATACATAA-CAC-AGGGATGATTT-ACCATTACAA-TACTCTCCCATGTCC-GAA-GACTCGG-AGGAA-GCGAGATTCTGCGAGGACCCAACAACA---------------AGCACT-AGCTCATTGCAACC-GGAGAGCCGCCCAACTAGTCCAGTTTCACCATACC-GATACCAAAGACCTCTTACTTCAACAAACCCACCACACCCGTCATCAT---CAA-CAATCTCACACCATT-CACATACATGTCCTACCTCCATGAGCTCCAATGCAACAACTACTACTACTCCACAGTCTCGCCATAGAGGATCAGACACAGAAGGAAGGTTTCCATCATCTCCCAGCGATATCTGCCATTCGGGTGA-CTTGAGGAGAACCGCTCTACTCAGG-TCGGTTCAAATGAGAACACA-ACCATGTGGTTATACTTCAAGTCCAGGGCCAAGCAATA-TTGACGGTGAAGAGAGGATGTGTTCTAA-GTCTATGGAAGAAGATAGAGGCTATAATAGAGGGGAAGATACC
1731                                           NNNNN-NTAT-CTGATGAGC-TTCATTATAT-GTGTCATACATAA-CAC-AGTGATGATTT-ACCATTACAA-TACTCTCCCATGTCC-GAA-GACTCGG-ACGAA-GCGAGATTCTGCGAGGACCCAACAACA---------------AGCACT-AGCTCATTGCAACC-GGAGAGCCGCCCAACTAGTCCAGTTTCACCATACC-GATACCAAAGACCTCTTACTTCAACAAACCCACCACACCCGTCATCAT---CAA-CAATCTCACACCATT-CACATACGTGTCCTACCTCCATGAGCTCCAATGCAACAACTACTACTACTCCACAGTCTCGCCATAGAGGATCCGACACAGAAGGAAGGTTTCCATCATCTCCCAGCGATATCTGCCATTCGGGTGA-CTTGAGGAGAACCGCTCTACTCAGG-TCGGTTCAAATGAGGACACA-ACCATGTGGTTATACTTCAAGTCCAGGGCCAAGCAATA-TTGACGGTGAAGAGAGGATGTGTTCTAA-GTCTATGGAAGAAGATAGAGGCTATAATAGAGGGGAAGATACC
1744                                           CATAA-CTAT-CTGATGAGC-TTCATTATAT-GTGTCATACATAA-CAC-AGTGATGATTT-ACCATTACAA-TACTCTCCCATGTCC-GAA-GACTCGG-ACGAA-GCGAGATTCTGCGAGGACCCAACAACA---------------AGCACT-AGCTCATTGCAACC-GGAGAGCCGCCCAACTAGTCCAGTTTCACCATACC-GATACCAAAGACCTCTTACTTCAACAAACCCACCACACCCGTCATCAT---CAA-CAATCTCACACCATT-CACATACATGTCCTACCTCCATGAGCTCCAATGCAACAACTAATACTACTCCACAGTCTCGCCATAGAGGATCAGACACAGAAGGAAGGTTTCCATCATCTCCCAGCGATATCTGCCATTCGGGTGA-CTTGAGGAGAACCGCTCTACTCAGG-TCGGTTCAAATGAGAACACA-ACCATGTGGTTATACTTCAAGTCCAGGGCCAAGCAATA-TTGACGGTGAAGAGAGGATGTGTTCTAA-GTCTATGGAAGAAGATAGAGGCTATAATAGAGGGGAAGATACC
1765                                           NNNNA-CTAT-CTGATGAGC-TTCATTATAT-GTGTCATACATAA-CTC-AGGGATGATTT-ACCATTACAA-TACTCTCCCATGTCC-GAA-GACTCGG-ACGAA-GCGAGATTCTGCGAGGACCCAACAACA---------------AGCACT-AGCTCATTGCAACC-GGAGAGCCGCCCAACTAGTCCAGTTTCACCATACC-GATACCAAAGACCTCTTACTTCAACAAACCCACCACACCCGTCATCAT---CAA-CAATCTCACACCATT-CACATACATGTCATACCTCCATGAGCTCCAATGCAACAACTACTACTACTCCACAGTCTCGCCATAGAGGATCAGACACAGAAGGAAGGTTTCCATCATCTCCCAGCGATATCTGCCATTCGGGTGA-CTTGAGGAGAACCGCTCTACTCAGG-TCGGTTCAAATGAGAACACA-ACCATGTGTTTATACTTCAAGTCCAGGGCCAAGCAATA-TTGACGGTGAAGAGAGGATGTGTTCTAA-GTCTATGGAAGAAGATAGAGGCTATAATAGAGGGGAAGATACC
1784                                           NNNAA-CTAT-CTGATGAGC-TTCATTATAT-GTGTCATACATAA-CAC-AGTGATGATTT-ACCATTACAA-TACTCTCCCATGTCC-GAA-GACTCGG-ACGAA-GCGAGATTCTGCGAGGACCCAACAACA---------------AGCACT-AGCTCATTGCAACC-GGAGAGCCGCCCAACTAGTCCAGTTTCACCATACC-GATACCAAAGACCTCTTACTTCAACAAACCCACCACACCCGTCATCAT---CAA-CAATCTCACACCATT-CACATACATGTCCTACCTCCATGAGCTCCAATGCAACAACTAATACTACTCCACAGTCTCGCCATAGAGGATCAGACACAGAAGGAAGGTTTCCATCATCTCCCAGCGATATCTGCCATTCGGGTGA-CTTGAGGAGAACCGCTCTACTCAGG-TCGGTTCAAATGAGAACACA-ACCATGTGGTTATACTTCAAGTCCAGGGCCAAGCAATA-TTGACGGTGAAGAGAGGATGTGTTCTAA-GTCTATGGAAGAAGATAGAGGCTATAATAGAGGGGAAGATACC
1785                                           CATAA-CTAT-CTGATGAGC-TTCATTATAT-GTGTCATACATAA-CAC-AGTGATGATTT-ACCATTACAA-TACTCTCCCATGTCC-GAA-GACTCGG-ACGAT-GCGAGATTCTGCGAGGACCCAACAACA---------------AGCACT-AGCTCATTGCAACC-GGAGAGCCGCCCAACTAGTCCAGTTTCACCATACC-GATACCAAAGACCTCTTACTTCAACAAACCCACCACACCCGTCATCAT---CAA-CAATCTCACACCATT-CACATACATGTCCTACCTCCATGAGCTCCAATGCAACAACTACTACTACTTCACAGTCTCGCCATAGAGGATCAGACACAGAAGGAAGGTTTCCATCATCTCCCAGCGATATCTGCCATTCGGGTGA-CTTGAGGAGAACCGCTCTACTCAGG-TCGGTTCAAATGAGAACACA-ACCATGTGGTTATACTTCAAGTCCAGGGCCAAGCAATA-TTGACGGTGAAGAGAGGATGTGTTCTAA-GTCTATGGAAGAAGATAGAGGCTATAATAGAGGGGAAGATACC
1790                                           NNNNN-NNNN-NNNNNNNNN-NNNNNNNNNN-NNNNNNNNNNNNN-NNN-NNNNNTGATTT-ACCATTACAA-TACTCTCCCATGTCC-GAA-GACTCGG-ACGAA-GCGAGATTCTGCGAGGACCCAACAACA---------------AGCACT-AGCTCATTGCAACC-GGAGAGCCGCCCAACTAGTCCAGTTTCACCATACC-GATACCAAAGACCTCTTACTTCAACAAACCCACCACACCCGTCATCAT---CAA-CAATCTCACACCATT-CACATACATGTCCTACCTCCATGAGCTCCAATGCAACAACTAMTACTACTCCACAGTCTCGCCATAGAGGATCAGACACAGAAGGAAGGTTTCCATCATCTCCCAGCGATATCTGCCATTCGGGTGA-CTTGAGGAGAACCGCTCTACTCAGG-TCGGTTCAAATGAGAACACA-ACCATGTGGTTATACTTCAAGTCCAGGGCCAAGCAATA-TTGACGGTGAAGAGAGGATGTGTTCTAA-GTCTATGGAAGAAGATAGAGGCTATAATAGNNNNNNNNNNNNN
BH115_442                                      CATAA-CTAT-CTGATGAGC-TTCATTATAT-GTGTCATACATAA-CAC-AGGGATGATTT-ACCATTACAA-TACTCTCCCATGTCC-GAA-GACTCGG-ACGAA-GCGAGATTCTGYGAGGACCCAACAACA---------------AGCACT-AGCTCATTGCAACC-GGAGAGCCGCCCAACTAGTCCAGTTTYACCATACC-GATACCAAAGACCTCTTACTTCAACAAACCCACCACACCCGTCATCAT---CAA-CAATCTCACACCATT-CACATACRTGTCCTACCTCCATGAGCTCCAATGCAACAACTACTACTACTCCACAGTCTCGCCATAGAGGATCAGACACAGAAGGAAGGTTTCCATCATCTCCCAGCGATATCTGCCATTCGGGTGA-CTTGAGGAGAACCGCTCTACTCAGG-TCGGTTCAAATGAGGACACA-ACCATGTGGTTATACTTCAAGTCCAGGGCCAAGCAATA-TTGACGGTGAAGAGAGGATGTGTTCTAA-GTCTATGGAAGAAGATAGAGGCTATAATAGAGGGGAAGATACC
ES015                                          NNNNN-NNNN-NNNNNNNNN-NNNNNNNTAT-GTGTCATACATAA-CAC-AGGGATGATTT-ACCATTACAA-TACTCTCCCATGTCC-GAA-GACTCGG-ACGAA-GCGAGATTCTGCGAGGACCCAACAACA---------------AGCACT-AGCTCATTGCAACT-GGAGAGCCGCCCAACTAGTCCAGTTTCACCATACC-GATACCAAAGACCTCTTACTTCAACAAACCCACCACACCCGTCATCAT---CAA-CAATCTCACACCATT-CACATACATGTCCTACCTCCATGAGCTCCAATGCAACAACTACTACTACTCCACAGTCTCGCCATAGAGGATCAGACACAGAAGGAAGGTTTCCATCATCTCCCAGCGATATCTGCCATTCGGGTGA-CTTGAGGAGAACCGCTCTACTCAGG-TCGGTTCAAATGAGAACACA-ACCATGTGGTTATACTTCAAGTCCAGGGCCAAGCAATA-TTGACGGTGAAGAGAGGATGTGTTCTAA-GTCTATGGAAGAAGATAGAGGCTATAATAGAGGGGAAGANNNN
ES038                                          CC---------------------------AT-GTGTCGTACGTAA-TACCTGGGATGGTTC-ATCATTACAA-TACTCTCCCATGTCA-GAA-GA-----------------------CGAGGACCCAACAACAACAACAACAACA---AGCACT-AGCTCAATGCAACC-CGAGAGCCGCCTAACTAGTCATGTTTCACCATACT-GATACCAAAAATCTCTTACTTCAACTAACTCACCACACCCGTCGTCGTCCTCAA-CAATCTCACACCATC-CACACACATGTCCTACCTCCATGAGCACAGATGCAACAACTACTAAT---CCACAATCTCACCAAAGATGATAAG---------GAAGGTTCCCATCATC-----------------------------------------GCTCTACGCAAG-TCTGTTCAGATGAGAACACA-ACTTTGTGGATGTGCTTCAAGTTCAGGGCCAACCAATA-TTGACGGTGAATATAGGATGTGCTGTAA-ATCTATGGAAGAAGATGAAGGCTATAATAGAGGGGAAGATATN
ES040                                          CATAA-CTAT-CTGATGAGC-TTCATTACAT-GTGTCATACATAA-CAC-AGGGATGATTT-ACCATTACAA-TACTCTCCCATGTCC-GAA-GACTCGG-ACGAA-GCGAGATTCTGCGAGGACCCAACAACA---------------AGCACT-AGCTCATTGCAACC-GGAGAGCCGCCCAACTAGTCCAGTTTCACCATACC-GATACCAAAGACCTCTTACTTCAACAAACCCACCACACCCGTCATCAT---CAA-CAATCTCACACCATT-CACATACATGTCCTACCTCCATCAGCTCCAATGCAACAACTACTACTACTCCACAGTCTCGCCATAGAGGATCAGACACAGAAGGAAGGTTTCCATCATCTCCCAGCGATATCTGCCATTCGGGTGA-CTTGAGGAGAACCGCTCTACTCAGG-TCGGTTCAAATGAGAACACA-ACCATGTGGTTATACTTCAAGTCCAGGGCCAAGCAATA-TTGACGGTGAAGAGAGGATGTGTTCTAA-GTCTATGGAAGAAGATAGAGGCTATAATAGAGGGGAAGATACC
ES044                                          CATTA-CTAT-CTGATGAGC-TTCATTATAT-GTGTCATACATAA-CAC-AGGGATGATTT-ACCATTACAA-TACTCTCCCATGTCC-GAA-GACTCGG-ACGAA-GCGAGATTCTGCGAGGACCCAACAACA---------------AGCACT-AGCTCATTGCAACC-GGAGAGCCGCCCAACTAGTCCAGTTTCACCATACC-GATACCAAAGACCTCTTACTTCAACAAACCCACCACACCCGTCATCAT---CAA-CAATCTCACACCATT-CACATACATGTCCTACCTCCATCAGCTCCAATGCAACAACTACTACTACTCCACAGTCTCGCCATAGAGGATCAGACACAGAAGGAAGGTTTCCATCATCTCCCAGCGATATCTGCCATTCGGGTGA-CTTGAGGAGAACCGCTCTACTCAGG-TCGGTTCAAATGAGAACACA-ACCATGTGGTTATACTTCAAGTCCAGGGCCAAGCAATA-TTGACGGTGAAGAGAGGATGTGTTCTAA-GTCTATGGAAGAAGATAGAGGCTATAATAGAGGGGAAGATACC
ES077                                          NNNNN-NNNN-NNNNNGAGC-TTCATTATAT-GTGTCATACATAA-CAC-AGGGATGATTT-ACCATTACAA-TACTCTCCCATGTCC-GAA-GACTCGG-ACGAA-GCGAGATTCTGCGAGGACCCAACAACA---------------AGCACT-AGCTCATTGCAACC-GGAGAGCCGCCCAACTAGTCCAGTTTCACCATACC-GATACCAGAGACCTCTTACTTCAACAAACCCACCACACCCGTCATCAT---CAA-CAATCTCACACCATT-CACTTACATGTCCTACCTCCATGAGCTCCAGTGCAACAACTACTACT---CCACAGTCTCGCCATAGAGGATCAGACACAGAAGGAAGGTTTCCATCATCTCCCAGCGATATCTGCCATTCGGGTGA-CTTGAGGAGAACCGCTCTACTCAGG-TCGGTTCAAATGAGAACACA-ACCATGTGGTTATACTTCAAGTCCAGGGCCAAGCAATA-TTGACGGTGAAGAGAGGATGTGTTCTAA-GTCTATGGAAGAAGATAGAGGCTATAATAGAGGGGAAGATACC
ES079                                          NNNNN-NNNN-NNNATGAGC-TTCATTATAT-GTGTCATACATAA-CAC-AGGGATGATTT-ACCATTACAA-TACTCTCCCATGTCC-GAA-GACTCGG-ACGAA-GCGAGATTCTGTGAGGACCCAACAACA---------------AGCACT-AGCTCATTGCAACC-GGAGAGCCGCCCAACTAGTCCAGTTTCACCATACC-GATACCAAAGACCTCTTACTTCAACAAACCCACCACACCTGTCATCAT---CAA-CAATCTCACACCATT-CACATACATGTCCTACCTCCATGAGCTCCAATGCAACAACTACTACTACTCCTCAGTCTCGCCATAGAGGATCAGACACAGAAGGAAGGTTTCCATCATCTCCCAGCGATATCTGCCATTCGGGTGA-CTTGAGGAGAACCGCTCTACTCAGG-TCGGTTCAAATGAGAACACA-ACCATGTGGTTATACTTCAAGTCCAGGGCCAAGCAATA-TTGACGGTGAAGAGAGGATGTGTTCTAA-GTCTATGGAAGNNNNNNNNNNNNNNNNNNNNNNNNNNNNNNNN
ES080                                          NNNNN-NNNN-NNNNNNNNN-NNNNTTATAT-GTGTCATACATAA-CAC-AGGGATGATTT-ACCATTACAA-TACTCTCCCATGTCC-GAA-GACTCGG-ACGAA-GCGAGATTCTGCGAGGACCCAACAACA---------------AGCACT-AGCTCATTGCAACC-GGAGAGCCGCCCAACTAGTCCAGTTTCACCATACC-GATACCAAAGACCTCTTACTTCAACAAACCCACCACACCCGTCATCAT---CAA-CAATCT---ACCATT-CACATACATGTCCTACCTCCATGAGCTCCAATGCAACTACTACTACT---CCACAGTCTCGCCATAGAGGATCAGACACAGAAGGAAGGTTTCCATCATCTCCCAGCGATATCTGCCATTCGGGTGA-CTTGAGGAGAACCGcTCTACTCAGG-TCGGTTCAAATGAGAACACA-ACCATGTGGTTATACTTCAAGTCCAGGGCCAAGCAATA-TTGACGGTGAAGAGAGGATGTGTTCTAA-GTCTATGGAAGAAGATAGAGGCTATAATAGAGGGGAAGATACC
ES083                                          NNNNN-NNNN-NNNNNNNNN-NNNNNNNNNN-NNNNNNNNNNNNN-NNN-NNNNATGATTT-ACCATTACAA-TACTCTCCCATGTCC-GAA-GACTCGG-ACGAA-GCGAGATTCTGCGAGGACCCAACAACA---------------AGCACT-AGCTCATTGCAACC-GGAGAGCCGCCCAACTAGTCCAGTTTCACCATACC-GATACCAAAGACCTCTTACTTCAACAAACCCACCACACCCGTCATCAT---CAA-CAATCTCACACCATT-CACATTCATGTCCTACCTCCATGAGCTCCAATGCAACAACTACTACTACTCCACAGTCTCGCCATAGAGGATCAGACACAGAAGGAAGGTTTCCATCATCTCCCAGCGATATCTGCCATTCGGGTGA-CTTGAGGAGAACCGCTCTACTCAGG-TCGGTTCAAATGAGAACACA-ACCATGTGGTTATACTTCAAGTCCAGGGCCAAGCAATA-TTGACGGTGAAGAGAGGATGTGTTCTAA-GTCTATGGAAGAAGATAGAGGCTATAATAGANNNNNNNNNNNN
ES083_Bao                                      CATAA-CTAT-CTGATGAGC-TTCATTATAT-GTGTCATACATAA-CAC-AGGGATGATTT-ACCATTACAA-TACTCTCCCATGTCC-GAA-GACTCGG-ACGAA-GCGAGATTCTGCGAGGACCCAACAACA---------------AGCACT-AGCTCATTGCAACC-GGAGAGCCGCCCAACTAGTCCAGTTTCACCATACC-GATACCAAAGACCTCTTACTTCAACAAACCCACCACACCCGTCATCAT---CAA-CAATCTCACACCATT-CACATTCATGTCCTACCTCCATGAGCTCCAATGCAACAACTACTACTACTCCACAGTCTCGCCATAGAGGATCAGACACAGAAGGAAGGTTTCCATCATCTCCCAGCGATATCTGCCATTCGGGTGA-CTTGAGGAGAACCGCTCTACTCAGG-TCGGTTCAAATGAGAACACA-ACCATGTGGTTATACTTCAAGTCCAGGGCCAAGCAATA-TTGACGGTGAAGAGAGGATGTGTTCTAA-GTCTATGGAAGAAGATAGAGGCTATAATAGAGGGGAAGATACC
ES089_Bao                                      C----------------------------AT-GTGTCGTACGTAA-TACCTGGGATGGTTC-ATCATTACAA-TACTCTCCCATGTCA-GAA-GA-----------------------CGAGGACCCAACAACAACAACA---------AGCACT-AGCTCAATGCAACC-CGAGAGCCGCCTAACTAGTCATGTTTCACCATACT-GATACCAAAAATCTCTTACTTCAACTAACTCACCACACCCGTCGTCATCCTCAA-CAATCTCACACCATC-CACACACATGTCCTACCTCCATGAGCACAGATGCAACAACTACTAAT---CCACAATCTCACCAAAGATGATAAG---------GAAGGTTCCCATCATC-----------------------------------------GCTCTACGCAAG-TCTGTTCAGATGAGAACACA-ACCTTGTGGATGTGCTTCAAGTTCAGGGCCAACCAATA-TTGACGGTGAATATAGGATGTGCTGTAA-ATCTATGGAAGAAGATGAAGGCTATAATAGAGGGGAAGATATC
ES090                                          CATAA-CTAT-CTGATGAGC-TTCATTATAT-GTGTCATACATAA-CAC-AGGGATGATTT-ACCATTACAA-TACTCTCCCATGTCC-GAA-GACTCGG-ACGAA-GCGAGATTCTGCGAGGACCCAACAACA---------------AGCACT-AGCTCATTGCAACC-GGAGAGCCGCCCAACTAGTCCAGTTTCACCATACC-GATACCAAAGACCTCTTACTTCAACAAACCCACCACACCCGTCATCAT---CAA-CAATCTCACACCATT-CACATACATGTCCTACCTCCATGAGCTCCAATGCAACAACTACTACTACTCCACAGTCTCGCCATAGAGGATCAGACACAGAAGGAAGGTTTCCATCATCTCCCAGCGATATCTGCCATTCGGGTGA-CTTGAGGAGAACCGCTCTACTCAGG-TCGGTTCAAATGAGAACACA-ACCATGTGGTTATACTTCAAGTCCAGGGCCAAGCGATA-TTGACGGTGAAGAGAGGATGTGTTCTAA-GTCTATGGAAGAAGATAGAGGCTATAATAGAGGGGAAGATACC
ES092                                          NNNNA-CTAT-CTGATGAGC-TTCATTATAT-GTGTCATACATAA-CAC-AGGGATGATTT-ACCATTACAA-TACTCTCCCATGTCC-GAA-GACTCGG-ACGAA-GCGAGATTCTGCGAGGACCCAACAACA---------------AGCACT-AGCTCATTGCAACC-GGAGAGCCGCCCAACTAGTCCAGTTTCACCATACC-GATACCAAAGACCTCTTACTTCAACAAACCCACCACACCCGTCATCAT---CaA-CAATCTCACACCATT-CACATACATGTCCTACCTCCATGAGCTCCAATGCAACAACTACTACTACTCCACAGTCTCGCCATAGAGGATCAGACACAGAAGGAAGGTTTCCATCATCTCCCAGCGATATCTGCCATTCGGGTGA-CTTGAGGAGAACCGCTCTACTCAGG-TCGGTTCAAATGAGGACACA-ACCATGTGGTTATACTTCAAGTCCAGGGCCAAGCAATA-TTGACGGTGAAGAGAGGATGTGTTCTAA-GTCTATGGNNNNNNNNNNNNNNNNNNNNNNNNNNNNNNNNNNN
ES093                                          CATAA-CTAT-CTGATGAGC-TTCATTATAT-GTGTCATACATAA-CAC-AGGGATGATTT-ACCATTACAA-TACTCTCCCATGTCC-GAA-GACTCGG-ACGAA-GCGAGATTCTGCGAGGACCYAACAACA---------------AGCACT-AGCTCATTGCAACC-GGAGAGCCGCCCAACTAGTCCAGTTTCACCATACC-GATACCAAAGACCTCTTACTTCAACAAACCCACCACACCCGTCATCAT---CAA-CAATCTCACACCATT-CACATACATGTCCTACCTCCATGAGCTCCAATGCAACAACTACTACTACTCCACAGTCTCGCCATAGAGGATCAGACACAGAAGGAAGGTTTCCATCATCTCCCAGCGATATCTGCCATTCGGGTGA-CTTGAGGAGAACCGCTCTACTCAGG-TCGGTTCAAATGAGGACACA-ACCATGTGGTTATACTTCAAGTCCAGGGCCAAGCAATA-TTGACGGTGAAGAGAGGATGTGTTCTAA-GTCTATGGAAGAAGATAGAGGCTATAATAGAGGGGAAGATACC
ES095                                          CATAA-CTAT-CTGATGAGC-TTCATTATAT-GTGTCATACATAA-CAC-AGGGATGATTT-ACCATTACAA-TACTCTCCCATGTCC-GAA-GACTCGG-ACGAA-GCGAGATTCTGTGAGGACCCAGCAACA---------------AGCACT-AGCTCATTGCAACC-GGAGAGCCGCCCAACTAGTCCAGTTTCACCATACC-GATACCAAAGACCTCTTACTTCAACAAACCCACCACACCCGTCATCAT---CAA-CAATCTCACACCATT-CACATACATGTCCTACCTCCATGATCTCCAATGCAACAACTACTACTACTCCACAGTCTCGCCATAGAGGATCAGACACAGAAGGAAGGTTTCCATCATCTCCCAGCGATATCTGCCATTCGGGTGA-CTTGAGGAGAACCGCTCTACTCAGG-TCGGTTCAAATGAGAACACA-ACCATGTGGTTATACTTCAAGTCCAGGGCCAAGTAATA-TTGACGGTGAAGAGAGGATGTGTTCTAA-GTCTATGGAAGAAGATAGAGGCTATAATAGAGGGGAAGATACC
ES096                                          NATAA-CTAT-CTGATGAGC-TTCATTATAT-GTGTCATACATAA-CAC-AGGGATGATTT-ACCATTACAA-TACTCTCCCATGTCC-GAA-GACTCGG-ACGAA-GCGAGATTCTGCGAGGACCCAACAACA---------------AGCACT-AGCTCATTGCAACC-GGAGAGCCGCCCAACTAGTCCAGTTTCACCATACC-GATACCAAAGACCTCTTACTTCAACAAACCCACCACACCCGTCATCAT---CAA-CAATCTCACACCATT-CACATACATGTCCTACCTCCATGAGCTCCAATGCAACAACTACTACTACTCCACAGTCTCGCCATAGAGGATCAGACACAGAAGGAAGGTTTCCATCATCTCCCAGCGATATCTGCCATTCGGGTGA-CTTGAGGAGAACCGCTCTACTCAGG-TCGGTTCAAATGAGGACACA-ACCATGTGGTTATACTTCAAGTCCAGGGCCAAGCAATA-TTGACGGTGAAGAGAGGATGTGTTCTAA-GTCTATGGAAGAAGATAGAGGCTATAATAGAGGGGAAGATACC
ES097                                          CATAA-CTAT-CTGATGAGC-TTCATTATAT-GTGTCATACATAA-CAC-AGGGATGATTT-ACCATTACAA-TACTCTCCCATGTCC-GAA-GACTCGG-ACGAA-GCGAGATTCTGCGAGGACCTAACAACA---------------AGCACT-AGCTCATTGCAACC-GGAGAGCCGCCCAACTAGTCCAGTTTCACCATACC-GATACCAAAGACCTCTTACTTCAACAAACCCACCACACCCGTCATCAT---CAA-CAATCTCACACCATT-CACATACATGTCCTACCTCCATGAGCTCCAATGCAACAACTACTACTACTCCACAGTCTCGCCATAGAGGATCAGACACAGAAGGAAGGTTTCCATCATCTCCCAGCGATATCTGCCATTCGGGTGA-CTTGAGGAGAACCGCTCTACTCAGG-TCGGTTCAAATGAGGACACA-ACCATGTGGTTATACTTCAAGTCCAGGGCCAAGCAATA-TTGACGGTGAAGAGAGGATGTGTTCTAA-GTCTATGGAAGAAGATAGAGGCTATAATAGAGGGGAAGAGACC
TS206                                          NNNNN-NNNN-NNNATGAGC-TTCATTATAT-GTGTCATACATAA-CAC-AGGGATGATTT-ACCATTACAA-TACTCTCCCATGTCC-GAA-GACTCGG-ACGAA-GCGAGATTCTGCGAGGACCCAACAACA---------------AGCACT-AGCTCATTGCAACC-GGAGAGCCGCCCAACTAGTCCAGTTTCACCATACC-GATACCAAAGACCTCTTACTTCAACAAACCCACCACACCCGTCATCAT---CAA-CAATCTCACACCATT-CACATACATGTCCTACCTCCATGAGCTCCAATGCAACAACTACTACTACTCCACAGTCTCGCCATAGAGGATCAGACACCGAAGGAAGGTTTCCATCATCTCCCAGCGATATCTGCCATTCGGGTGA-CTTGAGGAGAACCGCTCTACTCAGG-TCGGTTCAAATGAGGACACA-ACCATGTGGTTATACTTCAAGTCCAGGGCCAAGCAATA-TTGACGGTGAAGAGAGGATGTGTTCTAA-GTCTATGGAAGAAGATAGAGGCTATAATAGAGGGGAAGATACC
TS287                                          NNNNN-NNNN-NNNNNGAGC-TTCATTATAT-GTGTCATACATAA-CAC-AGGGATGATTT-ACCATTACAA-TACTCTCCCATGTCT-GAA-GACTCGG-ACGAA-GCGAGATTCTGCGAGGACCCAACAACA---------------AGCACT-AGCTCATTGCAACC-GGAGAGCCGCCCAACTAGTCCAGTTTCACCATACC-GATACCAAAGACCTCTTACTTCAACAAACCCACCACACCCGTCATCAT---CAA-CAATCTCACACCATT-CACATACATGTCCTACCTCCATGAGCTCCAATGCAACAACTACTACTACTCCACAGTCTCGCCATAGAGGATCAGACACAGAAGGAAGGTTTCCATCATCTCCCAGCGATATCTGCCATTCGGGTGA-CTTGAGGAGAACCGCTCTACTCAGG-TCGGTTCAAATGAGAACACA-ACCATGTGGTTATACTTCAAGTCCAGGGCCAAGCAATA-TTGACGGTGAAGAGAGGATGTGTTCTAA-GTCTATGGAAGAAGATAGAGGCTATAATAGAGGGGAAGATACC
Arab1317_ELF3                                  NNNNN-NNNN-CTGATGAGCTTTCATTATAT-GTGTCATACATAA-CAC-AGGGATGATTT-ACCATTACAA-TACTCTCCCATGTCC-GAAAGACTCGGGACGAAAGCGAGATTCTGCGAGGACGCAGCAACA---------------AGCACT-AGCTCATTGCAACC-GGAGAGCCGCCCAACTAGTCCAGTTTCACCATACC-GATACCAAAGACCTCTTACTTCAACAAACCCACCACACCCGTCATCAT---CAA-CAATCTCACACCATT-CACATACATGTCCTACCTCCATGAGCTCCAATGCAACAACTACTACTACTCCACAGTCTCGCCATAGAGGATCAGACACAGAAGGAAGGTTTCCATCATCTCCCAGCGATATCTGCCATTCGGGTGA-CTTGAGGAGAACCGCTCTACTCAGG-TCGGTTCAAATGAGAACACA-ACCATGTGGTTATACTTCAAGTCCAGGGCCAAGCAATA-TTGACGGTGAAGAGAGGATGTGTTCTAA-GTCTATGGAAGAAGATAGAGGCTATAATAGAGGGGAAGNNNNN
Arab1351_ELF3                                  NNNNN-NNNN-NNNNNNNNN-NNNNNNNNNN-NNNNNNNNNNNNN-NNN-NNNNNNNNNNN-NNCATTACAA-TACTCTCCCATGTCC-GAA-GACTCGG-ACGAA-GCGAGATTCTGCGAGGACCCAACAACA---------------AGCACT-AGCTCATTGCAACC-GGAGAGCCGCCCAACTAGTCCAGTTTCACCATACC-GATACCAAAGACCTCTTACTTCAACAAACCCACCACACCCGTCATCAT---TAA-CAATCTCACACCATT-CACATACATGTCCTACCTCCATGAGCTCCAATGCAACAACCACTACTACTCCACAGTCTCGCCATAGAGGATCAGACACAGAAGGAAGGTTTCCATCATCTCCCAGCGATATCTGCCATTCGGGTGA-CTTGAGGAGAACCGCTCTACTCAGG-TCGGTTCAAATGAGGACACA-ACCATGTGGTTATACTTCAAGTCCAGGGCCAAGCAATA-TTGACGGTGAAGAGAGGATGTGTNNNNN-NNNNNNNNNNNNNNNNNNNNNNNNNNNNNNNNNNNNNNNNNNN
Arab1367_ELF3                                  CATAA-CTAT-CTGATGAGC-TTCATTATAT-GTGTCATACATAA-CAC-AGGGATGATTT-ACCATTACAA-TACTCTCCCATGTCC-GAA-GACTCGG-ACGAA-GCGAGATTCTGCGAGGACCCAACAACA---------------AGCACT-AGCTCATTGCAACC-GGAGAGCCGCCCAACTAGTCCTGTTTCACCATACC-GATACCAAAGACCTCTTACTTCAACAAACCCACCACACCCGTCATCAT---CAA-CAATCTCACACCATT-CACATACGTGTCCTACCTCCATGAGCTCCAATGCAACAACTACTACTACTCCACAGTCTCGCCATAGAGGATCAGACACAGAAGGAAGGTTTCCATCATCGCCCAGCGATATCTGCCATTCGGGTGA-CTTGAGGAGAACCGCTCTACTCAGG-TCGGTTCAAATGAGAACACA-ACCATGTGGTTATACTTCAAGTCCAGGGCCAAGCAATA-TTGACGGTGAAGAGAGGATGTGTTCTAA-GTGTATGGAAGAAGATAGAGGCTATAATAGAGGGGAANNNNNN
Arab1377_ELF3                                  NNNNN-NTAT-CTGATGAGC-TTCATTATAT-GTGTCGTACATAA-CAC-AGCGATGATTT-ACCATTACAA-TATTCTCCAATGTCC-GAA-GACTCGG-ACGAA-GCGAGATTCTGTGAGGACCCAACAACAACAACA---------AGCACT-AGCTCATCGCAACC-CGAGAGCCGCCCAACTAGTCCAGTTTCACCATACC-GATACCAAAGACCTCTTACTTCAACAAACCCACCACACCCGTCATCGT---CAA-CAATCTCACACCATT-CACATACATGTCCTACCTCCATGAGCTCCAATGCTACAACTACTACTACTCCACAGTCTCGCCATAGAGGATCAGACACAGAAGGAAGGTTTCCATCATCTCCCAGCGATATCTGCCAATCGGGTGA-CTTGAGGAGAACCGCTCTACTCAGG-TCGGTTCAAATGAGAACACA-ACCATGCGGTTATACTTCAAGTCCAGGGCCAAGCAATA-TTGACGGTGAAGAGAGGATGTGTTCTAA-GTCTATGGAAGAAGATAGNNNNNNNNNNNNNNNNNNNNNNNNN
Arab1378_ELF3                                  NNNNN-NTAT-CTGATGAGC-TTCATTATAT-GTGTCATACATAA-CAC-AGGGATGATTT-ACCATTACAA-TACTCTCCCATGTCC-GAA-GACTCGG-ACGAA-GCGAGATTCTGCGAGGACCCAACAACA---------------AGCACT-AGCTCATTGCAACC-GGAGAGCCGCCCAACTAGTCCAGTTTCACCATACC-GATACCAAAGACCTCTTACTTCAACAAACCCACCACACCCGTCATCAT---CAA-CAATCT---ACCATT-CACATACATGTCCTACCTCCATGAGCTCCAATGCAACTACTACTACT---CCACAGTCTCGCCATAGAGGATCAGACACAGAAGGAAGGTTTCCATCATCTCCCAGCGATATCTGCCATTCGGGTGA-CTTGAGGAGAACCGCTCTACTCAGG-TCGGTTCAAATGAGAACACA-ACCATGTGGTTATACTTCAAGTCCAGGGCCAAGCAATA-TTGACGGTGAAGAGAGGATGTGTTCTAA-GTCTATGGAAGAAGATAGAGGCTATAATAGAGGGGAANNNNNN
Arab1420_ELF3                                  NNNNN-NNNN-NNNNNNNNN-NNCATTATAT-GTGTCATACATAA-CAC-AGGGATGATTT-ACCATTACAA-TACTCTCCCATGTCC-GAA-GACTCGG-ACGAA-GCGAGATTCTGCGAGGACCCAACAAGC---------------AGCACT-AGCTCATTGCAACC-GGAGAGCCGCCCAACTAGTCCAGTTTCACCATACC-GATACCAAAGACCACTTACTTCAACAAACCCACCACACCCGTCATCAT---CAA-CAATCTCACACCATT-CACATACATGTCCTACCTCCATGAGCTCCAATGCAACAACTACTACTACTCCACAGTCTCGCCATAGAGGATCAGACACAGAAGGAAGGTTTCCATCATCTCCCAGCGATATCTGCCATTCGGGTGA-CTTGAGGAGAACCGCTCTACTCAGG-TCGGTTCAAATGAGAACACA-ACCATGTGGTTATACTTCAAGTCCAGGGCCAAGCAATA-TTGACGGTGAAGAGAGGATGTGTTCTAA-GTCTATGGAAGAAGATAGAGGCTATAATAGAGGGGAAGATACC
Arab1437_ELF3                                  NATAA-CTAT-CTGATGAGC-TTCATTATAT-GTGTCATACATAA-CAC-AGGGATGATTT-ACCATTACAA-TACTCTCCCATGTCC-GAA-GACTCGG-ACGAA-GCGAGATTCTGCGAGGACCCAACAACA---------------AGCACT-AGCTCATTGCAACC-GGAGAGCCGCCCAACTAGTCCAGTTTCACCATACC-GATACCAAAGACCTCTTACTTCAACAAACCCACCACACCCGTCATCAT---CAA-CAATCTCACACCATT-CACATACATGTCCTACCTCCATGAGCTCCAATGCAACAACTAATACTACTCCACAGTCTCGCCATAGAGGATCAGACACAGAAGGAAGGTTTCCATCATCTCCCAGCGATATCTGCCATTCGGGTGA-CTTGAGGAGAACCGCTCTACTCAGG-TCGGTTCAAATGAGAACACA-ACCATGTGGTTATACTTCAAGTCCAGGGCCAAGCAATA-TTGACGGTGAAGAGAGGATGTGTTCTAA-GTCTATGGAAGAAGATAGAGGCTATAATAGAGGGGAAGATACC
Arab1468_ELF3                                  CATAA-CTATGCTGATGAGC-TTCATTATATTGTGTCATACATAA-CAC-AGGGATGATTT-ACCATTACAA-TACTCTCCCATGTCC-GAA-GACTCGG-ACGAA-GCGAGATTCTGTGAGGACCCAACAACA---------------AGCACT-AGCTCATTGCAACC-GGAGAGCCGCCCAACTAGTCCAGTTTCACCATACC-GATACCAAAGACCTCTTACTTCAACAAACCCACCACACCTGTCATCAT---CAA-CAATCTCACACCATT-CACATACATGTCCTACCTCCATGAGCTCCAATGCAACAACTACTACTACTCCTCAGTCTCGCCATAGAGGATCAGACACAGAAGGAAGGTTTCCATCATCTCCCAGCGATATCTGCCATTCGGGTGA-CTTGAGGAGAACCGCTCTACTCAGG-TCRGTTCAAATGAGAACACA-ACCATGTGGTTATACTTCAAGTCCAGGGCCAAGCAATA-TTGACGGTGAAGAGAGGATGTGTTCTAA-GTCTATGGAAGAAGATAGTGGCTATAATAGAGGGGAAGATACC
Arab1473_ELF3                                  NNNNN-NNNN-NNNNNNNNN-NNNNTTATAT-GTGTCATACATAA-CACAGGGCATGATTT-ACCATTACAA-TACTCTCCCATGTCC-GAA-GACTCGG-ACGAA-GCGAGATTCTGCGAGGACCCAACAACA---------------AGCACT-AGCTCATTGCAACC-GGAGAGCCGCCCAACTAGTCCAGTTTCACCATACC-GACACCAAAGACCTCTTACTTCAACAAACCCACCACACCCGTCATCAT---CAA-CAATCTCACACCATT-CACATACATGTCCTACCTCCATGAGCTCCAATGCAACAACTACTACTACTCCACAGACTCGCCATAGAGGATCAGACACAGAAGGAAGGTTTCCATCATCTCCCAGCGATATCTGCCATTCGGGTGA-CTTGAGGAGAACCGCTCTACTCAGG-TCGGTTCAAATGAGAACACA-ACCATGTGGTTATACTTCAAGTCCAGGGCCAAGCAATA-TTGACGGTGAAGAGAGGATGTGTTCTAA-GTCTATGGAANNNNNNNNNNNNNNNNNNNNNNNNNNNNNNNNN
Arab1478_ELF3                                  NNNNN-NNNN-NNNNNGAGC-TTCATTATAT-GTGTCATACATAA-CACAGGGCATGATTT-ACCATTACAA-TACTCTCCCATGTCC-GAA-GACTCGG-ACGAA-GCGAGATTCTGCGAGGACCCAACAACA---------------AGCACT-AGCTCATTGCAACC-CGAGAGCCGCCCAACTAGTCCAGTTTCACCATACC-GATACCAGAGACCTCTTACTTCAACAAACCCACCACACCCGTCATCAT---CAA-CAATCTCACACCATT-CACTTACATGTCCTACCTCCATGAGCTCCAGTGCAACAACTACTACT---CCACAGTCTCGCCATAGAGGATCAGACACAGAAGGAAGGTTTCCATCATCTCCCAGCGATATCTGCCATTCGGGTGA-CTTGAGGAGAACCGCTCTACTCAGG-TCGGTTCAAATGAGAACACA-ACCATGTGGTTATACTTCAAGTCCAGGGCCAAGCAATA-TTGACGGTGAAGAGAGGATGTGTTCTAA-GTCTATGGAAGAAGATAGAGGCTATAATAGAGGGGAAGATACC
Arab1573_ELF3                                  NNNNN-NNNN-CTGATGAGC-TTCATTATAT-GTGTCATACATAA-CAC-AGGGATGATTT-ACCATTACAA-TACTCTCCCATGTCC-GAA-GACTCGG-ACGAA-GCGAGATTCTGCGAGGACCCAACAACA---------------AGCACT-AGCTCATTGCAACC-GGAGAGCCGCCCAACTAGTCCAGTTTCACCATACC-GATACCAAAGACCTCTTACTTCAACAAACCCACCACACCCGTCATCAT---CAA-CAATCTCACACCATT-CACATACATGTCCTACCTCCATGAGCTCCAATGCAACAACTACTACTACTCCACAGTCTCGCCATAGAGGATCAGACACAGAAGGAAGGTTTCCATCATCTCCCAGCGATATCTGCCATTCGGGTGA-CTTGAGGAGAACCGCTCTACTCAGG-TCGGTTCAAATGAGAACACA-ACCATGTGGTTATACTTCAAGTCCAGGGCCAAGCAATA-TTGACGGTGAAGAGAGGATGTGTTCTAA-GTCTATGGAAGAAGATAGAGGCTATAATAGAGGGGAAGANNNN
Arab1610_ELF3                                  NNNNN-NNNN-NNNNNGAGC-TCCATTATAT-GTGTCATACATAA-CAC-AGGGATGATTT-ACCATTACAT-TACTTTCCCATGTCA-GAA-GACTCGG-ACGAA-GCGAGATTCTGCGAGGACCCAACAACA---------------AGCACT-AGCTCATTGCAACC-GGAGAGCTGCCCAATTAGTCCAGTTTCACCATACC-GATACCAAAGACCTCTTACTTCAACAAACCCACTACACCCGTCATCAT---CAA-CAATCTCACACCATT-CACATACATGTCCTACCTCCATGAGCTCCAATGCAACAACTACTACTACTCCACAGTCTCGCCATAGAGGATCAGACACAGAAGGAAGGTTTCCATCATCTCCCAGTGATATCTGCCATTCGGGTGA-CTTGAGGAGAACCGCTCTACTCAGG-TCGGTTCAAATGAGAACACA-ACCATGTGGTTATACTTCAAGTCCAGGGCCAAGCGATA-TTGACNNNNNNNNNNNNNNNNNNNNNNN-NNNNNNNNNNNNNNNNNNNNNNNNNNNNNNNNNNNNNNNNNNN
1613_ELF3                                      A----------------------------AT-GTGTCGTACGTAA-TACCTGGGATGGTTC-ATCATTACAA-TACTCTCCCATGTCA-GAA-GA-----------------------CGAGGACCCAACAACAACAACAACA------AGCACT-AGCTCAATGCAACC-CGAGAGCCGCCTAACTAGTCATGTTTCACCATACT-GATACCAAAAATCTCTTACTTCAACTAACTCACCACACCCGTCGTCCT---CAA-CAATCTCACACCATC-CACACACATGTCCTACCTCCATGAGCACAGATGCAACAACTACTAAT---CCACAATCTCACCAAAGATGATAAG---------GAAGGTTCCCATCATC-----------------------------------------GCTCTACGCAAG-TCTGTTCAGATGAGAACACA-ACCTTGTGGATGTGCTTCAAGTTCAGGGCCAACCAATA-TTGACGGTGAATATAGGATGTGCTGTAA-ATCTATGGAAGAAGATGAAGGCTATAATAGAGGGGAAGATATC
Arab1632_ELF3                                  CATTA-CTACTCTGATGAGC-TTCATTATAT-GTGTCGTACATAA-CAC-AGGGATGATTT-ACCATTACAA-TATTCTCCAATGTCC-GAA-GACTCGG-ACGAA-GCGAGATTCTGCGAGGACCCAACAACAACAACA---------AGCACT-AGCTCATCGCAACC-CGAGAGCCGCCCAACTAGTCCAGTTTCACCATACC-GATACCAAAGACCTCTTACTTCAACAAACCCACCACACCCGTCATCGT---CAA-CAATCTCACACCATT-CACATACATGTCCTACCTCCATGAGCTCCAATGCAACAACTACTACT---CCACAGTCTCGGCATAGAGGATCAGACACAGAAGGAAGGTTTCCATCATCTCCCAGTGATATCTGCCATTCGGGTGA-CTTGAGGAGAACCGCTCTACTCAGG-TCGGTTCAAATGAGAACACA-ACCATGTGGTTATACTTCAAGTTCAGGGCCAAGCAATA-TTGACGGTGAAGAGAGGATGTGTTCTAA-GTCTATGGAAGAAGATAGAGGCTATAATAGAGGGGAAGATACC
Arab1634_ELF3                                  NNNNN-NTAT-CTGATGAGC-TTCATTATAT-GTGTMGTACATAA-CAC-AGGGATGATTT-ACCATTACAA-TATTCTCCAATGTCC-GAA-GACTCGG-ACGAA-GCGAGATTCTGCGAGGACCCAACAACAACAACA---------AGCACT-AGCTCATCGCAACC-CGAGAGCCGCCCAACTAGTCCAGTTTCACCATACC-GATACCAAAGACCTCTTACTTCAACAAACCCACCACACCCGTCATCGT---CAAACAATCTCACACCATT-CACATACATGTCCTACCTCCATGAGCTCCAATGCAACAACTACTACT---CCACAGTCTCGGCATAGAGGATCAGACACAGAAGGAAGGTTTCCATCATCTCCCAGTGATATCTGCCATTCGGGTGA-CTTGAGGAGAACCGCTCTACTCAGG-TCGGTTCAAATGAGAACACA-ACCATGTGGTTATACTTCAAGTTCAGGGCCAAGCAATA-TTGACGGTGAAGAGAGGATGTGTTCTAA-GTCTATGGAAGAAGATAGAGGCTATAATAGAGGGGAAGATACC
Arab1717_ELF3                                  NNNNN-NNNN-CTGATGAGC-TTCATTATAT-GTGTCATACATAA-CAC-AGGGATGATTT-ACCATTACAA-TACTCTCCCATGTCC-GAA-GACTCGG-ACGAA-GCGAGATTCTGTGAGGACCCAACAACA---------------AGCACT-AGCTCATTGCAACC-GGAGAGCCGCCCAACTAGTCCAGTTTCACCATACC-GATACCAAAGACCTCTTACTTCAACAAACCCACCACACCCGTCATCAT---CAA-CAATCTCACACCATT-CACATACATGTCCTACCTCCATGAGCTCCAATGCAACAACTACTACTACTCCACAGTCTCGCCATAGAGGATCAGACACAGAAGGAAGGTTTCCATCATCTCCCAGCGATATCTGCCATTCGGGTGA-CTTGAGGAGAACCGCTCTACTCAGG-TCGGTTCAAATGAGAACACA-ACCATGTGGTTATACTTCAAGTCCAGGGCCAAGCAATA-TTGACGGTGAAGAGAGGATGTGTTCCAA-GTCTATGGAAGAAGATAGAGGCTATAATAGAGGGGAAGATACC
Arab1732_ELF3                                  ACATA-CTAT-CTGATGAGC-TTCATTATAT-GTGTCATACATAA-CAC-AGGGATGACTT-ACCATTACAA-TACTCTCCCATGTCC-GAA-GACTCGG-ACGAA-GCGAGATTCTGCGAGGACCCAACAACA---------------AGCACT-AGCTCATTGCAACCTGGAGAGTCGCCCAACTAGTCCAGTTTCACCATACCTGATACCAAAGACCTCTTACTTCAACAAACCCACCACACCCGTCATCAT---CAA-CAATCTCACACCATTTCACATACATGTCCTACCTCCATGAGCTCCAATGCAACAACTACTACTACTCCACAGTCTCGCCATAGAGGATCAGACACAGAAGGAAGGTTTCCATCATCTCCCAGCGATATCTGCCATTCGGGTGA-CTTGAGGAGAACCGCTCTACTCAGG-TCGGTTCAAATGAGAACACA-ACCATCTGGTTATACTTCAAGTCCAGGGCCAAGCAATA-TTGACGGTGAAGAGAGGATGTGTTCTAA-GTCTATGGAAGAAGATAGAGGCTATAATAGAGGGGAAGATACC
Arab1733_ELF3                                  NNNTA-CTAT-CTGATGAGC-TTCATTATAT-GTGTCATACATAA-CAC-A-GGATGACTT-ACCATTACAA-TACTCTCCCATGTCC-GAA-GACTCGG-ACGAA-GCGAGATTCTGCGAGGACCCAACAACA---------------AGCACT-AGCTCATTGCAACC-GGAGAGTCGCCCAACTAGTCCAGTTTCACCATACC-GATACCAAAGACCTCTTACTTCAACAAACCCACCACACCCGTCATCAT---CAA-CAATCTCACACCATT-CACATACATGTCCTACCTCCATGAGCTCCAATGCAACAACTACTACTACTCCACAGTCTCGCCATAGAGGATCAGACACAGAAGGAAGGTTTCCATCATCTCCCAGCGATATCTGCCATTCGGGTGA-CTTGAGGAGAACCGCTCTACTCAGG-TCGGTTCAAATGAGAACACA-ACCATCTGGTTATACTTCAAGTCCAGGGCCAAGCAATA-TTGACGGTGAAGAGAGGATGTGTTCTAA-GTCTATGGAAGAAGATAGAGGCTATAATAGAGGGGAAGATACC
Arab1734_ELF3                                  NNNAA-CTATGCTGATGAGC-TTCATTATAT-GTGTCATACATAA-CACAGGGACTGACTT-ACCATTACAA-TACTCTCCCATGTCC-GAA-GACTCGG-ACGAA-GCGAGATTCTGCGAGGACCCAACAACA---------------AGCACT-AGCTCATTGCAACC-GGAGAGTCGCCCAACTAGTCCAGTTTCACCATACC-GATACCAAAGACCTCTTACTTCAACAAACCCACCACACCCGTCATCAT---CAA-CAATCTCACACCATT-CACATACATGTCCTACCTCCATGAGCTCCAATGCAACAACTACTACTACTCCACAGTCTCGCCATAGAGGATCAGACACAGAAGGAAGGTTTCCATCATCTCCCAGCGATATCTGCCATTCGGGTGA-CTTGAGGAGAACCGCTCTACTCAGG-TCGGTTCAAATGAGAACACA-ACCATCTGGTTATACTTCAAGTCCAGGGCCAAGCAATA-TTGACGGTGAAGAGAGGATGTGTTCTAA-GTCTATGGAAGAAGATAGAGGCTATAATAGAGGGGAAGATACC
Arab1745_ELF3                                  NNNNN-NNNN-CTGATGAGC-TTCATTATAT-GTGTCATACATAA-CAC-AGGGATGA-TT-ACCATTACAA-TACTCTCCCATGTCC-GAA-GACTCGG-ACGAA-GCGAGATTCTGCGAGGACCCAACAACA---------------AGCACT-AGCTCATTGCAACC-GGAGAGCCGCCCAACTAGTCCAGTTTCACCATACC-GATACCAAAGACCTCTTACTTCAACAAACCCACCACACCCGTCATCAT---CAA-CAATCTCACACCATT-CACATACATGTCCTACCTCCATGAGCTCCAATGCAACAACTACTACTACTCCACAGTCTCGCCATAGAGGATCAGACACAGAAGGAAGGTTTCCATCATCTCCCAGCGATATCTGCCATTCGGGTGA-CTTGAGGAGAACCGCTCTACTCAGG-TCGGTTCAAATGAGAACACA-ACCATGTGGTTATACTTCAAGTCCAGGGCCAAGCAATA-TTGACGGTGAAGAGAGGATGTGTTCTAA-GTCTATGGAAGAAGATAGAGGCTATAATAGANNNNNNNNNNNN
Arab1747_ELF3                                  NNNNA-CTAT-CTGATGAGC-TTCATTATAT-GTGTCATACATAA-CAC-AGTGATGATTT-ACCATTACAA-TACTCTCCCATGTCC-GAA-GACTCGG-ACGAA-GCGAGATTCTGCGAGGACCCAACAACA---------------AGCACT-AGCTCATTGCAACC-GGAGAGCCGCCCAACTAGTCCAGTTTCACCATACC-GATACCAAAGACCTCTTACTTCAACAAACCCACCACACCCGTCATCAT---CAA-CAATCTCACACCATT-CACATACATGTCCTACCTCCATGAGCTCCAATGCAACAACTAATACTACTCCACAGTCTCGCCATAGAGGATCAGACACAGAAGGAAGGTTTCCATCATCTCCCAGCGATATCTGCCATTCGGGTGA-CTTGAGGAGAACCGCTCTACTCAGG-TCGGTTCAAATGAGAACACA-ACCATGTGGTTATACTTCAAGTCCAGGGCCAAGCAATA-TTGACGGTGAAGAGAGGATGTGTTCTAA-GTCTATGGAAGAAGATAGAGGCTATAATAGAGGGGAAGATACC
Arab1755_ELF3                                  NNNNN-NNNN-NNNNNNNNN-NNNNNNNNNN-NNNNNNNNNNNNN-NNN-NNNNNNNNNNN-NNNNNNNCAA-TATTCTCCAATGTCC-GAA-GACTCGG-ACGAA-GCGAGATTCTGCGAGGACCCAACAACAACAACA---------AGCACT-AGCTCATCGCAACC-CGAGAGCCGCCCTACTAGTCCAGTTTCACCATACC-GATACCAAAGACCTCTTACTTCAACAAACCCACCACACCCATCATCGT---CAA-CAATCTCACACCATT-CACATACATGTCCTACCTCCATGAGCTCCAATGCAACAACAACTACTACTCCACAGTCTCGCCATAGAGGATCAGACACAGAAGGAAGGTTTCCATCATCTCCCAGCGATATCTGCCATTCGGGTGA-CTTGAGGAGAACCGCTCTACTCAGG-TCGGTTCAAATGAGAACACA-ACCATGTGGTTATACTTCAAGTCCAGGGCCAAGCAATA-TTGACGGTGAAGAGAGGATATGTTCTAA-CTCTATGGAAGAAGATAGAGGCTATAATAGAGGGGAAGATACC
Arab1756_ELF3                                  NNNNN-NNNN-NNNNTGAGC-TTCATTATAT-GTGTAATACATAA-CACAGGGATCGATTT-ACCATTACAA-TACTCTCCCATGTCC-GAA-GACTCGG-ACGAA-GCGAGATTCTGCGAGGACCCAACAACA---------------AGCACT-AGCTCATTGCAACC-GGAGAGCCGCCCAACTAGTCCAGTTTCACCATACC-GATACCAAAGACATCTTACTTCAACAAACCCACCACACCCGTCATCAT---CAA-CAATCTCACACCATT-CACATACATGTCCTACCTCCATGAGCTCCAATGCAACAACTACTACTCCTCCACAGTCTCGCCATAGAGGATCAGACACAGAAGGAAGGTTTCCATCATCTCCCAGCGATATCTGCCATTCGGGTGA-CTTGAGGAGAACCGCTCTACTCAGG-TCGGTTCAAATGAGAACACA-ACCATGTGGTTATACTTCAAGTCCAGGGCCAAGCAATA-TTGACGGTGAAGAGAGGATATGTTCTAA-GTCTATGGAAGAAGATAGAGGCTATAATAGAGGGGAAGATACC
Arab1757_ELF3                                  NNNNC-TATC-GTGATGAGC-TTCATTATAT-GTGTCATACATAA-CAC-AGGGATGATTT-ACCATTACAA-TACTCTCCCATGTCCTGAA-GACTCAG-ACGAA-GCGAGATTCTGCGAGGACCCAACAACA---------------AGCACT-AGCTCATTGCAACC-GGAGAGCCGCCCAACTAGTCCAGTTTCACCATACC-GATACCAAAGACATCTTACTTCAACAAACCCACCACACCCGTCATCAT---CAA-CAATCTCACACCATT-CACATACATGTCCTACCTCCATGAGCTCCAATGCAACAACTACTACTCCTCCACAGTCTCGCCATAGAGGATCAGACACAGAAGGAAGGTTTCCATCATCTCCCAGCGATATCTGCCATTCGGGTGA-CTTGAGGAGAACCGCTCTACTCAGG-TCGGTTCAAATGAGAACACA-ACCATGTGGTTATACTTCAAGTCCAGGGCCAAGCAATA-TTGACGGTGAAGAGAGGATATGTTCTAA-GTCTATGGAAGAAGATAGAGGCTATAATAGAGGGGAAGATACC
Arab1763_ELF3                                  NNNNA-CTAT-CTGATGAGC-TTCATTATAT-GTGTCATACATAA-CTC-AGGGATGATTT-ACCATTACAA-TACTCTCCCATGTCC-GAA-GACTCGG-ACGAA-GCGAGATTCTGCGAGGACCCAACAACA---------------AGCACT-AGCTCATTGCAACC-GGAGAGCCGCCCAACTAGTCCAGTTTCACCATACC-GATACCAAAGACCTCTTACTTCAACAAACCCACCACACCCGTCATCAT---CAA-CAATCTCACACCATT-CACATACATGTCCTACCTCCATGAGCTCCAATGCAACAACTACTACTACTCCACAGTCTCGCCATAGAGGATCAGACACAGAAGGAAGGTTTCCATCATCTCCCAGCGATATCTGCCATTCGGGTGA-CTTGAGGAGAACCGCTCTACTCAGG-TCGGTTCAAATGAGAACACA-ACCATGTGTTTATACTTCAAGTCCAGGGCCAAGCAATA-TTGACGGTGAAGAGAGGATGTGTTCTAA-GTCTATGGAAGAAGATAGAGGCTATAATAGAGGGGAAGATACC
Arab1767_ELF3                                  NNNNN-NNNN-NNNCTGA---TTCATGT-----CGTCGTACGTAATACCTAGGGATGGTTC-ATCATTACAA-TACTCTCCCATGTCA-GAA-GA-----------------------CGAGGACCCAACAACAACAACAACAACA---AGCACT-AACTCAATGCAACC-CGAGAGCCGCCTAACTAGCCATGTTTCACAATACT-GATACCAAAAATCTCTTACTTCAACTAACTCACCACACCCGTCGTCGTCCTCAA-CAATCTCACACCATC-CA----CATGTCCTACCTCCATGAGCACCGATGCAACAACTACTAAT---CCACAATCTCACCAAAGATGATAAG---------GAAGGTTCCCATCATC-----------------------------------------GCTCTACKCAAG-TCTGTTCAGATGAGAACACA-ACCTTGTGGATGTGCTTCAAGTTCAGGGCCAACCAATA-TTGACGGTGAATATAGGATGTGCTGTAA-ATCTATGAGAGAAGATGAAGGCTATAATAGAGGGGAAGATATC
Arab1782_ELF3                                  NNNNA-CTATTCTGATGAGC-TTCATTATAT-GTGTCATACATAA-CAC-AGGGATGATTT-ACCATTACAA-TACTCTCCCATGTCC-GAA-GACTCGG-ACGAT-GCGAGATTCTGCGAGGACCCAACAACA---------------AGCACT-AGCTCATTGCAACC-GGAGAGCCGCCCAACTAGTCCAGTTTCACCATACC-GATACCAAAGACCTCTTACTTCAACAAACCCACCACACCCGTCATCAT---CAA-CAATCTCACACCATT-CACATACATGTCCTACCTCCATGAGCTCCAATGCAACAACTACTACTACTTCACAGTCTCGCCATAGAGGATCAGACACAGAAGGAAGGTTTCCATCATCTCCCAGCGATATCTGCCATTCGGGTGA-CTTGAGGAGAACCGCTCTACTCAGG-TCGGTTCAAATGAGAACACA-ACCATGTGGTTATACTTCAAGTCCAGGGCCAAGCAATA-TTGACGGTGAAGAGAGGATGTGTTTTAA-GTCTATGGAAGAAGATAGAGGCTATAATAGAGGGGAAGANNNN
Arab1811_ELF3                                  NNNNN-NNNN-NNNNNNNNN-NNNNNNNNNN-NNNNNNNNNNNNN-NNN-NNNNNNNNNNN-NNNNNTACAA-TACTCTCCCATATCC-GAA-GACTCGG-ACGAA-GCGAGATTCTGCGAGGACCCAACAACA---------------AGCACT-AGCTCATTGCAACC-GGAGAGCCGCCCAACTAGTCCAGTTTCACCATACC-GATACCAAAGACCTCTTACTTCAACAAACCCACCACACCCGTCATCAT---CAA-CAATCTCACACCATT-CACATATATGTCCTACCTCCATGAGCTCCAATGCAACAACTACTACTACTCCACAGTCTCGCCATAGAGGATCAGACACAGAAGGAAGGTTTCCATCATCTCCCAGCGATATCTGCCATTCGGGTGA-CTTGAGGAGAACCGCTCTACTCAGG-TCGGTTCAAATGAGAACACA-AACATGTGGTTATACTTCAAGTCCAGGGCCAAGCAATA-TTGACGGTGAAGAGAGGATGTGTTCTAA-GTCTATGGAAGAAGATAGAGGCTATAATAGANNNNNNNNNNNN
Arab1816_ELF3                                  NNNNN-NNNN-NNNNNNNNN-NNCATTATAT-GTGTCATACATAA-CAC-AGGGATGATTT-ACCATTACAA-TACTCTCCCATGTCC-GAA-GACTCGG-AGGAA-GCGAGATTCTGCGAGGACCCAACAACA---------------AGCACT-AGCTCATTGCAACC-GGAGAGCCGCCCAACTAGTCCAGTTTCACCATACC-GATACCAAAGACCTCTTACTTCAACAAACCCACCACACCCGTCATCAT---CAA-CAATCTCACACCATT-CACATACGTGTCCTACCTCCATGAGCTCCAATGCAACAACTACTACTACTCCACAGTCTCGCCATAGAGGATCAGACACAGAAGGAAGGTTTCCATCATCTCCCAGCGATATCTGCCATTCCGGTGA-CTTGAGGAGAACCGCTCTACTCAGG-TCGGTTCAAATGAGAACACA-ACCATGTGGTTATACTTCAAGTCCAGGGCCAAGCAATA-TTGACGGTGAAGAGAGGATGTGTTCTAA-GNNNNNNNNNNNNNNNNNNNNNNNNNNNNNNNNNNNNNNNNNN
Arab1818_ELF3                                  CATAA-CTAT-CTGATGAGC-TTCATTATAT-GTGTCATACATAA-CAC-AGGGATGATTT-ACCATTACAA-TACTCTCCCATGTCC-GAA-GACTCGG-AGGAA-GCGAGATTCTGCGAGGACCCAACAACA---------------AGCACT-AGCTCATTGCAACC-GGAGAGCCGCCCAACTAGTCCAGTTTCACCATACC-GATACCAAAGACCTCTTACTTCAACAAACCCACCACACCCGTCATCAT---CAA-CAATCTCACACCATT-CACATACGTGTCCTACCTCCATGAGCTCCAATGCAACAACTACTACTACTCCACAGTCTCGCCATAGAGGATCAGACACAGAAGGAAGGTTTCCATCATCTCCCAGCGATATCTGCCATTCGGGTGA-CTTGAGGAGAACCGCTCTACTCAGG-TCGGTTCAAATGAGAACACA-ACCATGTGGTTATACTTCAAGTCCAGGGCCAAGCAATA-TTGACGGTGNNNNNNNNNNNNNNNNNNN-NNNNNNNNNNNNNNNNNNNNNNNNNNNNNNNNNNNNNNNNNNN
Arab1819_ELF3                                  NNNNN-CTAT-CTGATGAGC-TTCATTATAT-GTGTCATACATAA-CAC-AGGGATGATTT-ACCATTACAA-TACTCTCCCATGTCC-GAA-GACTCGG-AGGAA-GCGAGATTCTGCGAGGACCCAACAACA---------------AGCACT-AGCTCATTGCAACC-GGAGAGCCGCCCAACTAGTCCAGTTTCACCATACC-GATACCAAAGACCTCTTACTTCAACAAACCCACCACACCCGTCATCAT---CAA-CAATCTCACACCATT-CACATACGTGTCCTACCTCCATGAGCTCCAATGCAACAACTACTACTACTCCACAGTCTCGCCATAGAGGATCAGACACAGAAGGAAGGTTTCCATCATCTCCCAGCGATATCTGCCATTCGGGTGA-CTTGAGGAGAACCGCTCTACTCAGG-TCGGTTCAAATGAGAACACA-ACCATGTGGTTATACTTCAAGTCCAGGGCCAAGCAATA-TTGACGGTGAAGAGAGGATGTGTTCTAA-GTATATGGAAGAAGATAGNNNNNNNNNNNNNNNNNNNNNNNNN
Arab1820_ELF3                                  CATAA-CTAT-CTGATGAGC-TTCATTATAT-GTGTCATACATAA-CAC-AGGGATGATTT-ACCATTACAA-TACTCTCCCATGTCC-GAA-GACTCAG-ACGAA-GCGAGATTCTGCGAGGACCCAACAACA---------------AGCACT-AGCTCATTGCAACC-GGAGAGCCGCCCAACTAGTCCAGTTTCACCATACC-GATACCAAAGACCTCTTACTTCAACAAACCCACCACACCCGTCATCAT---CAA-CAATCTCACACCATT-CACATACGTGTCCTACCTCCATGAGCTCCAATGCAACAACTACTACTACTCCACAGTCTCGCCATAGAGGATCAGACACAGAAGGAAGGTTTCCATCATCGCCCAGCGATATCTGCCATTCGGGTGA-CTTGAGGAGAACCGCTCTACTCAGG-TCGGTTCAAATGAGAACACA-ACCATGTGGTTATACTTCAAGTCCAGGGCCAAGCAATA-TTGACGGTGAAGAGAGGATGTGTTCTAA-GTCTATGGAAGAAGATAGAGGCTATAATAGAGGGGAAGATACC
Arab1823_ELF3                                  NNTGC-ATATGGTTGTGAAGTTTCATTATAT-GTGTCATACATAA-CAC-AGGGATGATTT-CCCATTACAA-TACTCTCCCATGTCC-GAA-GACTCGG-ACGAA-GCGAGATTCTGCGAGGACCCAACAAGC---------------AGCACT-AGCTCATTGCAACC-GGAGAGCCGCCCAACTAGTCCAGTTTCACCATACC-GATACCAAAGACCTCTTACTTCAACAAACCCACCACACCCGTCATCAT---CAA-CAATCTCACACCATT-CACATACATGTCCTACCTCCATGAGCTCCAATGCAACAACTACTACTACTCCACAGTCTCGCCATAGAGGATCAGACACAGAAGGAAGGTTTCCATCATCTCCCAGCGATATCTGCCATTCGGGTGA-CTTGAGGAGAACCGCTCTACTCAGG-TCGGTTCAAATGAGAACACA-ACCATGTGGTTATACTTCAAGTCCAGGGCCAAGCAATA-TTGACGGTGAAGAGAGGATGTGTTCTAA-GTCTATGGAAGAAGATAGAGGCTATAATAGAGGGGAAGATACC
Arab1825_ELF3                                  NATAA-CTAT-CTGATGAGCTTTCATTATAT-GTGTCATACATAA-CAC-AGGGATGATTT-ACCATTACAA-TACTCTCCCATGTCC-GAA-GACTCGG-ACGAA-GCGAGATTCTGCGAGGACCCAACAACA---------------AGCACT-AGCTCATTGCAACC-GGAGAGCTGCCCAACTAGTCCAGTTTCACCATACC-GATACCAAAGACCTCTTACTTCAACAAACCCACTACACCCGTCATCAT---CAA-CAATCTCACACCATT-CACATACATGTCCTACCTCCATGAGCTCCAATGCAACAACTACTACTACTCCACAGTCTCGCCATAGAGGATCAGACACAGAAGGAAGGTTTCCATCATCTCCCAGTGATATCTGCCATTCGGGTGA-CTTGAGGAGAACCGCTCTACTCAGG-TCGGTTCAAATGAGAACACA-ACCATGTGGTTATACTTCAAGTCCAGGGCCAAGCGATA-TTGACGGTGAAGAGAGGATGTGTTCTAA-GTCTATGGAAGAAGATAGAGGCTATAATAGAGNNNNNNNNNNN
Arab1842_ELF3                                  CATAT-ATAT-TTGATGAGC-TTCATTATAT-GTGTCATACATAA-CAC-AGGGATGATTT-ACCATTACAA-TACTCTCCCATGTCC-GAA-GACTCGG-ACGAA-GCGAGATTCTGCGAGGACCCAACAACA---------------AGCACT-AGCTCATTGCAACC-GGAGAGCCGCCCAACTAGTCCAGTTTCACCATACC-GATACCAAAGACCTCTTACTTCAACAAACCCACCACACCCGTCATCAT---CAA-CAATCTCACACCATT-CACATACATGTCCTACCTCCATGAGCTCCAATGCAACAACTACTACTACTCCACAGTCTCGCCATAGAGGATCAGACACAGAAGGAAGGTTTCCATCATCTCCCAGCGATATCTGCCATTCGGGTGA-CTTGAGGAGAACCGCTCTACTCAGG-TCGGTTCAAATGAGAACACA-ACCATGTGGTTATACTTCAAGTCCAGGGCCAAGCAATA-TTGACGGTGAAGAGAGGATGTGTTCTAA-ATGGATGGAAGAAGATAGAGGCTATAATAGAGGGGAAGATANN
Arab1843_ELF3                                  NNNNN-NNNN-CTGATGAGC-TTCATTATAT-GTGTCATACATAA-CAC-AGGGATGATTT-ACCATTACAA-TACTCTCCCATGTCC-GAA-GACTCGG-ACGAA-GCGAGATTCTGCGAGGACCCAACAACA---------------AGCACT-AGCTCATTGCAACC-GGAGAGCCGCCCAACTAGTCCAGTTTCACCATACC-GATACCAAAGACCTCTTACTTCAACAAACCCACCACACCCGTCATCAT---CAA-CAATCTCACACCATT-CACATACATGTCCTACCTCCATGAGCTCCAATGCAACAACTACTACTACTCCACAGTCTCGCCATAGAGGATCAGACACAGAAGGAAGGTTTCCATCATCTCCCAGCGATATCTGCCATTCGGGTGA-CTTGAGGAGAACCGCTCTACTCAGG-TCGGTTCAAATGAGAACACA-ACCATGTGGTTATACTTCAAGTCCAGGGCCAAGCAATA-TTGACGGTGAAGAGAGGATGTGTTCTAA-GACGATGGAAGAAGATAGAGGCTATAATAGAGGGGAAGATACC
Arab1844_ELF3                                  NNNNN-NNNN-NNNNNNNNN-NNNNNNNNNN-NNNNNNNNNNNNN-NNN-NNNNNNNNNNN-NNNNTTACAA-TACTCTCCCATGTCC-GAA-GACTCGG-ACGAA-GCGAGATTCTGCGAGGACCCAACAACA---------------AGCACT-AGCTCATTGCAACC-GGAGAGCCGCCCAACTAGTCCAGTTTCACCATACC-GATACCAAAGACCTCTTACTTCAACAAACCCACCACACCCGTCATCAT---CAA-CAATCTCACACCATT-CACATACATGTCCTACCTCCATGAGCTCCAATGCAACAACTACTACTACTCCACAGTCTCGCCATAGAGGATCAGACACAGAAGGAAGGTTTCCATCATCTCCCAGCGATATCTGCCATTCGGGTGA-CTTGAGGAGAACCGCTCTACTCAGG-TCGGTTCAAATGAGAACACA-ACCATGTGGTTATACTTCAAGTCCAGGGCCAAGCAATA-TTGACGGTGAAGAGAGGATGTGTTCNNN-NNNNNNNNNNNNNNNNNNNNNNNNNNNNNNNNNNNNNNNNNNN
Arab1847_ELF3                                  NNNNN-NNNN-CTGATGAGC-TTCATTATAT-GTGTTATACATAA-CAC-AGGGATGATTT-ACCATTACAA-TACTCTCCCATGTCC-GAA-GACTCGG-ACGAA-GCGAGATTCTGCGAGGACCCAACAACA---------------AGCACT-AGCTCATTGCAACC-GGAGAGCCGCCCAACTAGTCCAGTTTCACCATACC-GATACCAAAGACCTCTTACTTCAACAAACCCACCACACCCRTCATCAT---CAA-CAATCTCACACCATT-CACATACATGTCCTACCTCCATGAGCTCCAATGCAACAACTACTACTACTCCACAGTCTCGCCATAGAGGATCAGACACAGAAGGAAGGTTTCCATCATCTCCCAGCGATATCTGCCATTCGGGTGA-CTTGAGGAGAACCGCTCTACTCAGG-TCGGTTCAAATGAGAACACA-ACCATGTGGTTATACTTCAAGTCCAGGGCCAAGCAATA-TTGACGGTGAAGAGAGGATGTGTTCTAA-GTCTATGGAAGAAGATAGAGGCTATAATAGAGGGGAAGANNNN
Arab1852_ELF3                                  NNNNN-NNNN-NNNNNNNNN-NNNNNNNNNN-NNNNNNNNNNNNN-NNN-NNNNNNNNNNN-NNNNTTACAA-TACTCTCCCATGTCC-GAA-GACTCGG-ACGAA-GCGAGATTCTGCGAGGACCCAACAACA---------------AGCACT-AGCTCATTGCAACC-GGAGAGCCGCCCAACTAGTCCAGTTTCACCATACC-GATACCAAAGACCTCTTACTTCAACAAACCCACCACACCCGTCATCAT---CAA-CAATCTCACACCATT-CACATACATGTCCTRCCTCCATGAGCTCCAATGCAACAACTACTACTACTCCACAGTCTCGCCATAGAGGATCAGACACAGAAGGAAGGTTTCCATCATCTCCCAGCGATATCTGCCATTCGGGTGA-CTTGAGGAGAACCGCTCTACTCAGG-TCGGTTCAAATGAGAACACA-ACCATGTGGTTATACTTCAAGTCCAGGGCCAAGCAATA-TTGACGGTGAAGAGAGGATGTGTNNNNN-NNNNNNNNNNNNNNNNNNNNNNNNNNNNNNNNNNNNNNNNNNN
Arab1856_ELF3                                  NATAA-CTAT-CTGATGAGC-TTCATTATAT-GTGTCATACATAA-CAC-AGGGATGATTT-ACCATTACAA-TACTCTCCCATGTCC-GAA-GACTCGG-ACGAA-GCGAGATTCTGCGAGGACCCAACAACA---------------AGCACT-AGCTCATTGCAACC-GGAGAGCCGCCCAACTAGTCCAGTTTCACCATACC-GATACCAAAGACCTCTTACTTCAACAAACCCACCACACCCGTCATCAT---CAA-CAATCTCACACCATT-CACATACATGTCCTACCTCCATGAGCTCCAATGCAACAACTACTACTCCTCCACAGTCTCGCCATAGAGGATCAGACACAGAAGGAAGGTTTCCATCATCTCCCAGCGATATCTGCCATTCGGGTGA-CTTGAGGAGAACCGCTCTACTCAGG-TCGGTTCAAATGAGAACACA-ACCATGTGTTTATACTTCAAGTCCAGGGCCAAGCAATA-TTGACGGTGAAGAGAGGATGTGTTCTAA-GTCTATGGAAGAAGATAGAGGCTATAATAGAGGGGAAGATACC
Arab1858_ELF3                                  NNTAA-CTAT-CTGATGAGC-TTCATTATAT-GTGTCATACATAA-CAC-AGGGATGATTT-ACCATTACAA-TACTCTCCCATGTCC-GAA-GACTCGG-ACGAA-GCGAGATTCTGCGAGGACCCAACAACA---------------AGCACT-AGCTCATTGCAACC-GGAGAGCCGCCCAACTAGTCCAGTTTCACCATACC-GATACCAAAGACCTCTTACTTCAACAAACCCACCACACCCGTCATCAT---CAA-CAATCTCACACCATT-CACATACATGTCCTACCTCCATGAGCTCCAATGCAACAACTACTACTCCTCCACAGTCTCGCCATAGAGGATCAGACACAGAAGGAAGGTTTCCATCATCTCCCAGCGATATCTGCCATTCGGGTGA-CTTGAGGAGAACCGCTCTACTCAGG-TCGGTTCAAATGAGAACACA-ACCATGTGTTTATACTTCAAGTCCAGGGCCAAGCAATA-TTGACGGTGAAGAGAGGATGTGTTCTAA-GTCTATGGAAGAAGATAGAGGCTATAATAGAGGGGAAGATACC
Arab1859_ELF3                                  NNNNN-NNNN-NNNNNNNNN-NNNNNNNNNN-NNNNNNNNNNNNN-NNN-NNNNNNNNNNT-TCCATTTCAA-TACTCTCCCATGTCC-GAA-GACTCGG-ACGAA-GCGAGATTCTGCGAGGACCCAACAACA---------------AGCACT-AGCTCATTGCAACC-GGAGAGCCGCCCAACTAGTCCAGTTTCACCATACC-GATACCAAAGACCTCTTACTTCAACAAACCCACCACACCCGTCATCAT---CAA-CAATCTCACACCATT-CACATACATGTCCTACCTCCATGAGCTCCAATGCAACAACTACTACTCCTCCACAGTCTCGCCATAGAGGATCAGACACTGAAGGAAGGTTTCCATCATCTCCCAGCGATATCTGCCATTCGGGTGA-CTTGAGGAGAACCGCTCTACTCAGG-TCGGTTCAAATGAGAACACA-ACCATGTGTTTATACTTCAAGTCCAGGGCCAAGCAATA-TTGACGGTGAAGAGAGGATGTGTTCTAA-GTCTATGGAAGAAGATAGAGGCTATAATAGAGGGGAAGATNNN
Arab1860_ELF3                                  CATAA-CTAT-CTGATGAGC-TTCATTATAT-GTGTCATACATAA-CAC-AGGGATGATTT-ACCATTACAA-TACTCTCCCATGTCC-GAA-GACTCGG-ACGAA-GCGAGATTCTGCGAGGACCCAACAACA---------------AGCACT-AGCTCATTGCAACC-GGAGAGCCGCCCAACTAGTCCAGTTTCACCATACC-GATACCAAAGACCTCTTACTTCAACAAACCCACCACACCCGTCATCAT---CAA-CAATCTCACACCATT-CACATACATGTCCTACCTCCATGAGCTCCARTGCAACAACTACTACTCCTCCACAGTCTCGCCATAGAGGATCAGACACAGAAGGAAGGTTTCCATCATCTCCCAGCGATATCTGCCATTCGGGTGA-CTTGAGGAGAACCGCTCTACTCAGG-TCGGTTCAAATGAGAACACA-ACCATGTGTTTATACTTCAAGTCCAGGGCCAAGCAATA-TTGACGGTGAAGAGAGGATGTGTTCTAA-GTCTATGGAAGAAGATAGAGGCTATAATAGAGGGGAAGATACC
Arab1861_ELF3                                  CATAA-CTAT-CTGATGAGC-TTCATTATAT-GTGTCATACATAA-CAC-AGGGATGATTT-ACCATTACAA-TACTCTCCCATGTCC-GAA-GACTCGG-ACGAA-GCGAGATTCTGCGAGGACCCAACAACA---------------AGCACT-AGCTCATTGCAACC-GGAGAGCCGCCCAACTAGTCCAGTTTCACCATACC-GATACCAAAGACCTCTTACTTCAACAAACCCACCACACCCGTCATCAT---CAA-CAATCTCACACCATT-CACATACATGTCCTACCTCCATGAGCTCCAATGCAACAACTACTACTCCTCCACAGTCTCGCCATAGAGGATCAGACACAGAAGGAAGGTTTCCATCATCTCCCAGCGATATCTGCCATTCGGGTGA-CTTGAGGAGAACCGCTCTACTCAGG-TCGGTTCAAATGAGAACACA-ACCATGTGTTTATACTTCAAGTCCAGGGCCAAGCAATA-TTGACGGTGAAGAGAGGATGTGTTCTAA-GTCTATGGAAGAAGATAGAGGCTATAATAGAGGGGAAGATACC
Arab1862_ELF3                                  NATAA-CTATACTGATGAGC-TTCATTATAT-GTGTCATACATAA-CACAGGAGATGATTT-ACGATTACAA-TACTCTCCCATGTCC-GAA-GACTCGG-ACGAA-GCGAGATTCTGCGAGGACCCAACAACA---------------AGCACT-AGCTCATTGCAACC-GGAGAGCCGCCCAACTAGTCCAGTTTCACCATACC-GATACCAAAGACCTCTTACTTCAACAAACCCACCACACCCGTCATCAT---CAA-CAATCTCACACCATT-CACATACATGTCCTACCTCCATGAGCTCCAATGCAACAACTACTACTCCTCCACAGTCTCGCCATAGAGGATCAGACACAGAAGGAAGGTTTCCATCATCTCCCAGCGATATCTGCCATTCGGGTGA-CTTGAGGAGAACCGCTCTACTCAGG-TCGGTTCAAATGAGAACACA-ACCATGTGTTTATACTTCAAGTCCAGGGCCAAGCAATA-TTGACGGTGAAGAGAGGATGTGTTCTAA-GTGTATGGAAGAAGATAGAGGCTATAATAGAGGGGAAGATACC
Arab1863_ELF3                                  NATAA-CTATGCTGATGAGC-TTCATTATAT-GTGTCATACATAA-CACAGAGGATGATTT-ACCATTACAA-TACTCTCCCATGTCC-GAA-GACTCGG-ACGAA-GCGAGATTCTGCGAGGACCCAACAACA---------------AGCACT-AGCTCATTGCAACC-GGAGAGCCGCCCAACTAGTCCAGTTTCACCATACC-GATACCAAAGACCTCTTACTTCAACAAACCCACCACACCCGTCATCAT---CAA-CAATCTCACACCATT-CACTTACATGTCCTACCTCCATGAGCTCCAGTGCAACAACTACTACTACTCCACAGTCTCGCCATAGAGGATCAGACACAGAAGGAAGGTTTCCATCATCTCCCAGCGATATCTGCCATTCGGGTGA-CTTGAGGAGAACCGCTCTACTCAGG-TCGGTTCAAATGAGAACACA-ACCATGTGGTTATACTTCAAGTCCAGGGCCAAGCAATA-TTGACGGTGAAGAGAGGATGTGTTCTAA-GTCGATGGAAGAAGATAGAGGCTATAATAGAGGGGAAGATNNN
Arab1870_ELF3                                  NNTAA-CTATGCTGATGAGC-TTCATTATAT-GTGTTATACATAA-CAC-AGGGATGATTT-ACGATTACAA-TACTCTCCCATGTCC-GAA-GACTCGG-ACGAA-GCGAGATTCTGCGAGGACCCAACAACA---------------AGCACT-AGCTCATTGCAACC-GGAGAGCCGCCCAACTAGTCCAGTTTCACCATACC-GATACCAAAGACCTCTTACTTCAACAAACCCACCACACCCRTCATCAT---CAA-CAATCTCACACCATT-CACATACATGTCCTACCTCCATGAGCTCCAATGCAACAACTACTACTACTCCACAGTCTCGCCATAGAGGATCAGACACAGAAGGAAGGTTTCCATCATCTCCCAGCGATATCTGCCATTCGGGTGA-CTTGAGGAGAACCGCTCTACTCAGG-TCGGTTCAAATGAGAACACA-ACCATGTGGTTATACTTCAAGTCCAGGGCCAAGCAATA-TTGACGGTGAAGAGAGGATGTGTTCTAA-GTCTATGGAAGAAGATAGAGGCTATAATAGAGGGGAAGATACC
Arab1871_ELF3                                  NNNNN-NNNT-CTGATGAGC-TTCATTATAT-GTGTTATACATAA-CAC-AGGGATGATTT-ACGATTACAA-TACTCTCCCATGTCC-GAA-GACTCGG-ACGAA-GCGAGATTCTGCGAGGACCCAACAACA---------------AGCACT-AGCTCATTGCAACC-GGAGAGCCGCCCAACTAGTCCAGTTTCACCATACC-GATACCAAAGACCTCTTACTTCAACAAACCCACCACACCCATCATCAT---CAA-CAATCTCACACCATT-CACATACATGTCCTACCTCCATGAGCTCCAATGCAACAACTACTACTACTCCACAGTCTCGCCATAGAGGATCAGACACAGAAGGAAGGTTTCCATCATCTCCCAGCGATATCTGCCATTCGGGTGA-CTTGAGGAGAACCGCTCTACTCAGG-TCGGTTCAAATGAGAACACA-ACCATGTGGTTATACTTCAAGTCCAGGGCCAAGCAATA-TTGACGGTGAAGAGAGGATGTGTTCTAA-GTCTATGGAAGAAGATAGAGGCTATAATAGAGGGGAAGATANN
Arab1873_ELF3                                  NNNNN-NNNN-CTGATGAGC-TTCATTATAT-GTGTCATACATAA-CAC-AGGGATGATTT-ACCATTACAA-TACTCTCCCATGTCC-GAA-GACTCGG-ACGAA-GCGAGATTCTGCGAGGACCCAACAACA---------------AGCACT-AGCTCATTGCAACC-GGAGAGCCGCCCAACTAGTCCAGTTTCACCATACC-GATACCAAAGACCTCTTACTTCAACAAACCCACCACACCCGTCATCAT---CAA-CAATCTCACACCATT-CACATACATGTCCTACCTCCATGAGCTCCAATGCAACAACTACTACT---CCACAGTCTCGCCATAGAGGATCAGACACAGAAGGAAGGTTTCCATCATCTCCCAGCGATATCTGCCATTCGGGTGA-CTTGAGGAGAACCGCTCTACTCAGG-TCGGTTCAAATGAGGACACA-ACCATGTGGTTATACTTCAAGTCCAGGGCCAAGCAATA-TTGACGGTGAAGAGAGGATGTGTTCTAA-GTCGATGGAAGAAGATAGAGGCTATAATAGAGGGGAAGANNNN
Arab1882_ELF3                                  NNNNN-NNNN-NNNNNNNNN-NNNNNNNNNN-NNGTCGTACGTAATACCTGTGGATGGTTC-ATCATTACAA-TACTCTCCCATGTCA-GAA-GA-----------------------CGAGGACCCAACAACAACAACA---------AGCACT-AGCTCAATGCAACY-CGAGAGCCGCCTAACTAGTCATGTTTCACCATAYT-GATACCAAAAATCTCTTACTTCAACTAACTCACCACACCCGTCGTCATCCTCAA-CAATCTCACACCATC-CACACACATGTCCTACCTCCATGAGCACAGATGCAACAACTACTAAT---CCACAATCTCACCAAAGATGATAAG---------GAAGGTTCCCATCATC-----------------------------------------GCTCTACGCAAG-TCTGTTCAGATGAGAACACA-ACCTTGTGGATGTGCTTCAAGTTCAGGGCCAACCAATA-TTGACGGTGAATATAGGATGTGCTGTAA-ATCTATGGAAGAAGATGAAGGCTATAATAGAGGGGAAGATATC
Arab1886_ELF3                                  NNNNN-NNNN-CTGATGAGC-TTCATTATAT-GTGTCATACATAA-CACAGAGGATGATTT-ACCATTACAA-TACTCTCCCATGTCC-GAA-GACTCGG-ACGAA-GCGAGATTCTGCGAGGACCCAACAACA---------------AGCACT-AGCTCATTGCAACC-GGAGAGCCGCCCAACTAGTCCAGTTTCACCATACC-GATACCAAAGACCTCTTACTTCAACAAACCCACCACACCCGTCATCAT---CAA-CAATCTCACACCATT-CACATACATGTCCTACCTCCATGAGCTCCAATGCAACAACTACTACTACTCCACAGTCTCGCCATAGAGGATCAGACACAGAAGGAAGGTTTCCATCATCTCCCAGCGATATCTGCCATTCGGGTGA-CTTGAGGAGAACCGCTCTACTCAGG-TCGGTTCAAATGAGAACACA-ACCATGTGGTTATACTTCAAGTCCAGGGCCAAGCAATA-TTGACGGTGAAGAGAGGATGTGTTCTAA-GTCTATGGAAGAAGATAGAGGCTATAATAGAGGGGAAGATACC
Arab1887_ELF3                                  NNNNN-NNNN-NNNNNNNNN-NNNNNNNNNN-NNNNNNNNNNNNN-NNN-NNNNNNNNTTT-ACCATTACAA-TACTCTCCCATGTCC-GAA-GACTCGG-ACGAA-GCGAGATTCTGCGAGGACCCAACAACA---------------AGCACT-AGCTCATTGCAACC-GGAGAGCCGCCCAACTAGTCCAGTTTCACCATACC-GATACCAAAGACATCTTACTTCAACAAACCCACCACGCCCGTCATCAT---CAA-CAATCTCACACCATT-CACATACATGTCCTACCTCCATGAGCTCCAATGCAACAACTACTACTCCTCCACAGTCTCGCCATAGAGGATCAGACACAGAAGGAAGGTTTCCATCATCTCCCAGCGATATCTGCCATTCGGGTGA-CTTGAGGAGAACCGCTCTACTCAGG-TCGGTTCAAATGAGAACACA-ACCATGTGGTTATACTTCAAGTCCAGGGCCAAGCAATA-TTGACGGTGAAGAGAGGATATGTTCTAA-ATGGATGGAAGATGATAGAGTCTATAATAGAGGGGAAGTTGCC
Arab1893_ELF3                                  NNNNA-CTATGCTGATGAGC-TTCATTATAT-GTGTCATACATAA-CAC-AGGGATGATTT-ACCATTACAA-TACTCTCCCATGTCC-GAA-GACTCGG-ACGAA-GCGAGATTCTGCGAGGACCCAACAACA---------------AGCACT-AGCTCATTGCAACC-GGAGAGCCGCCCAACTAGTCCAGTTTCACCATACC-GATACCAAAGACTTCTTACTTCAACAAACCCACCACACCCGTCATCAT---CAA-CAATCT---ACCATT-CACATACATGTCCTACCTCCATGAGCTCCAATGCAACTACTACTACT---CCACAGTCTCGCCATAGAGGATCAGACACAGAAGGAAGGTTTCCATCATCTCCCAGCGATATCTGCCATTCGGGTGA-CTTGAGGAGAACCGCTCTACTCAGG-TCGGTTCAAATGAGAACACA-ACCATGTGGTTATACTTCAAGTCCAGGGCCAAGCAATA-TTGACGGTGAAGAGAGGATGTGTTCTAA-GTCGATGGAAGAAGATAGAGGCTATAATAGAGGGGAGGATACC
Arab1894_ELF3                                  NNNNN-NNNN-NNNNNNNNN-NNNNNNNNNN-NNNNNNNNNNNNN-NNN-NNNNNNNNNNN-NNCATTACAA-TACTCTCCCATGTCC-GAA-GACTCGG-ACGAA-GCGAGATTCTGCGAGGACCCAACAACA---------------AGCACT-AGCTCATTGCAACC-GGAGAGCCGCCCAACTAGTCCAGTTTCACCATACC-GATACCAAAGACTTCTTACTTCAACAAACCCACCACACCCGTCATCAT---CAA-CAATCT---ACCATT-CACATACATGTCCTACCTCCATGAGCTCCAATGCAACTACTACTACT---CCACAGTCTCGCCATAGAGGATCAGACACAGAAGGAAGGTTTCCATCATCTCCCAGCGATATCTGCCATTCGGGTGA-CTTGAGGAGAACCGCTCTACTCAGG-TCGGTTCAAATGAGAACACA-ACCATGTGGTTATACTTCAAGTCCAGAGGCAAGCAATA-TTGACGGTGAAGAGAGGANNNNNNNNNN-NNNNNNNNNNNNNNNNNNNNNNNNNNNNNNNNNNNNNNNNNNN
Arab1895_ELF3                                  NNNNN-NNNN-CTGATGAGC-TTCATTATAT-GTGTCATACATAA-CAC-AGGGATGATTT-ACCATTACAA-TACTCTCCCATGTCC-GAA-GACTCGG-ACGAA-GCGAGATTCTGCGAGGACCCAACAACA---------------AGCACT-AGCTCATTGCAACC-GGAGAGCCGCCCAACTAGTCCAGTTTCACCATACC-GATACCAGAGACCTCTTACTTCAACAAACCCACCACACCCGTCATCAT---CAA-CAATCTCACACCATT-CACTTACATGTCCTACCTCCATGAGCTCCAGTGCAACAACTACTACT---CCACAGTCTCGCCATAGAGGATCAGACACAGAAGGAAAGTTTCCATCATCTCCCAGCGATATCTGCCATTCGGGTGA-CTTGAGGAGAACCGCTCTACTCAGG-TCGGTTCAAATGAGAACACA-ACCATGTGGTTATACTTCAAGTCCAGGGCCAAGCAATA-TTGACGGTGAAGAGAGGATGTGTTCTAA-GTCTATGGAAGAAGATAGAGGCTATAATAGAGGGGAAGATACC
Arab1896_ELF3                                  NNNNN-NNNN-CTGATGAGC-TTCATTATAT-GTGTCATACATAA-CACAGGAGATGATTT-ACCATTACAA-TACTCTCCCATGTCC-GAA-GACTCGG-ACGAA-GCGAGATTCTGCGAGGACCCAACAACA---------------AGCACT-AGCTCATTGCAACC-GGAGAGCCGCCCAACTAGTCCAGTTTCACCATACC-GATACCAAAGACATCTTACTTCAACAAACCCACCACACCCGTCATCAT---CAA-CAATCTCACACCATT-CACTTACATGTCCTACCTCCATGAGCTCCAGTGCAACAACTACTACTCCTCCACAGTCTCGCCATAGAGGATCAGACACAGAAGGAAGGTTTCCATCATCTCCCAGCGATATCTGCCATTCGGGTGA-CTTGAGGAGAACCGCTCTACTCAGG-TCGGTTCAAATGAGAACACA-ACCATGTGGTTATACTTCAAGTCCAGGGCCAAGCAATA-TTGACGGTGAAGAGAGGATATGTTCTAA-GTCGATGGAAGAAGATAGAGGCTATAATAGAGGGGAAGATACC
Arab1897_ELF3                                  NNTAA-CTATCATGATGAGC-TTCATTATATGGTGTCATACATAA-CACAGAGGATGATTT-ACCATTACAA-TACTCTCCCATGTCC-GAA-GACTCGG-ACGAA-GCGAGATTCTGCGAGGACCCAACAACA---------------AGCACT-AGCTCATTGCAACC-GGAGAGCCGCCCAACTAGTCCAGTTTCACCATACC-GATACCAAAGACCTCTTACTTCAACAAACCCACCACACCCGTCATCAT---CAA-CAATCTCACACCATT-CACTTACATGTCCTACCTCCATGAGCTCCAGTGCAACAACTACTACT---CCACAGTCTCGCCATAGAGGATCAGACACAGAAGGAAGGTTTCCATCATCTCCCAGCGATATCTGCCATTCGGGTGA-CTTGAGGAGAACCGCTCTACTCAGG-TCGGTTCAAATGAGAACACA-ACCATGTGGTTATACTTCAAGTCCAGGGCCAAGCAATA-TTGACGGTGAAGAGAGGATGTGTTCTAA-GTCGATGGAAGAAGATAGAGGCTATAATAGAGGGGAAGATACC
Arab1900_ELF3                                  CATAA-CTAT-CTGATGAGC-TTCATTATAT-GTGTCATACATAA-CAC-AGGGATGATTT-ACCATTACAA-TACTCTCCCATGTCC-GAA-GACTCGG-ACGAA-GCGAGATTCTGCGAGGACCCAACAACA---------------AGCACT-AGCTCATTGCAACC-GGAGAGCCGCCCAACTAGTCCAGTTTCACCATACC-GATACCAAAGACCTCTTACTTCAACAAACCCACCACACCCGTCATCAT---CAA-CAATCTCACACCATT-CACATACATGTCCTACCTCCATGAGCTCCAATGCAACAACTACTACTACTCCACAGTCTCGCCATAGAGGATCAGACACAGAAGGAAGGTTTCCATCATCTCCCAGCGATATCTGCCATTCGGGTGA-CTTGAGGAGAACCGCTCTACTCAGG-TCGGTTCAAATGAGAACACA-ACCATGTGTTTATACTTCAAGTCCAGGGCCAAGCAATA-TTGACGGTGAAGAGAGGATGTGTTCTAA-GTCTATGGAAGAAGATAGAGGCTATAATAGAGGGGAAGATACC
Arab1901_ELF3                                  CTTAA-TTAT-TTGATAAGC-TCCATTATAT-GGTTCATCCATAC-CAC-AGGGATGATTT-ACCATTACAA-TACTCTCCCATGTCC-GAA-GACTCGG-ACGAA-GCGAGATTCTGCGAGGACCCAACAACA---------------AGCACT-AGCTCATTGCAACC-GGAGAGCCGCCCAACTAGTCCAGTTTCACCATACC-GATACCAAAGACCTCTTACTTCAACAAACCCACCACACCCGTCATCAT---CAA-CAATCTCACACCATT-CACATACATGTCCTACCTCCATGAGCTCCAATGCAACAACTACTACTACTCCACAGTCTCGCCATAGAGGATCAGACACAGAAGGAAGGTTTCCATCATCTCCCAGCGATATCTGCCATTCGGGTGA-CTTGAGGAGAACCGCTCTACTCAGG-TCGGTTCAAATGAGAACACA-ACCATGTGGTTATACTTCAAGTCCAGGGCCAAGCAATA-TTGACGGTGAAGAGAGGNNNNNNNNNNN-NNNNNNNNNNNNNNNNNNNNNNNNNNNNNNNNNNNNNNNNNNN
Arab1902_ELF3                                  NNNNN-NNNN-CTGATGAGC-TTCATTATAT-GTGTCATACATAA-CAC-AGGGATGATTT-ACCATTACAA-TACTCTCCCATGTCC-GAA-GACTCGG-ACGAA-GCGAGATTCTGCGAGGACCCAACAACA---------------AGCACT-AGCTCATTGCAACC-GGAGAGCCGCCCAACTAGTCCAGTTTCACCATACC-GATACCAAAGACCTCTTACTTCAACAAACCCACCACACCCGTCATCAT---CAA-CAATCTCACACCATT-CACATACATGTCCTACCTCCATGAGCTCCAATGCAACAACTACTACTACTCCACAGTCTCGCCATAGAGGATCAGACACAGAAGGAAGGTTTCCATCATCTCCCAGCGATATCTGCCATTCGGGTGA-CTTGAGGAGAACCGCTCTACTCAGG-TCGGTTCAAATGAGAACACA-ACCATGTGGTTATACTTCAAGTCCAGGGCCAAGCAATA-TTGACGGTGAAGAGAGGATGTGTTCTAA-ATCTATGGAAGAAGATAGAGGCTATAATAGAGGGGAAGNNNNN
Arab1905_ELF3                                  NNNNN-NNNN-NNNNNNNNN-NNNNNNNNNN-NNNNNNNNNNNNN-NNN-NNNNNNNNNNN-NNNNNNNNNA-TACTCTCCCATGTCC-GAA-GACTCGG-ACGAA-GCGAGATTCTGCGAGGACCCAACAACA---------------AGCACT-AGCTCATTGCAACT-GGAGAGCCGCCCAACTAGTCCAGTTTCACCATACC-GATACCAAAGACCTCTTACTTCAACAAACCCACCACACCCGTCATCAT---CAA-CAATCTCACACCATT-CACATACATGTCCTACCTCCATGAGCTCCAATGCAACAACTACTACTACTCCACAGTCTCGCCATAGAGGATCAGACACAGAAGGAAGGTTTCCATCATCTCCCAGCGATATCTGCCATTCGGGTGA-CTTGAGGAGAACCGCTCTACTCAGG-TCGGTTCAAATGAGAACACACACCATGTGGTTATACTTCAAGTCCAGGGCCAAGCAATA-TTGACGGTGAAGAGAGGATGTGTTCNNN-NNNNNNNNNNNNNNNNNNNNNNNNNNNNNNNNNNNNNNNNNNN
Arab1908_ELF3                                  NNNNN-CTAT-TTGATGAGC-TTCATTATAT-GTGTCATACATAA-CAC-AGGGACGATTT-ACCATTACAA-TACTCTCCCATGTCC-GAA-GACTCGG-ACGAA-GCGAGATTCTGCGAGGACCCAACAACA---------------AGCACT-AGCTCATTGCAACC-GGAGAGCCGCCCAACTAGTCCAGTTTCACCATACC-GATACCAAAGACCTCTTACTTCAACAAACCCACCACACCCGTCATCAT---TAA-CAATCTCACACCATT-CACATACATGTCCTACCTCCATGAGCTCCAATGCAACAACCACTACTACTCCACAGTCTCGCCATAGAGGATCAGACACAGAAGGAAGGTTTCCATCATCTCCCAGCGATATCTGCCATTCGGGTGA-CTTGAGGAGAACCGCTCTACTCAGG-TCGGTTCAAATGAGGACACA-ACCATGTGGTTATACTTCAAGTCCAGGGCCAAGCAATA-TTGACGGTGAAGAGAGGATGTGNNNNNN-NNNNNNNNNNNNNNNNNNNNNNNNNNNNNNNNNNNNNNNNNNN
Arab1909_ELF3                                  NNNNN-NNNN--TGATGAGC-TTCATTATAT-GTGTCATACATAA-CAC-AGGGACGATTT-ACCATTACAA-TACTCTCCCATGTCC-GAA-GACTCGG-ACGAA-GCGAGATTCTGCGAGGACCCAACAACA---------------AGCACT-AGCTCATTGCAACC-GGAGAGCCGCCCAACTAGTCCAGTTTCACCATACC-GATACCAAAGACCTCTTACTTCAACAAACCCACCACACCCGTCATCAT---TAA-CAATCTCACACCATT-CACATACATGTCCTACCTCCATGAGCTCCAATGCAACAACCACTACTACTCCACAGTCTCGCCATAGAGGATCAGACACAGAAGGAAGGTTTCCATCATCTCCCAGCGATATCTGCCATTCGGGTGA-CTTGAGGAGAACCGCTCTACTCAGG-TCGGTTCAAATGAGGACACA-ACCATGTGGTTATACTTCAAGTCCAGGGCCAAGCAATA-TTGACGGTGAAGAGAGGATGTGTTCTAA-NNNNNNNNNNNNNNNNNNNNNNNNNNNNNNNNNNNNNNNNNNN
Arab1912_ELF3                                  NNNNN-NNNN-NNNNNNNGT-TTCATTATAT-GTGTCATACATAA-CACCAGGGATGTTTT-ACCATTACAAATACTCTCCCATGTCC-GAA-GACTCGG-ACGAT-GCGAGATTCTGCGAGGACCCAACAACA---------------AGCACT-AGCTCATTGCAACC-GGAGAGCCGCCCAACTAGTCCAGTTTCACCATACC-GATACCAAAGACCTCTTACTTCAACAAACCCACCACACCCGTCATCAT---CAA-CAATCTCACACCATT-CACATACATGTCCTACCTCCATGAGCTCCAATGCAACAACTACTACTACTTCACAGTCTCGCCATAGAGGATCAGACACAGAAGGAAGGTTTCCATCATCTCCCAGCGATATCTGCCATTCGGGTGA-CTTGAGGAGAACCGCTCTACTCAGG-TCGGTTCAAATGAGAACACA-ACCATGTGGTTATACTTCAAGTCCAGGGCCAAGCAATA-TTGACGGTGAAGAGAGGATGTGTTCTAA-ATGATTGGAAGAAGATAGAGGCTATAATAGAGGGGAAGANNNN
Arab1913_ELF3                                  CATAA-CTAT-CTGATGAGC-TTCATTATAT-GTGTCATACATAA-CAC-AGGGATGATTT-ACCATTACAA-TACTCTCCCATGTCC-GAA-GACTCGG-ACGAT-GCGAGATTCTGCGAGGACCCAACAACA---------------AGCACT-AGCTCATTGCAACC-GGAGAGCCGCCCAACTAGTCCAGTTTCACCATACC-GATACCAAAGACCTCTTACTTCAACAAACCCACCACACCCGTCATCAT---CAA-CAATCTCACACCATT-CACATACATGTCCTACCTCCATGAGCTCCAATGCAACAACTACTACTACTCCACAGTCTCGCCATAGAGGATCAGACACAGAAGGAAGGTTTCCATCATCTCCCAGCGATATCTGCCATTCGGGTGA-CTTGAGGAGAACCGCTCTACTCAGG-TCGGTTCAAATGAGAACACA-ACCATGTGGTTATACTTCAAGTCCAGGGCCAAGCAATA-TTGACGGTGAAGAGAGGATGTGTTCTAA-GTCTATGGAAGAAGATAGAGGCTATAATAGAGGGGAAGATACC
Arab1915_ELF3                                  CATAA-CTAT-CTGATGAGC-TTCATTATAT-GTGTCATACATAA-CACAGAGGATGATTT-ACCATTACAA-TACTCTCCCATGTCC-GAA-GACTCGG-ACGAT-GCGAGATTCTGCGAGGACCCAACAACA---------------AGCACT-AGCTCATTGCAACC-GGAGAGCCGCCCAACTAGTCCAGTTTCACCATACC-GATACCAAAGACCTCTTACTTCAACAAACCCACCACACCCGTCATCAT---CAA-CAATCTCACACCATT-CACATACATGTCCTACCTCCATGAGCTCCAATGCAACAACTACTACTACTCCACAGTCTCGCCATAGAGGATCAGACACAGAAGGAAGGTTTCCATCATCTCCCAGCGATATCTGCCATTCGGGTGA-CTTGAGGAGAACCGCTCTACTCAGG-TCGGTTCAAATGAGAACACA-ACCATGTGGTTATACTTCAAGTCCAGGGCCAAGCAATA-TTGACGGTGAAGAGAGGATGTGTTCTAA-GTCTATGGAAGAAGATAGAGGCTATAATAGAGGGGAAGATACC
Arab1916_ELF3                                  CATAA-CTAT-CTGATGAGC-TTCATTATAT-GTGTCATACATAA-CAC-AGGGATGATTT-ACCATTACAA-TACTCTCCCATGTCC-GAA-GACTCGG-ACGAA-GCGAGATTCTGCGAGGACCCAACAACA---------------AGCACT-AGCTCATTGCAACC-SGAGAGCCGCCCAACTAGTCCAGTTTCACCATACC-GATACCAGAGACCTCTTACTTCAACAAACCCACCACACCCGTCATCAT---CAA-CAATCTCACACCATT-CACTTACATGTCCTACCTCCATGAGCTCCAGTGCAACAACTACTACT---CCACAGTCTCGCCATAGAGGATCAGACACAGAAGGAAGGTTTCCATCATCTCCCAGCGATATCTGCCATTCGGGTGA-CTTGAGGAGAACCGCTCTACTCAGG-TCGGTTCAAATGAGAACACA-ACCATGTGGTTATACTTCAAGTCCAGGGCCAAGCAATA-TTGACGGTGAAGAGAGGATGTGTTCTAA-GTCTATGGAAGAAGATAGAGGCTATAATAGAGGGGAAGATACC
Arab1917_ELF3                                  NATAA-CTATGCTGATGAGC-TTCATTATAT-GTGTCATACATAA-CAC-AGGGACGATTT-ACCATTACAA-TACTCTCCCATGTCC-GAA-GACTCGG-ACGAA-GCGAGATTCTGCGAGGACCCAACAACA---------------AGCACT-AGCTCATTGCAACC-GGAGAGCCGCCCAACTAGTCCAGTTTCACCATACC-GATACCAGAGACCTCTTACTTCAACAAACCCACCACACCCGTCATCAT---CAA-CAATCTCACACCATT-CACTTACATGTCCTACCTCCATGAGCTCCAGTGCAACAACTACTACT---CCACAGTCTCGCCATAGAGGATCAGACACAGAAGGAAGGTTTCCATCATCTCCCAGCGATATCTGCCATTCGGGTGA-CTTGAGGAGAACCGCTCTACTCAGG-TCGGTTCAAATGAGAACACA-ACCATGTGGTTATACTTCAAGTCCAGGGCCAAGCAATA-TTGACGGTGAAGAGAGGATGTGTTCTAA-GTCGATGGAAGAAGATAGAGGCTATAATAGAGGGGAAGATACN
Arab1919_ELF3                                  CATAA-CTAT-CTGATGAGC-TTCATTATAT-GTGTCATACATAA-CAC-AGGGATGATTT-ACCATTACAA-TACTCTCCCATGTCC-GAA-GACTCGG-ACGAA-GCGAGATTCTGCGAGGACCCAACAACA---------------AGCACT-AGCTCATTGCAACC-GGAGAGCCGCCCAACTAGTCCAGTTTCACCATACC-GATACCAGAGACCTCTTACTTCAACAAACCCACCACACCCGTCATCAT---CAA-CAATCTCACACCATT-CACTTACATGTCCTACCTCCATGAGCTCCAGTGCAACAACTACTACT---CCACAGTCTCGCCATAGAGGATCAGACACAGAAGGAAGGTTTCCATCATCTCCCAGCGATATCTGCCATTCGGGTGA-CTTGAGGAGAACCGCTCTACTCAGGGTCGGTTCAAATGAGAACACA-ACCATGTGGTTATACTTCAAGTCCAGGGCCAAGCAATA-TTGACGGTGAAGAGAGGATGTGTTCTAA-GTCTATGGAAGAAGATAGAGGCTATAATAGAGGGGAAGATACC
Arab1921_ELF3                                  CATAA-CTAT-CTGATGAGC-TTCATTATAT-GTGTCATACATAA-CAC-AGGGATGATTT-ACCATTACAA-TACTCTCCCATGTCC-GAA-GACTCGG-ACGAA-GCGAGATTCTGCGAGGACCCAACAACA---------------AGCACT-AGCTCATTGCAACC-CGAGAGCCGCCCAACTAGTCCAGTTTCACCATACC-GATACCAGAGACCTCTTACTTCAACAAACCCACCACACCCGTCATCAT---CAA-CAATCTCACACCATT-CACTTACATGTCCTACCTCCATGAGCTCCAGTGCAACAACTACTACT---CCACAGTCTCGCCATAGAGGATCAGACACAGAAGGAAGGTTTCCATCATCTCCCAGCGATATCTGCCATTCGGGTGA-CTTGAGGAGAACCGCTCTACTCAGG-TCGGTTCAAATGAGAACACA-ACCATGTGGTTATACTTCAAGTCCAGGGCCAAGCAATA-TTGACGGTGAAGAGAGGATGTGTTCTAA-GTCTATGGAAGAAGATAGAGGCTATAATAGAGGGGAAGATACC
Arab1926_ELF3                                  NATAAACTAT-CTGATGAGC-TTCATTATAT-GTGTCATACATAA-CAC-AGGGATGATTT-ACCATTACAA-TACTCTCCCATGTCC-GAA-GACTCGG-ACGAA-GCGAGATTCTGCGAGGACCCAACAACA---------------AGCACT-AGCTCATTGCAACC-GGAGAGCCGCCCAACTAGTCCAGTTTCACCATACC-GATACCAAAGACCTCTTACTTCAACAAACCCACCACACCCGTCATCAT---CAA-CAATCTCACACCATT-CACATACATGTCCTACCTCCATGAGCTCCAATGCAACAACTAMTACTACTCCACAGTCTCGCCATAGAGGATCAGACACAGAAGGAAGGTTTCCATCATCTCCCAGCGATATCTGCCATTCGGGTGA-CTTGAGGAGAACCGCTCTACTCAGG-TCGGTTCAAATGAGAACACA-ACCATGTGGTTATACTTCAAGTCCAGGGCCAAGCAATA-TTGACGGTGAAGAGAGGATGTGTTCTAA-GTCTATGGAAGTAGATAGAGGCTATAATAGAGGGGAAGTTACC
Arab1927_ELF3                                  NNNNN-NNNN-NNGATGAGC-TTCATTATAT-GTGTCATACATAA-CAC-AGGGATGATTT-ACCATTACAA-TACTCTCCCATGTCC-GAA-GACTCGG-ACGAA-GCGAGATTCTGCGAGGACCCAACAACA---------------AGCACT-AGCTCATTGCAACC-GGAGAGCCGCCCAACTAGTCCAGTTTCACCATACC-GATACCAAAGACCTCTTACTTCAACAAACCCACCACACCCGTCATCAT---CAA-CAATCTCACACCATT-CACATACATGTCCTACCTCCATGAGCTCCAATGCAACAACTAATACTACTCCACAGTCTCGCCATAGAGGATCAGACACAGAAGGAAGGTTTCCATCATCTCCCAGCGATATCTGCCATTCGGGTGA-CTTGAGGAGAACCGCTCTACTCAGG-TCGGTTCAAATGAGAACACA-ACCATGTGGTTATACTTCAAGTCCAGGGCCAAGCAATA-TTGACGGTGAAGAGAGGATGTGTTCTAA-GTCTATGGAAGAAGATAGAGGCTATAATAGAGGGGAAGATACC
Arab1932_ELF3                                  NNNNN-NNNN-NNNNNNNNN-NNNNNNNNNN-NNNNNNNNNNNNN-NNN-NGGGACGATTT-ACCATTACAA-TACTCTCCCATGTCC-GAA-GACTCGG-AGGAA-GCGAGATTCTGCGAGGACCCAACAACA---------------AGCACT-AGCTCATTGCAACC-GGAGAGCCGCCCAACTAGTCCAGTTTCACCATACC-GATACCAAAGACCTCTTACTTCAACAAACCCACCACACCCGTCATCAT---CAA-CAATCTCACACCATT-CACATACATGTCCTACCTCCATGAGCTCCAATGCAACAACTACTACTACTCCACAGTCTCGCCATAGAGGATCAGACACAGAAGGAAGGTTTCCATCATCTCCCAGCGATATCTGCCATTCGGGTGA-CTTGAGGAGAACCGCTCTACTCAGG-TCGGTTCAAATGAGAACACA-ACCATGTGGTTATACTTCAAGTCCAGGGCCAAGCAATA-TTGACGGTGAAGAGAGGATGTGTTCTAA-AAGTATGGAANNNNNNNNNNNNNNNNNNNNNNNNNNNNNNNNN
Arab1934_ELF3                                  CATAA-CTAT-CTGATGAGC-TTCATTATAT-GTGTCATACATAA-CAC-AGGGATGATTT-ACCATTACAA-TACTCTCCCATGTCC-GAA-GACTCGG-AGGAA-GCGAGATTCTGCGAGGACCCAACAACA---------------AGCACT-AGCTCATTGCAACC-GGAGAGCCGCCCAACTAGTCCAGTTTCACCATACC-GATACCAAAGACCTCTTACTTCAACAAACCCACCACACCCGTCATCAT---CAA-CAATCTCACACCATT-CACATACATGTCCTACCTCCATGAGCTCCAATGCAACAACTACTACTACTCCACAGTCTCGCCATAGAGGATCAGACACAGAAGGAAGGTTTCCATCATCTCCCAGCGATATCTGCCATTCGGGTGA-CTTGAGGAGAACCGCTCTACTCAGG-TCGGTTCAAATGAGAACACA-ACCATGTGGTTATACTTCAAGTCCAGGGCCAAGCAATA-TTGACGGTGAAGAGAGGATGTGTTCTAA-GTCTATGGAAGAAGATAGAGGGTATAATAGAGGGGAAGATACC
Arab1946_ELF3                                  NNNNN-NNNN-NNNNNNNNN-NNNNNNNNNN-NNNNNNNNNNNNN-NNN-NNNNNNNNNNC-ATCATTACAA-TACTCTCCCATGTCA-GAA-G-----------------------CCGAGGACCCAACAACAACAACA---------AGCACT-AGCTCAATGCAACC-CGAGAGCCGCCTAACTAGCCATGTTTCACAATACT-GATACCAAAAATCTCTTACTTCAACTAACTCACCACACCCGTCGTCGTCCTCAA-CAATCTCACACCATC-CACACACATGTCCTACCTCCATGAGCACCGATGCAACAACTACTAAT---CCACAATCTCACCAAAGATGATAAG---------GAAGGTTCCCATCATC-----------------------------------------GCTCTACGCAAG-TCTGTTCAGATGAGAACACA-ACCTTGTGGATGTGCTTCAAGTTCAGGGCCAACCAATA-TTGACGGTGAATATAGGATGTGCTGTAAAATCTANNNNNNNNNNNNNNNNNNNNNNNNNNNNNNNNNNNNNN
Arab1949_ELF3                                  CATAA-CTAT-CTGATGAGC-TTCATTATAT-GTGTCATACATAA-CTC-AGGGATGATTT-ACCATTACAA-TACTCTCCCATGTCC-GAA-GACTCGG-ACGAA-GCGAGATTCTGCGAGGACCCAACAACA---------------AGCACT-AGCTCATTGCAACC-GGAGAGCCGCCCAACTAGTCCAGTTTCACCATACC-GATACCAAAGACCTCTTACTTCAACAAACCCACCACACCCGTCATCAT---CAA-CAATCTCACACCATT-CACATACATGTCCTACCTCCATGAGCTCCAATGCAACAACTACTACTACTCCACAGTCTCGCCATAGAGGATCAGACACAGAAGGAAGGTTTCCATCATCTCCCAGCGATATCTGCCATTCGGGTGA-CTTGAGGAGAACCGCTCTACTCAGG-TCGGTTCAAATGAGAACACA-ACCATGTGTTTATACTTCAAGTCCAGGGCCAAGCAATA-TTGACGGTGAAGAGAGGATGTGTTCTAA-GTCTATGGAAGAAGATAGAGGCTATAATAGAGGGGAAGATACC
Arab1950_ELF3                                  CATAA-CTAT-CTGATGAGC-TTCATTATAT-GTGTCATACATAA-CTC-AGGGATGATTT-ACCATTACAA-TACTCTCCCATGTCC-GAA-GACTCGG-ACGAA-GCGAGATTCTGCGAGGACCCAACAACA---------------AGCACT-AGCTCATTGCAACC-GGAGAGCCGCCCAACTAGTCCAGTTTCACCATACC-GATACCAAAGACCTCTTACTTCAACAAACCCACCACACCCGTCATCAT---CAA-CAATCTCACACCATT-CACATACATGTCCTACCTCCATGAGCTCCAATGCAACAACTACTACTACTCCACAGTCTCGCCATAGAGGATCAGACACAGAAGGAAGGTTTCCATCATCTCCCAGCGATATCTGCCATTCGGGTGA-CTTGAGGAGAACCGCTCTACTCAGG-TCGGTTCAAATGAGAACACA-ACCATGTGTTTATACTTCAAGTCCAGGGCCAAKCAATA-TTGACGGTGAAGAGAGGATGTGTTCTAA-GTCTATGGAAGAAGATAGAGGCTATAATAGAGGGGGAAGATAC
Arab1960_ELF3                                  CATAA-CTAT-CTGACGAGA-TTCATTATAT-GTGTCGTACATAA-CAC-AGGGATGATTT-ACCATTACAA-TATTCTCCAATGTCC-GAA-GACTCGG-ATGAA-GCGAGATTCTGTGAGGACCCAACAACAACAACA---------AGCACT-AGCTCATCGCAACC-CGAGAGCCGCCCAACTAGTCCAATTTCACCATACC-GATACCAAAGACCTCTTACTTCAACAAACCCACCACACCCGTCACCAT---CGA-CAATCTCACACCATT-CACATACATGTCCTACCTCCATGAGCTCCAATGCAACAACTACTACTTCTCCACAGTCTCGCCATAGAGGATCAGACACAGAAGGAAGGTTTCCATCATCTCCCAGCGATATCTGTCATTCGGGTGA-CTTGAGGAGAACCGCTCTACTCAGG-TCAGTTCAAATGAGAACACA-ACCATGTGGTTATACTTCAAGTCCAGGGCCAAGCAATA-TTGACGGTGAAGAGAGGATGTGTTCNNN-NNNNNNNNNNNNNNNNNNNNNNNNNNNNNNNNNNNNNNNNNNN
Arab1962_ELF3                                  CATAA-CTAT-CTGATGAGC-TTCATTATAT-GTGTCATACATAA-CAC-AGGGATGATTT-ACCATTACAA-TACTCTCCCATGTCC-GAA-GACTCGG-ACGAA-GCGAGATTCTGCGAGGACCCAACAACA---------------AGCACT-AGCTCATTGCAACC-GGAGAGCTGCCCAACTAGTCCAGTTTCACCATACC-GATACCAAAGACCTCTTACTTCAACAAACCCACYACACCCGTCATCAT---CAA-CAATCTCACACCATT-CACATACATGTCCTMCCTCCATGAGCTCCAATGCAACAACTACTACTACTCCACAGTCTCGCCATAGAGGATCAGACACAGAAGGAAGGTTTCCATCATCTCCCAGYGATATCTGCCATTCGGGTGA-CTTGAGGAGAACCGCTCTACTCAGG-TCGGTTCAAATGAGAACACA-ACCATGTGGTTATACTTCAAGTCCAGGGCCAAGCWATA-TTGACGGTGAAGAGAGGATGTGTTCTAA-GTCTATGGAAGAAGATAGAGGCTATAATAGAGGGGAAGATACC
Arab1964_ELF3                                  NATAAACTAT-TTGATGAGC-TTCATTATAT-GTGTCATACATAA-CAC-AGGGATGATTTTACCATTACAA-TACTCTCCCATGTCC-GAA-GACTCGG-ACGAA-GCGAGATTCTGCGAGGACCCAACAACA---------------AGCACT-AGCTCATTGCAACC-GGAGAGCCGCCCAACTAGTCCAGTTTCACCATACC-GACACCAAAGACCTCTTACTTCAACAAACCCACCACACCCGTCATCAT---CAA-CAATCTCACACCATT-CACATACATGTCCTACCTCCATGAGCTCCAATGCAACAACTACTACTACTCCACAGTCTCGCCATAGAGGATCAGACACAGAAGGAAGGTTTCCATCATCTCCCAGCGATATCTGCCATTCGGGTGA-CTTGAGGAGAACCGCTCTACTCAGG-TCGGTTCAAATGAGAACACA-ACCATGTGGTTATACTTCAAGTCCAGGGCCAAGCAATA-TTGACGGTGAAGAGAGGATGTGTTCNNN-NNNNNNNNNNNNNNNNNNNNNNNNNNNNNNNNNNNNNNNNNNN
Arab1965_ELF3                                  CATAA-CTAT-CTGATGAGC-TTCATTATAT-GTGTCATACATAA-CAC-AGGGATGATTT-ACCATTACAA-TACTCTCCCATGTCC-GAA-GACTCGG-ACGAA-GCGAGATTCTGCGAGGACCCAACAACA---------------AGCACT-AGCTCATTGCAACC-GGAGAGCCGCCCAACTAGTCCAGTTTCACCATACC-GACACCAAAGACCTCTTACTTCAACAAACCCACCACACCCGTCATCAT---CAA-CAATCTCACACCATT-CACATACATGTCCTACCTCCATGAGCTCCAATGCAACAACTACTACTACTCCACAGTCTCGCCATAGAGGATCAGACACAGAAGGAAGGTTTCCATCATCTCCCAGCGATATCTGCCATTCGGGTGA-CTTGAGGAGAACCGCTCTACTCAGG-TCGGTTCAAATGAGAACACA-ACCATGTGGTTATACTTCAAGTCCAGGGCCAAGCAATA-TTGACGGTGAAGAGAGGATGTGTTCTAA-GTCTATGGAAGAAGATAGAGGCTATAATAGAGGGGAAGATACC
Arab1966_ELF3                                  NNNNN-NNNN-NNNNNNNNN-NNNNNNNNNN-NNNNNNNNNNNNN-NNN-NNGGATGATTT-ACCATTACAA-TACTCTCCCATGTCC-GAA-GACTCGG-ACGAA-GCGAGATTCTGCGAGGACGCAGCAACA---------------AGCACT-AGCTCATTGCAACC-GGAGAGCCGCCCAACTAGTCCAGTTTCACCATACC-GATACCAAAGACCTCTTACTTCAACAAACCCACCACACCCGTCATCAT---CAA-CAATCTCACACCATT-CACATACATGTCCTACCTCCATGAGCTCCAATGCAACAACTACTACTACTCCACAGTCTCGCCATAGAGGATCAGACACAGAAGGAAGGTTTCCATCATCTCCCAGCGATATCTGCCATTCGGGTGA-CTTGAGGAGAACTGCTCTACTCAGG-TCGGTTCAAATGAGAACACA-ACCATGTGGTTATACTTCAAGTCCAGGGCCAAGCAATA-TTGACGGTGAAGAGAGGATGTGTTCTAA-GTCTATGGAAGNNNNNNNNNNNNNNNNNNNNNNNNNNNNNNNN
Arab1968_ELF3                                  NNNAA-CTAT-CTGATGAGC-TTCATTATAT-GTGTCATACATAA-CACAGGGCATCATTT-ACCATTACAA-TACTCTCCCATGTCC-GAA-GACTCGG-ACGAA-GCGAGATTCTGCGAGGACCCAACAACA---------------AGCACT-AGCTCATTGCAACC-GGAGAGCCGCCCAACTAGTCCAATTTCACCATACC-GATACCAAAGACCTCTTACTTCAACAAACCCACCACACCCGTCATCAT---CAA-CAATCTCACACCATT-CACATACATGTCCTACCTCCATGAGCTCCAATGCAACAACTACTACTACTCCACAGTCTCGCCATAGAGGATCAGACACAGAAGGAAGGTTTCCATCATCTCCCAGCGATATCTGCCATTCGGGTGA-CTTGAGGAGAACCGCTCTACTCAGG-TCGGTTCAAATGAGAACACA-ACCATGTGGTTATACTTCAAGTCCAGGGGCAAGCAATA-TTGACGGTGAAGAGAGGATGTGTTCTAA-GTCTATGGAAGAAGATAGAGGCTATAATAGAGGGGAAGATAAT
Arab1969_ELF3                                  NNNNN-NNNN-NNGATGAGC-TTCATTATAT-GTGTCATACATAA-CACAGAGGATGATTT-ACCATTACAA-TACTCTCCCATGTCC-GAA-GACTCGG-ACGAA-GCGAGATTCTGCGAGGACGCAGCAACA---------------AGCACT-AGCTCATTGCAACC-GGAGAGCCGCCCAACTAGTCCAGTTTCACCATACC-GATACCAAAGACCTCTTACTTCAACAAACCCACCACACCCGTCATCAT---CAA-CAATCTCACACCATT-CACATACATGTCCTACCTCCATGAGCTCCAATGCAACAACTACTACTACTCCACAGTCTCGCCATAGAGGATCAGACACAGAAGGAAGGTTTCCATCATCTCCCAGCGATATCTGCCATTCGGGTGA-CTTGAGGAGAACTGCTCTACTCAGG-TCGGTTCAAATGAGAACACA-ACCATGTGGTTATACTTCAAGTCCAGGGCCAAGCAATA-TTGACGGTGAAGAGAGGATGTGTTCTAA-GTCTATGGAAGAAGATAGAGGCTATAATAGAGGGGAAGATACC
Arab1971_ELF3                                  CATAA-CTAT-CTGATGAGC-TTCATTACAT-GTGTCATACATAA-CAC-AGGGATGATTT-ACCATTACAA-TACTCTCCCATGTCC-GAA-GACTCGG-ACGAA-GCGAGATTCTGCGAGGACCCAACAACA---------------AGCACT-AGCTCATTGCAACC-GGAGAGCCGCCCAACTAGTCCAGTTTCACCATACC-GATACCAAAGACCTCTTACTTCAACAAACCCACCACACCCGTCATCAT---CAA-CAATCTCACACCATT-CACATACATGTCCTACCTCCATCAGCTCCAATGCAACAACTACTACTACTCCACAGTCTCGCCATAGAGGATCAGACACAGAAGGAAGGTTTCCATCATCTCCCAGCGATATCTGCCATTCGGGTGA-CTTGAGGAGAACCGCTCTACTCAGG-TCGGTTCAAATGAGAACACA-ACCATGTGGTTATACTTCAAGTCCAGGGCCAAGCAATA-TTGACGGTGAAGAGAGGATGTGTTCTAA-GTCTATGGAAGTAGATAGAGGCTATAATAGAGGGGAAGNNNNN
Arab1982_ELF3                                  NNNNN-NNNN-NNNNNNNNN-NNNNNNNNNN-NNNNNNNNNNNNN-NNN-NNNNNNNNNNN-ACCATTACAA-TACTCTCCCATGTCC-GAA-GACTCGG-ACGAA-GCGAGATTCTGCGAGGACCCAACAACA---------------AGCACT-AGCTCATTGCAACC-GGAGAGCTGCCCAACTAGTCCAGTTTCACCATACC-GATACCAAAGACCTCTTACTTCAACAAACCCACTACACCCGTCATCAT---CAA-CAATCTCACACCATT-CACATACATGTCCTACCTCCATGAGCTCCAATGCAACAACTACTACTACTCCACAGTCTCGCCATAGAGGATCAGACACAGAAGGAAGGTTTCCATCATCTCCCAGTGATATCTGCCATTCGGGTGA-CTTGAGGAGAACCGCTCTACTCAGG-TCGGTTCAAATGAGAACACA-ACCATGTGGTTATACTTCAAGTCCAGGGCCAAGCGATA-TTGACGGTGAAGAGAGGATGTGTTCTAA-NNNNNNNNNNNNNNNNNNNNNNNNNNNNNNNNNNNNNNNNNNN
Arab1984_ELF3                                  CATAA-CTAT-CTGATGAGC-TTCATTATAT-GTGTCATACATAA-CAC-AGGGATGATTT-ACCATTACAA-TACTCTCCCATGTCC-GAA-GACTCGG-ACGAA-GCGAGATTCTGCGAGGACCCAACAACA---------------AGCACT-AGCTCATTGCAACC-GGAGAGCCGCCCAACTAGTCCAGTTTCACCATACC-GATACCAAAGACCTCTTACTTCAACAAACCCACCACACCCGTCATCAT---CAA-CAATCTCACACCATT-CACATACATGTCCTACCTCCATGAGCTCCAATGCAACAACTACTACTACTCCACAGTCTCGCCATAGAGGATCAGACACAGAAGGAAGGTTTCCATCATCTCCCAGCGATATCTGCCATTCGGGTGA-CTTGAGGAGAACCGCTCTACTCAGG-TCGGTTCAAATGAGAACACA-ACCATGTGGTTATACTTCAAGTCCAGGGCCAAGCGATA-TTGACGGTGAAGAGAGGATGTGTTCTAA-GTCTATGGAAGAAGATNNNNNNNNNNNNNNNNNNNNNNNNNNN
Arab1990_ELF3                                  NNNNN-NNNN-NNNNNNNNN-NNNNNNNNNN-NNNNNNNNNNNNN-NNN-NNNNNNNNNNN-NNNATTACAA-TACTCTCCCATGTCC-GAA-GACTCAG-ACGAA-GCGAGATTCTGCGAGGAGCCAACAACA---------------AGCACT-AGCTCATTGCAACC-GGAGAGCCGCCCAACTAGTCCAGTTTCACCATACC-GATACCAAAGACCTCTTACTTCAACAAACCCACCACACCCGTCATCAT---CAA-CAATCTCACACCATT-CACATGCATGTCCTACCTCCATGAGCTCCAATGCAACAACTACTACTACTCCACAGTCTCGCCATAGAGGATCAGACACAGAAGGAAGGTTTCCATCATCTCCCAGCGATATCTGCCATTCGGGTGA-CTTGAGGAGAACCGCTCTACTCAGG-TCGGTTCAAATGAGAACACA-ACCATGTGGTTATACTTCAAGTCCAGGGCCAAGCAATA-TTGACGGTGAAGAGAGGATGTGTTCNNN-NNNNNNNNNNNNNNNNNNNNNNNNNNNNNNNNNNNNNNNNNNN
;
endblock;
