# Supplementary material for: A Continental-Wide Perspective: The Genepool of Nuclear Encoded Ribosomal DNA and Single-Copy Gene Sequences in North American Boechera (Brassicaceae)
Source: PLoS One. 2012 May 14;7(5):e36491. doi: 10.1371/journal.pone.0036491 (PMC3351400; doi:10.1371/journal.pone.0036491)
Supplement: Table S6 — Alignment of At3g18900 orthologue types and sequences representing the outgroup; the alignment is given in nexus format. (TXT) [file pone.0036491.s006.txt]

#NEXUS

BEGIN DATA;                      
DIMENSIONS  NTAX=109 NCHAR=631; 
FORMAT MISSING=N GAP=-  DATATYPE=DNA ;

MATRIX
Arab1315 GGTGATTTATGAACGTTTTCAGAAACATATGTCCCGATCATCTCATCGATATCAGATT-GCTGAAAACGCAAAAA-TGTAAAATCACCATTAAAAAAGAAAGAATGCCAAACAAG-ATTAACTGTTTAACACAATTTCGTTTACCTCAAGCATTGAGAAAGGAAGAGAGTGATGGTATGATGAGTCCAT---AGCTTGGGGAGACATTCTAAAGGAATAGCCTGAACAATGAGACAACGATGAGTGACTGCGGAATATTCCAGAGTCTTCTAGAACTTTCTGCGGGCTGCAGACTGCATTCTTGGGTGATTGAATGAGTTTAGTAGACCCAAGAAGATCCTCTGATTTCTCTTTCTCTTCTGATTCTAACGTAGATGCAATTTTGTTGTTGAAG-AATCTCCGGTATAACAAAAGAAGATATGTTTCTAAGTACATCACTTGCAGCTCCAAACCCGCGATTTCCCTCACCAGTTTCTTTGCCTCCTAAATCAAGAAATCATA--------AAAACATTCTCATAAATCTCAGAC-AATATATTCAAAGGGGATTTACTTGTGTTCTAAGATACCCAGAGCTTATTGAGTTT---CTTATAACCTTGGG-GATAGAAG-AATCTTCATTTTT
Arab1317 nnnnnnnnnnnnnnnnnnnnnnnnnnnnnnnnnnnnATCATCGCATCGATATCAGATT-GCTGAAAACGCAAAAA-TGAAAAATCACCATTAAAAAAGAAAGAATGTCAAACAAG-ATRAACTGTTTAACACAATTTCGTTTACCTCAAGCATTGAGAAAGGAAGAGAGTGATGGTATGATGAGTCCAT---AGCTTGGGGAGACATTCTAAACGAATAGCCTGAACAATGAGACAAYGATGAGTGACTGCGGAATATTCCAGAGTCTTCTAGAACTTTCTGTGGGCTGCAGACTGCATTTTTGGGTGRCTGAATGAGTTTAGTACACAYAAGAAGATCYTCTGATTTCTCTTTCTCTTCTGATTCTAACGTAGATGTAATTTTGTTGTTGAAG-AATCTCCGGTATAACAAAAGAAGATAWGTTTCTAAGTACATCACTTGCAGCTCCAAAYCCGCGATTTCCCTCACCAGTTTCTTTGCCTCCTAAATCAAGAAATCATA--------AAAACATTCTCATAARTCTCAGAC-AATAWATTCAAAGGGGATTTACTTGTGTTCTAAGCTAGCCAGAGCTTATTGAGTTT---CTTATAACCTTTGG-GATAGAAG-AANNNNNNNNNNN
Arab1330 nnnnnnnnnnnnnnNNNNNNAGAAACATATGTCCCGATCATCGCATCGatATCAGATT-GCTGAAAACGCAAAAA-TGTAAAATCACCATTAAAAAAGAAAGAATGTCAAACAAG-ATTAACTGTTTAACACAATTTCGTTTACCTCAAGCATTGAGAAAGGAAGAGAGTGATGGTATGATGAGTCCATCATAGCTTGGGGAGACATTCTAAAGGAATAGCCTGAACAATGAGACAACGATGAGTGACTGCGGAATATTCCARAGTCTTCTAGAACTTTCTGTGGGCTGCAGACTGCRTTCCTGGGTGACTGAGTGAGTTTAGTAGACCCAAGAAGATCTTCTGATTTCTCTTTCTCTTCTGATTCTAACTTAGATGTAATTTTGTTGTTGAAG-AATCTCCGGTATAACAAAAGAAGGTATGTTTCTAAGTACATCACTTGCAGCTCCAAACCCGCGATTTCCCTCACCAGTTTCTTTGCCTCCTAAATCAAGAAATCATA--------TAAACATTCTCATAAATCTCAGAC-AAGATATTCAAAGGGGATTTACTTGTGTTCTAAGTTAGCCAgAacTTATTGAGTTT---CTTATAACCTTGGG-GATAGAAG-AATCTTCNNNNNN
Arab1331 nnnnnnnnnnnnnnnnnnnnnnnnnCATATGTCCCGATCATCGCATCGATATCAGATT-GCTGAAAACGCAAAAA-TGTAAAATCACCATTAGAAAAGAAAGAATGTCAAACAAG-ATTAACTGTTTAACACAATTTCGTTTACCTCAAGCATTGAGAAAGGAAGAGAGTGATGGTATGATGAGTCCATCATAGCTTGGGGAGACATTCTAAAGGAATAGCCTGAACAATGAGACAACGATGAGTGACTGCGGAATATTCCARAGTCTTCTAGAACTTTCTGTGGGCTGCAGACTGCATTCCTGGGTGACTGAGTGAGTTTAGTAGACCCAAGAAGATCTTCTGATTTCTCTTTCTCTTCTGATTCTAACTTAGATGTAATTTTGTTGTTGAAG-AATCTCCGGTATAACAAAAGAAGGTATGTTTCTAAGTACATCACTTGCAGCTCCAAACCCGCGATTTCCCTCACCAGTTTCTTTGCCTCCTAAATCAAGAAATCATA--------TAAACATTCTCATAAATCTCAGAC-AAGATATTCAAAGGGGATTTACTTGTGTTCTAAGTTAGCCAGAACTTATTGAGTTT---CTTATAACCTTGGG-GATAGAAG-AATCTNNNNNNNN
Arab1346 GGTGATTAATGAACGTTTTCAGAAACATATGTCCCGATCATCGCATCGATATCAGATT-GCTGAAAACGCAAAAA-TGTAAAATCACCATTAGAAAAGAAAGAATGTCAAACAAG-ATTAACTGTTTAACACAATTTCGTTTACCTCAAGCATTGAGAAAGGAAGAGAGTGATGGTATGATGAGTCCATCATAGCTTGGGGAGACATTCTAAAGGAATAGCCTGAACAATGAGACAACGATGAGTGACTGCGGAATATTCCAGAGTCTTCTAGAACTTTCTGTGGGCTGCAGACTGCATTCCTGGGTGACTGAGTGAGTTTAGTAGACCCAAGAAGATCCTCTGATTTCTCTTTCTCTTCTGATTCTAACTTAGATGTAATTTTGTTGTTGAAG-AATCTCCGGTATAACAAAAGAAGGTATGTTTCTAAGTACATCACTTGCAGCTCCAAACCCGCGATTTCCCTCACCAGTTTCTTTGCCTCCTAAATCAAGAAATCATA--------TAAACGTTCTCATAAATCTCAGAC-AAGATATTCAAAGGGGATTTACTTGTGTTATAAGTTAGCCAGA-CTTATTGAGTTT---CTTATAACCTTGGG-GATAGAAG-AATCTTCATTTTT
Arab1407 NNNNNNNNNNNNNNNNNNTCAGAAACATATGTCCCGATCATCGCATCGATATCAGATT-GCTGAAAACGCAAAAA-TGTAAAATCACCATTAGAAAAGAAAGAATGTCAAACAAG-ATTAACTGTTTAACACAATTTCGTTTACCTCAAGCATTGAGAAAGGAAGAGAGTGATGGTATGATGAGTCCATCATAGCTTGGGGAGACATTCTAAAGGAATAGCCTGAACAATGAGACAACGATGAGTGACTGCGGAATATTCCAGAGTCTTCTAGAACTTTCTGTGGGCTGCAGACTGCATTCCTGGGTGACTGAGTGAGTTTAGTAGACCCAAGAAGATCCTCTGATTTCTCTTTCTCTTCTGATTCTAACTTAGATGTAATTTNGTTGTTGAAG-AATCTCCGGTATAACAAAAGAAGGTATGTTTCTAAGTACATCACTTGCAGCTCCAAACCCGCGATTTCCCTCACCAGTTTCTTTGCCTCCTAAATCAAGAAATCATA--------TAAACGTTTTCATAAATCTCAGAC-AAGATATTCAAAGGGGATTTACTTGTGTTCTAAGTTAGCCAGAACTTATTGAGTTT---CTTATAACCTTGGG-GATAGAAG-AATCTTCATTTTT
Arab1410 GGTGATTTATGAACGTTTTCAGAAACATATGTCCCGATCATCGCATCGATATCAGATT-GCTGAAGACGCAAAAA-TGTAAAATCACCATTAAAAAAGAAAGAATGTCAAACAAG-ATTAACTGTTTAACACAATTTCGTTTACCTCAAACATTGAGAAAGGAAGARAGTGATGGTATGATGAGTCCAT---AGCTTGCGGAGACATTCTAAAGGAATAGCCTGAACAATGAGACAAGGATGAGTGACTGCGGAATATTCCAGAGTCTTCTAGAACTTTCTGCGGGTTGCAATCGGCATTTTTGGGTGACTGAATGAGTTTAGTAGACCCAAGAAGATCCTCTGATTTCTCTTTCTCTTCTGATTCTAACGTAGATGTAATTTTGTTGTTAAAG-AATCTCCGGTATAACAAAAGAAGATATGTTTCTAAGTACATCACTTGCAGCTCCMAACCGGCGATTTCCCTCACTAGTTTCTTTGCCTCCTAAATCAAGAAATCATA--------AAAACATTCTCGTAAATCTCAGAC-AATATATTCAAAGGGTATTTACTTGTGTTCTAAGCTAGCCAGAGCTTATTGAGTTT---CTTATAACCTTGGG-GATAGAAG-GATCTTCATTTTT
Arab1413 GGTGATTTATGAACGTTTTCAGAAACATATGTCCCGATCATCGCATCGATATCAGATT-GCTGAAGACGCAAAAA-TGTAAAATCACCATTAAAAAAGAAAGAATGTCAAACAAG-ATTAACTGTTTAACACAATTTCGTTTACCTCAAACATTGAGAAAGGAAGAGAGTGATGGTATGATGAGTCCAT---AGCTTGCGGAGACATTCTAAAGGAATAGCCTGAACAATGAGACAAGGATGAGTGACTGCGGAATATTCCAGAGTCTTCTAGAACTTTCTGCGGGTTGCAATCGGCATTTTTGGGTGACTGAATGAGTTTAGTAGACCCAAGAAGATCCTCTGATTTCTCTTTCTCTTCTGATTCTAACGTAGATGTAATTTTGTTGTTAAAG-AATCTCCGGTATAACAAAAGAAGATATGTTTCTAAGTACATCACTTGCAGCTCCAAACCGGCGATTTCCCTCACTAGTTTCTTTGCCTCCTAAATCAAGAAATCATA--------AAAACATTCTCGTAAATCTCAGAC-AATATATTCAAAGGGTATTTACTTGTGTTCTAAGCTAGCCAGAGCTTATTGAGTTT---CTTATAACCTTGGG-GATAGAAG-GATCTTCATTTTT
Arab1417 GGTGATTTATGAACGTTTTCAGAAACATATGTCCCGATCATCGCATCGATATCAGATT-GCTGAAGACGCAAAAA-TGTAAAATCACCATTAANAAAGAAAGAATGTCAAACAAG-ATTAACTGTTTAACACAATTTCGTTTACCTCAAACATTGAGAAAGGAAGAGAGTGATGGTATGATGAGTCCAT---AGCTTGCGGAGACATTCTAAAGGAATAGCCTGAACAATGAGACAAGGATGAGTGACTGCGGAATATTCCAGAGTCTTCTAGAACTTTCTGCGGGTTGCAATCGGCATTTTTGGGTGACTGAATGAGTTTAGTAGACCCAAGAAGATCCTCTGATTTCTCTTTCTCTTCTGATTCTAACGTAGATGTAATTTTGTTGTTAAAG-AATCTCCGGTATAACAAAAGAAGATATGTTTCTAAGTACATCACTTGCAGCTCCAAACCGGCGATTTCCCTCACTAGTTTCTTTGCCTCCTAAATCAAGAMATCATA--------TAAACATTCTCGTAAATCTCAGAC-AATATATTCAAAGGGTATTTACTTGTGTTCTAAGCTAGCCAGAGCTTATTGAGTTT---CNNNNNNNNNNNNNNNNNNNNNN-NNNNNNNNNNNNN
Arab1436 GATGATTTATGGACGTTTTCAGAAACATATGTCCCGATCATCGCATCGATATCAGATT-GCTGAAAACGCAAAAA-TGAAAAATCACCATTAAAAAAGAAAGAATGTCAAACAAG-ATAAACTGTTTAACACAATTTCGTTTACCTCAAGCATTGAGAAAGGAAGAGAGTGATGGTATGATGAGTCCAT---AGCTTGGGGAGACATTCTAAACGAATAGCCTGAACAATGAGACAACGATGAGTGACTGCGGAATATTCCAGAGTCTTCTAGAACTTTCTGTGGGCTGCAGACTGCATTTTTGGGTGGCTGAATGAGTTTAGTACACATAAGAAGATCCTCTGATTTCTCTTTCTCTTCTGATTCTAACGTAGATGTAATTTTGTTGTTGAAG-AATCTCCGGTATAACAAAAGAAGATATGTTTCTAAGTACATCACTTGCAGCTCCAAACCCGCGATTTCCCTCACCAGTTTCTTTGCCTCCTAAATCAAGAAATCATA--------AAAACATTCTCATAAATCTCAGAC-AATAAATTCAAAGGGGATTTACTTGTGTTCTAAGCTAGCCAGAGCTTATTGAGTTT---CTTATAACCTTTGG-GATAGAAG-AATCTTCNNNNNN
Arab1442 GATGATTTATGGACGTTTTCAGAAACATATGTCCCGATCATCGCATCGATATCAGATT-GCTGAAAACGCAAAAA-TGAAAAATCACCATTAAAAAAGAAAGAATGTCAAACAAG-ATAAAC--TTTAACACAATTTCGTTTACCTCAAGCATTGAGAAAGGAAGAGAGTGATGGTATGATGAGTCCAT---AGCTTGGGGAGACATTNTAAACGAATAGCCTGAACAATGAGACAACGATGAGTGACTGCGGAATATTCCAGAGTCTTCTAGAACTTTCTGTGGGCTGCAGACTGCATTTTTGGGTGGCTGAATGAGTTTAGTACACATAAGAAGATCCTCTGATTTCTCTTTCTCTTCTGATTCTAACGTAGATGTAATTTTGTTGTTGAAG-AATCTCCGGTATAACAAAAGAAGATATGTTTCTAAGTACATCACTTGCAGCTCCAAACCCGCGATTTCCCTCACCAGTTTCTTTGCCTCCTAAATCAAGAAATCATA--------TAAACATTCTCATAAATCTCAGAC-AATAAATTCAAAGGGGATTTACTTGTGTTCTAAGCTAGCCAGAGCTTATTGAGTTT---CTTATAACCTTTGG-GATAGAAG-NNNNNNNNNNNNN
Arab1446 GGTGATTTATGAACGTTTTCAGAAACATATGTCCCGATCATCGCATCGATATCAGATT-GCTGAAAACGCAAAAA-TGTAAAATCACCATTAGAAAAGAAAGAATGTCAAACAAG-ATTAACTGTTTAACACAATTTCGTTTACCTCAAGCATTGAGAAAGGAAGAGATTGATGGTATGATGAGTCCATCATAGCTTGGGGAGACATTCTAAAGGAATAGCCTGAACAATGAGACAACGATGAGTGACTGCGGAATATTCCAGAGTCTTCTAGAACTTTCTGTGGGCTGCAGACTGCATTCCTGGGTGACTGAGTGAGTTNAGTAGACCCAAGAAGATCCTCTGATTTCTCTTTCTCTTCTGATTCTAACTTAGATGTAATTTTGTTGTTGAAG-AATCTCCGGTATAACAAAAGAAGGTATGTTTCTAAGTACATCACTTGCAGCTCCAAACCCGCGATTTCCCTCACCAGTTTCTTTGCCTCCTAAATCAAGAAATCATA--------TAAACATTCTCATAAATCTCAGAC-AAGATATTCAAAGGGGATTTACTTGTGTTCTAAGTTAGCCAGAACTTATTGAGTTT---CTTATAACCTTGGG-GATAGAAG-AATCTTCATTTTT
Arab1499 GGTGATTTATGAACGTTTTCAGAAACATATGTCCCCATCATCGCATCGATATCAGATT-GCTGAAAACGCAAAAA-TGTAAAATCATCATTGGAAAAGAAAGAATGTCAAACAAGGATTAACTGTTTAACACAATTTCGTTTACCTCAAGCGTTGAGAAAGGAAGAGAGTGATGGTACGATGAGTCCAT---AGCTTGGGGAGACATTCTAAAGGAATAGCCTGAACAATGAGACARCGATGAGTGACTGCGGAATATTCCAGAGTCCTCTAGAACTTTCTGCGGGCTGCAGACTGCATTCTTGGGTGACTGAATGAGTTTAGTAGACCCAAGAAGATCCTCTGATTTCTCTTTCTCTTCTGATTCTAACTTAGATGTAATTTTGCTGTTGAAG-AACCTCCGGTATAACAAAAGAAGATATGTTTCTAAGTACATCACTTGCAGCTCCAAACCCGCGATTTCCCTCACCAGTTTCTTTGCCTCCTAAATCAAGAAATCACA--------AAAACATTCTCATAAATCTCAGAC-AAGATATTCAAAAGGGATTTACTTGTGTTCTAAGCTAGCCAGAGCTTATTGAGTTTTTTTTTATAACCTTAGG-GATAGAAG-AATCTTCATTTTT
Arab1517 GGTGATTTATGNACGTTTTNAGANACATATGTCCCGATCATCGCATCGATATCAGATT-GCTGAAAACGCAAAAA-TGTAAA-TCACCATTAGWAAAGAAAGAATGTCAAACAAG-ATTAACTGTTTAACACAATTTCGTTTACCTCAAGCATTGAGAAAGGAAGAGAGTGATGGTATGATGAGTCCATCATAGCTTGGGGAGACATTCTAAAGGAATAGCCTGAACAATGAGACAACGATGAGTGACTGCGGAATATTCCAGAGTCTTCTAGAACTTTCTGTGGGCTGCAGACTGCATTCCTGGGTGACTGAGTGAGTTTAGTAGACCCAAGAAGATCCTCTGATTTCTCTTTCTCTTCTGATTCTAACTTAGATGTAATTTTGTTGTTGAAG-AATCTCCGGTATAACAAAAGAAGGTATGTTTCTAAGTACATCACTTGCAGCTCCAAACCCGCGATTTCCCTCACCAGTTTCTTTGCCTCCTAAATCAAGAMATCATA--------TAAACATTCTCATAAATCTCAGAC-AAGATATTCAAAGGGGATTTACTTGTGTTCTAANNNNNNNNNNNNNNNNNNNNNNNNNNNNNNNNNNNNNNNNNNNNNNNNN-NNNNNNNNNNNNN
Arab1535 NNNNNNNNNNNNNNGTTTTCAGAAACATATGTCCCGATCATCGCATCGATATCAGATT-GCTGAAAACGCAAAAA-TGTAAAATCACCATTAGAAAAGAAAGAATGTCAAACAAG-ATTAACTGTTTAACACAATTTCGTTTACCTCAAGCATTGAGAAAGGAAGAGAGTGATGGTATGATGAGTCCATCATAGCTTGGGGAGACATTCTAAAGGAATAGCCTGAACAATGAGACAACGATGAGTGACTGCGGAATATTCCAGAGTCTTCTAGAACTTTCTGTGGGCTGCAGACTGCATTCCTGGGTGACTGAGTGAGTTTAGTAGACCCAAGAAGATCCTCTGATTTCTCTTTCTCTTCTGATTCTAACTTAGATGTAATTTTGTTGTTGAAG-AATCTCCGGTATAACAAAAGAAGGTATGTTTCTAAGTACATCACTTGCAGCTCCAAACCCGCGATTTCCCTCACCAGTTTCTTTGCCTCCTAAATCAAGAAATCATA--------TAAACATTCTCATAAATCTCAGACCAAGATATTCAAAGGGGATTTACTTGTGTTCTAAGTTAGCCAGAACTTATTGAGTTT---CTTATAACCTTGGGCGATAGAAG-AATCTTCATTTTT
Arab1537 GGTGATTTATGAACGTTTTCAGAAACATATGTCCCGATCATCGCATCGATATCAGATT-GCTGAAAACGCAAAAA-TGTAAAATCACCATTAGAAAAGAAAGAATGTCAAACAAG-ATTAACTGTTTAACACAATTTCGTTTACCTCAAGCATTGAGAAAGGAAGAGAGTGATGGTATGATGAGTCCATCATAGCTTGGGGAGACATTCTAAAGGAATAGCCTGAACAATGAGACAACGATGAGTGACTGCGGAATATTCCAGAGTCTTCTAGAACTTTCTGTGGGCTGCAGACTGCATTCCTGGGTGACTGAGTGAGTTTAGTAGACCCAAGAAGATCCTCTGATTTCTCTTTCTCTTCTGATTCTAACTTAGATGTAATTTTGTTGTTGAAG-AATCTCCGGTATAACAAAAGAAGGTATGTTTCTAAGTACATCACTTGCAGCTCCAAACCCGCGATTTCCCTCACCAGTTTCTTTGCCTCCTAAATCAAGAAATCATA--------TAAACATTCTCATAAATCTCAGAC-AAGATATTCAAAGGGGATTTACTTGTGTTCTAAGTTAGCCAGAACTTATTGAGTTT---CTTATAACCTTGGG-GATAGAAG-AATCTTCATTTTT
Arab1539 GGTGATTTATGAACGTTTTCAGAAACATATGTCCCGATCATCGCATCGATATCAGATT-GCTGAAAACGCAAAAA-TGTAAAATCACCATTAGAAAAGAAAGAATGTCAAACAAG-ATTAACTGTTTAACACAATTTCGTTTACCTCAAGCATTGAGAAAGGAAGAGAGTGATGGTATGATGAGTCCATCATAGCTTGGGGAGACATTCTAAAGGAATAGCCTGAACAATGAGACAACGATGAGTGACTGCGGAATATTCCAGAGTCTTCTAGAACTTTCTGTGGGCTGCAGACTGCATTCCTGGGTGACTGAGTGAGTTTAGTAGACGCAAGAAGATCCTCTGATTTCTCTTTCTCTTCTGATTCTAACTTAGATGTAATTTTGTTGTTGAAG-AATCTCCGGTATAACAAAAGAAGGTATGTTTCTAAGTACATCACTTGCAGCTCCAAACCCGCGATTTCCCTCACCAGTTTCTTTGCCTCCTAAATCAAGAAATCATA--------TAAACATTCTCATAAATCTCAGAC-AAGATATTCAAAGGGGATTTACTTGTGTTCTAAGTTAGCCAGAACTTATTGAGTTT---CTTATAACCTTGGG-GATAGAAG-AATCTTCATTTTT
Arab1540 GGTGATTTATGAACGTTTTCAGAAACATATGTCCCGATCATCGCATCGATATCAGATT-GCTGAAAACGCAAAAA-TGTAAAATCACCATTAGAAAAGAAAGAATGTCAAACAAG-ATTAACTGTTTAACACAATTTCGTTTACCTCAAGCATTGAGAAAGGAAGAGAGTGATGGTATGATGAGTCCATCATAGCTTGGGGAGACATTCTAAAGGAATAGCCTGAACAATGAGACAACGATGAGTGACTGCGGAATATTCCAGAGTCTTCTAGAACTTTCTGTGGGCTGCAGACTGCATTCCTGGGTGACTGAGTGAGTTTAGTAGACCCAAGAAGATCCTCTGATTTCTCTTTCTCTTCTGATTCTAACTTAGATGTAATTTTGTTGTTGAAG-AATCTCCGGTATAACAAAAGAAGGTATGTTTCTAAGTACATCACTTGCAGCTCCAAACCCGCGATTTCCCTCACCAGTTTCTTTGCCTCCTAAATCAAGAAATCATA--------TAAACATTCTCATAAATCTCAGAC-AAGATATTCAAAGGGGATTTACTTGTGTTCTAAGTTAGCCAGAACTTATTGAGTTT---CTTATAACCTTGGG-GATAGAAG-AATCTTCATTTNN
Arab1542 GGTGATTTATGAACGTTTTTAGAAACATATGTCCCGATCATCGCATCGATATCAGATT-GCTGAAAACGCAAAAA-TGTAAAATCACCATTAGAAAAGAAAGAATGTCAAACAAG-ATTAACTGTTTAACACAATTTCGTTTACCTCAAGCATTGAGAAAGGAAGAGAGTGATGGTATGATGAGTCCATCATAGCTTGGGGAGACATTCTAAAGGAATAGCCTGAACAATGAGACAACGATGAGTGACTGCGGAATATTCCAGAGTCTTCTAGAACTTTCTGTGGGCTGCAGACTGCATTCCTGGGTGACTGAGTGAGTTTAGTAGACCCAAGAAGATCCTCTGATTTCTCTTTCTCTTCTGATTCTAACTTAGATGTAATTTTGTTGTTGAAG-AATCTCCGGTATAACAAAAGAAGGTATGTTTCTAAGTACATCACTTGCAGCTCCAAACCCGCAATTTCCCTCACCAGTTTCTTTGCCTCCTAAATCAAGAAATCATA--------TAAACATTCTCATAAATCTCAGAC-AAGATATTCAAAGGGGATTTACTTGTGTTCTAAGTTAGCCAGAACTTATTGAGTTT---CTTATAACCTTGGG-GATAGAAG-AATCTTCATTTTT
Arab1577 GGTGATTTATGAACGTTTTCAGAAACATATGTCCCGATCATCGCATCGATATCAGATT-GCTGAAAACGCAAAAA-TGTAAAATCACCATTAGAAAAGAAAGAATGTCAAACAAG-ATTAACTGTTTAACACAATTTCGTTTACCTCAAGCATTGAGAAAGGAAGAGAGTGATGGTATGATGAGTCCATCATAGCTTGGGGAGACATTCTAAAGGAATAGCCTGAACAATGAGACAACGATGAGTGACTGCGGAATATTCCAGAGTCTTCTAGAACTTTCTGTGGGCTGCAGACTGCATTCCTGGGTGACTGAGTGAGTTTAGTAGACCCAAGAAGATCCTCTGATTTCTCTTTCTCTTCTGATTCTAACTTAGATGTAATTTTGTTGTTGAAG-AATCTCCGGTATAACAAAAGAAGGTATGTTTCTAAGTACATCACTTGCAGCTCCAAACCCGCGATTTCCCTCACCAGTTTCTTTGCCTCCTAAATCAAGAAATCATW--------TAAACGTTCTCATAAATCTCAGAC-AAGATATTCAAAGGGGATTTACTTGTGTTATAAGTTAGCCAGAACTTATTGAGTTT---CTTATAACCTTGGGCGATAGAAGGAATCTTCATTTTT
Arab1580 GGTGATTTATGAACGTTTTCAGAAACATATGTCCCGATCATCGCATCGATATCAGATT-GCTGAAAACGCAAAAA-TGTAAAATCACCATTAGAAAAGAAAGAATGTCAAACAAG-ATTAACTGTTTAACACAATTTCGTTTACCTCAAGCATTGAGAAAGGAAGAGAGTGATGGTATGATGAGTCCATCATAGCTTGGGGAGACATTCTAAAGGAATAGCCTGAACAATGAGACAACGATGAGTGACTGCGGAATATTCCAGAGTCTTCTAGAACTTTCTGTGGGCTGCAGACTGCATTCCTGGGTGACTGAGTGAGTTTAGTAGACCCAAGAAGATCCTCTGATTTCTCTTTCTCTTCTGATTCTAACTTAGATGTAATTTTGTTGTTGAAG-AATCTCCGGTATAACAAAAGAAGGTATGTTTCTAAGTACATCACTTGCAGCTCCAAACCCGCGATTTCCCTCACCAGTTTCTTTGCCTCCTAAATCAAGAAATCATA--------TAAACATTCTCATAAATCTCAGAC-AAGATATTCAAAGGGGATTTACTTGTGTTCTAAGTTAGCCAGAACTTATTGAGTTT---CTTATAACCTTGGGCGATAGAAG-AATCTTCATTTTT
Arab1593 GGTGATTGATGAACATTTTCAGAAACATATGTCCCGATCATCGCATCGATATCAGATT-GCTGAAAACGCAAAA--TGTAAAATCACCATTAGAAAAGAAAGATTGGCAAGYAAG-ATTACCKGTTTAACACAATTTCGTTTACCTCAAGCATTGAGAAAGGAAGAGAGTGATGGTATGATGAGTCCAT---AGCTTGGGGAGACATTCTAAAGGAATAGCCTGAACAATGAGACAACGATGAGTGACTGCGGAATATTCCAGAGTCTTCTAGAGGTGACTGCGGGTTGCAGACTGCATTTTTGGGTGACTGAATGAGTTTAGTAGACCCAAGAAGATCCTCTGATTTCTCTTTGTCTTCTGATTCTAACTTAGATGTAATTTTGTTGTTGAAG-AATCTCCGGTATAACAAAAGAAGATATGTTTCTAAGTACATCACTTGCAGCTCCAAACCCGCGATTTCCCTCACCAGTTTCTTTGCCTCCTAAATCAAGAAATCATA--------AAAACATTCTCATAAATCTCAGAC-AAGATATTCAAAGGGGATTTACTTGTGTTCTAAGCTAGCCAGAGCTTATTGAGTTT---CTTTTAACCTTGGG-GATAGAAG-AATCTTCATTTTN
Arab1598 GGTGATTTATGAACGTTTTCAGATTCATATGTCCCCATCATCGCATCGATATCAGATT-GCTGAAAACGCAAAAA-TGTAAAATCATCATTAGAAAAGAAAGAATGTCAAACAAG-ATTAACTGTTTAACACAATTTCGTTTACCTCAAGCATTGAGAAAGGAAGAGAGTGATGGTACGATGAGTCCAT---AGCTTGGGGAGACATTCTAAAGGAATAGCCTGAACAATGAGACAACGATGAGTGACTGCGGAATATTCCAGAGTCCTCTAGAACTTTCTGCGGGATGCAGACTGCATTCTTGGGTGACTGAATGAGTTTAGTAGACCCAAGAAGATCCTCTGATTTCTCTTTCTCTTCTGATTCTAACTTAGATGTAATTTTGCTGTTGAAG-AATCTCCGGTATAACAAAAGAAGATATGTTTCTAAGTACATCACTTGCAGCTCCAAACCCGCGATTTCCCTCACCAGTTTCTTTGCCTCCTAAATCAAGAAATCATA--------AAAACATTCTCATAAATCTCAGAC-AAGATATTCAAAGGGGATTTACTTGTGTTCTAAGCTAGCCAGAGCTTATTGAGTTTTTT-TTATAACCTNNNNNNNNNNNNNNNNNNNNNNNNNNN
Arab1611 NNNNNNNNNNNNNNNNNNNNNNAAACATATGTCCCGATCATCGCATCGATATCAGATT-GCTGAAAACGCAAAAA-TGTAAAATCACCATTAGAAAAGAAAGAATGTCAAACAAG-ATTAACCGTTTAACACAATTTCGTTTACCTCAAGCATTGAGAAAGGAAGAGAGTGATGGTATGATGAGTCCATCATAGCTTGGGGAGACATTCTAAAGGAATAGCCTGAACAATGAGACAACGATGAGTGACTGCGGAATATTCCAGAGTCTTCTAGAACTTTCTGTGGGCTGCAGACTGCATTCCTGGGTGACTGAGTGAGTTTAGTAGACCCAAGAAGATCCTCTGATTTCTCTTTCTCTTCTGATTCTAACTTAGATGTAATTT-GTCGTTGAAG-AATCTCCGGTATAACAAAAGAAGGTATGTTTCTAAGTACATCACTTGCAGCTCCAAACCCGCGATTTCCCTCACCAGTTTCTTTGCCTCCTAAATCAAGAAATCATATAATGATATAAACATTCTCATAAATCTCAGAC-AAGATATTCAAAGG----------------TAAGTTAGCCNNNNNNNNNNNNNNNNNNNNNNNNNNNNNNNNNNNNNNNNNNNNNNNNNNNNNNNN
Arab1614 GGTGATTTATGAACGTTTTCAGAAACATATGTCCCGATCATCGCATCGATATCAGATT-GCTGAAAACGCAAAAA-TGTAAAATCACCATTAGAAAAGAAAGAATGTCAAACAAG-ATTAACCGTTTAACACAATTTCGTTTACCTCAAGCATTGAGAAAGGAAGAGAGTGATGGTATGATGAGTCCATCATAGCTTGGGGAGACATTCTAAAGGAATAGCCTGAACAATGAGACAACGATGAGTGACTGCGGAATATTCCAGAGTCTTCTAGAACTTTCTGTGGGCTGCAGACTGCATTCCTGGGTGACTGAGTGAGTTTAGTAGACCCAAGAAGATCCTCTGATTTCTCTTTCTCTTCTGATTCTAACTTAGATGTAATTTTGTTGTTGAAG-AATCTCCGGTATAACAAAAGAAGGTATGTTTCTAAGTACATCACTTGCAGCTCCAAACCCGCGATTTCCCTCACCAGTTTCTTTGCCTCCTAAATCAAGAAATCATA--------TAAACATTCTCATAAATCTCAGAC-AAGATATTCAAAGG----------------TAAGTTAGCCAGAACTTATTGAGTTT---CTTATAACCTTGGG-GATAGAAG-AATCTTCATTTTT
Arab1615 GGTGATTTATGAACGTTTTCAGAAACATATGTCCCGATCATCGCATCGATATCAGATT-GCTGAAAACGCAAAAA-TGTAAAATCACCATTAGAAAAGAAAGAATGTCAAACAAG-ATTAACCGTTTAACACAATTTCGTTTACCTCAAGCATTGAGAAAGGAAGAGAGTGATGGTATGATGAGTCCATCATAGCTTGGGGAGACATTCTAAAGGAATAGCCTGAACAATGAGACAACGATGAGTGACTGCGGAATATTCCAGAGTCTTCTAGAACTTTCTGTGGGCTGCAGACTGCATTCCTGGGTGACTGAGTGAGTTTAGTAGACCCAAGAAGATCCTCTGATTTCTCTTTCTCTTCTGATTCTAACTTAGATGTAATTTTGTTGTTGAAG-AATCTCCGGTATAACAAAAGAAGGTATGTTTCTAAGTACATCACTTGCAGCTCCAAACCCGCGATTTCCCTCACCAGTTTCTTTGCCTCCTAAATCAAGAAATCATATAATGATATAAACATTCTCATAAATCTCAGAC-AAGATATTCAAAGG----------------TAAGTTAGCCAGAACTTATTGAGTTT---CTTATAACCTTGGG-GATAGAAG-AATCTTCATTNNN
Arab1618 NNNNNNNNNNNNNNNNNNNNAGAAACATATGTCCCGATCATAGCATCGATATCAGATT-GCTGAAAACGCAAAAA-TGTAACATCACCATTAGAAAAGAAAGAATGTCAAACAAG-ATTAACCGTTTAACACAATTTCGTTTACCTCAAGCATTGAGAAAGGAAGAGAGTGATGGTATGATGAGTCCATCATAGCTTGGGGAGACATTCTAAAGGAATAGCCTGAACAATGAGACAACGATGAGTGACTGCGGAATATTCCAGAGTCTTCTAGAACTTTCTGTGGGCTGCAGACTGCATTCCTGGGTGACTGAGTGAGTTTAGTAGACCCAAGAAGATCCTCTGATTTCTCTTTCTCTTCTGATTCTAACTTAGATGTAATTTTGTTGTTGAAG-AATCTCCGGTATAACAAAAGAAGGTATGTTTCTAAGTACATCACTTGCAGCTCCAAACCCGCGATTTCCCTCACCAGTTTCTTTGCCTCCTAAATCAAGAAATCATATAATGATATAAACATTCTCATAAATCTCAGAC-AAGATATTCAAAGG----------------TAAGTTAGCCAGAACTTATTGAGTTT---CTTATAACCTTGGG-GATAGAAG-AATCTTCATTTTT
Arab1632 GGTGATTTATGAACGTTTTCAGAAACATATGTCCCGATCATCGCATCGATATCAGATT-GCTGAAGACGCAAAAA-TGTAAAATCACCATTAAAAAAGAAAGAATGTCAAACAAG-ATTAACTGTTTAACACAATTTCGTTTACCTCAAACATTGAGAAAGGTAGAGAGTGATGGTATGATGAGTCCAT---AGGTTGCGGAGACATTCTAAAGGAATAGCCTGAACAATGAGACAAGGATGAGTGACTGCGGAATATTCCAGAGTCTTCTAGAACTTTTTGCGGGTTGCAATCGGCATTTTTGGGTGACTGAATGAGTTTAGTAGACCCAAGAAGATCCTCTGATTTCTCTTTCTCTTCTGATTCTAACGTAGATGTAATTTTGTTGTTAAAG-AATCTCCGGTATAACAAAAGAAGATATGTTTCTAAGTACATCACTTGCAGCTCCAAACCGGCGATTTCCCTCACTAGTTTCTTTGCCTCCTAAATCAAGAAATCATA--------AAAACATTCTCGTAAATCTCAGAC-AATATATTCAAAGGGTATTTACTTGTGTTCTAAGCTAGCCAGAGCTTATTGAGTTT---CTTATAACCTTGGG-GATAGAAG-GATCTTCATTTTT
Arab1634 NNNNNNNNNNNNNNNNNNTCAGAAACATATGTCCCGATCATCGCATCGATATCAGATT-GCTGAAGACGCAAAAA-TGTAAAATCACCATTAAAAAAGAAAGAATGTCAAACAAG-ATTAACTGTTTAACACAATTTCGTTTACCTCAAACATTGAGAAAGGAAGAGAGTGATGGTATGATGAGTCCAT---AGCTTGCGGAGACATTCTAAAGGAATAGCCTGAACAATGAGACAAGGATGAGTGACTGCGGAATATTCCAGAGTCTTCTAGAACTTTCTGCGGGTTGCAATCGGCATTTTTGGGTGACTGAATGAGTTTAGTAGACCCAAGAAGATCCTCTGATTTCTCTTTCTCTTCTGATTCTAACGTAGATGTAATTTTGTTGTTAAAG-AATCTCCGGTATAACAAAAGAAGATATGTTTCTAAGTACATCACTTGCAGCTCCAAACCGGCGATTTCCCTCACTAGTTTCTTTGCCTCCTAAATCAAGAAATCATA--------AAAACATTCTCGTAAATCTCAGAC-AATATATTCAAAGGGTATTTACTTGTGTTCTAAGCTAGCCAGAGCTTATTGAGTTT---CTTATAACCTTGGG-GATAGAAG-GATCTTCATTTTT
Arab1635 GGTGATTTATGAACGTTTTCAGAAACATATGTCCCGATCATCGCATCGATATCAGATT-GCTGAAGAAGCAAAAA-TGTAAAATCACCATTAAAAAAGAAAGAATGTCAAACAAG-ATTAACTGTTTAACACAATTTCGTTTACCTCAAACATTGAGAAAGGAAGAGAGTGATGGTATGATGAGTCCAT---AGCTTGCGGAGACATTCTAAAGGAATAGCCTGAACAATGAGACAAGGATGAGTGAGTGCGGAATATTCCAGAGTCTTCTAGAACCTTCTGCGGGTTGCAATCGGCATTTTTGGGTGACTGAATGAGTTTAGTAGACCCAAGAAGATCCTCTGATTTCTCTTTCTCTTCTGATTCTAACGTAGATGTAATTTTGTTGTTAAAG-AATCTCCGGTATAACAAAAGAAGATATGTTTCTAAGTACATCACTTGCAGCTCCAAACCCGCGATTTCCTTCACCAGTTTCTTTGCCTCCTAAATCAAGAAATCATA--------AAAACATTCTCATAAATCTCAGAC-AATATATTCAAAGGGTATTTACTTGTGTTCTAAGCTAGCCAGAGCTTNNNNNNNNNNNNNNNNNNNNNNNNNNNNNNNNNNNNNNNNNNNNNNNNN
Arab1638 GGTGATTTATGAACGTTTTCAGAAACATATGTCCCGATCATCGCATCGATATCAGATT-GCTGAAGACGCAAAAA-TGTAAAATCACCATTAAAAAAGAAAGAATGTCAAACAAG-ATTAACTGTTTAACACAATTTCGTTTACCTCAAACATTGAGAAAGGAAGAGAGTGATGGTATGATGAGTCCAT---AGCTTGCGGAGACATTCTAAAGGAATAGCCTGAACAATGAGACAAGGATGAGTGACTGCGGAATATTCCAGAGTCTTCTAGAACTTTCTGCGGGTTGCAATCGGCATTTTTGGGTGACTGAATGAGTTTAGTAGACCCAAGAAGATCCTCTGATTTCTCTTTCTCTTCTGATTCTAACGTAGATGTAATTTTGTTGTTAAAG-AATCTCCGGTATAACAAAAGAAGATATGTTTCTAAGTACATCACTTGCAGCTCCAAACCCGCGATTTCCCTCACTAGTTTCTTTGCCTCCTAAATCAAGAAATCAAT--------AAAACATTCTCGTAAATCTCAGAC-AATATATTCAAAGGGTATTTACTTGTGTTCTAAGCTAGCCAGAGCTTATTGAGTTT---CTTATAACCTTGGG-GATAGAAG-GATCTTCATTTTT
Arab1640 GGTGATTTATGAACGTTTTCAGAAACATATGTCCCGATCATCGCATCGATATCAGATT-GCTGAAAACGCAAAAA-TGTAAAATCACCATTAGAAAAGAAAGAATGTCAAACAAG-ATTAACTGTTTAACACAATTTCGTTTACCTCAAGCATTGAGAAAGGAAGAGAGTGATGGTATGATGAGTCCATCATAGCTTGGGGAGACATTCTAAAGGAATAGCCTGAACAATGAGACAACGATGAGTGACTGCGGAATATTCCAGAGTCTTCTAGAACTTTCTGTGGGCTGCAGACTGCATTCCTGGGTGACTGAGTGAGTTTAGTAGACCCAAGAAGATCCTCTGATTTCTCTTTCTCTTCTGATTCTAACTTAGATGTAATTTTGTTGTTGAAG-AATCTCCGGTATAACAAAAGAAGGTATGTTTCTAAGTACATCACTTGCAGCTCCAAACCCGCGATTTCCCTCACCAGTTTCTTTGCCTCCTAAATCAAGAAATCATA--------TAAACGTTTTCATAAATCTCAGAC-AAGATATTCAAAGGGGATTTACTTGTGTTCTAAGTTAGCCAGAACTTATTGAGTTT---CTTATAACCTTGGG-GATAGAAG-AATCTTCATTTTT
Arab1661 GGTGATTTATGAACGTTTTCAGAAACATATGTCCCGATCATCGCATCGATATCAGATT-GCTGAAAACGCAAAAA-TGTAAAATCACCATTAGAAAAGAAAGAATGTCAAACAAG-ATTAAATGTTTAACACAATTTCGTTTACCTCAAGCATTGAGAAAGGAAGAGAGTGATGGTATGATGAGTCCATCATAGCTTGGGGAGACATTCTAAAGGAATAGCCTGAACAATGAGACAACGATGAGTGACTGCGGAATATTCCAGAGTCTTCTAGAACTTTCTGTGGGCTGCAGACTGCATTCCTGGGTGACTGAGTGAGTTTAGTAGACCCAAGAAGATCCTCTGATTTCTCTTTCTCTTCTGATTCTAACTTAGATGTAATTTTGTTGTTGAAG-AATCTCCGGTATAACAAAAGAAGGTATGTTTCTAAGTACATCACTTGCAGCTCCAAACCCGCGATTTCCCTCACCAGTTTCTTTGCCTCCTAAATCAAGAAATCATA--------TAAACATTCTCATAAATCTCAGAC-AAGATATTCAAAGGGGATTTACTTGTGTTCTAAGTTAGCCAGAACTTATTGAATTT---CTTATAACCTTGGG-GATAGAAG-AATCTTCATTTTT
Arab1668 GGTGATTTATGAACGTTTTCAGAAACATATGTCCCGATCATCGCATCGATATCAGATT-GCTGAAAACGCAAAAA-TGTAAAATCACCATTAGAAAAGAAAGAATGTCAAACAAG-ATTAACTGTTTAACACAATTTCGTTTACCTCAAGCATTGAGAAAGGAAGAGAGTGATGGTATGATGAGTCCATCATAGCTTGGGGAGACATTCTAAAGGAATAGCCTGAACAATGAGACAACGATGAGTGACTGCGGAATATTCCAGAGTCTTCTAGAACTTTCTGTGGGCTGCAGACTGCATTCCTGGGTGACTGAGTGAGTTTAGTAGACCCAAGAAGATCCTCTGATTTCTCTTTCTCTTCTGATTCTAACTTAAATGTAATTTTGTTGTTGAAG-AATCTCCGGTATAACAAAAGAAGGTATGTTTCTAAGTACATCACTTGCAGCTCCAAACCCGCGATTTCCCTCACCAGTTTCTTTGCCTCCTAAATCAAGAAATCATA--------TAAACATTCTCATAAATCTCAGAC-AAGATATTCAAAGGGGATTTACTTGTGTTCTAAGTTAGCCAGAACTTATTGAGTTT---CTTATAACCTTGGG-GATAGAAG-AATCTTCATTTTT
Arab1673 GGTGATTTATGAACGTTTTCAGAAACATATGTCCCGATCATCGCATCGATATCAGATT-GCTGAAAACGCAAAAA-TGTAAAATCACCATTAGAAAAGAAAGAATGTCAAACAAG-ATTAACTGTTTAACACAATTTCGTTTACCTCAAGCATTGAGAAAGGAAGAGAGTGATGGTATGATGAGTCCATCATAGCTTGGGGAGACATTCTAAAGGAATAGCCTGAACAATGAGACAACGATGAGTGACTGCGGAATATTCCAGAGTCTTCTAGAACTTTCTGTGGGCTGCAGACTGCATTCCTGGGTGACTGATTGAGTTTAGTAGACCCAAGAAGATCCTCTGATTTCTCTTTCTCTTCTGATTCTAACTTAGATGTAATTTTGTTGTTGAAG-AATCTCCGGTATAACAAAAGAAGGTATGTTTCTAAGTACATCACTTGCAGCTCCAAACCCGCGATTTCCCTCACCAGTTTCTTTGCCTCCTAAATCAAGAAATCATA--------TAAACATTCTCATAAATCTCAGAC-AAGATATTCAAAGGGGATTTACTTGTGTTCTAAGTTAGCCAGAACTTATTGAGTTT---CTTATAACCTTGGG-GATAGAAG-AATCTTCATTTTT
Arab1674 GGTGATTTATGAACGTTTTCAGAAACATATGTCCCGATCATCGCATCGATATCAGATT-GCTGAAAACGCAAAAA-TGAAAAATCACCATTAAAAAAGAAAGAATGTCAAACAAG-ATGAACTGTTTAACACAATTTCGTTTACCTCAAGCATTGAGAAAGGAAGAGAGTGATGGTATGATGAGTCCAT---AGCTTGGGGAGACATTCTAAACGAATAGCCTGAACAATGAGACAATGATGAGTGACTGCGGAATATTCCAGAGTCTTCTAGAACTTTCTGTGGGCTGCAGACTGCATTTTTGGGTGACTGAATGAGTTTAGTACACACAAGAAGATCTTCTGATTTCTCTTTCTCTTCTGATTCTAACGTAGATGTAATTTCGTTGTTGAAG-AATCTCCGGTATAACAAAAGAAGATAAGTTTCTAAGTACATCACTTGCAGCTCCAAACCCGCGATTTCCCTCACCAGTTTCTTTGCCTCCTAAATCAAGAAATCATA--------AAAACATTCTCATAAATCTCAGAC-AATATATTCAAAGGGGATTTACTTGTGTTCTAAGCTAGCCAGAGCTTATTGAGTTT---CTTATAACCTTTGG-GATAGAAG-AATCTTCATTTTT
Arab1677 GGTGATTTATGAACGTTTTCAGAAACATATGTCCCGATCATCGCATCGATATCAGATT-GCTGAAAACGCAAAAA-TGTAAAATCACCATTAGAAAAGAAAGAATGTCAAACAAG-ATTAACTGTTTAACACAATTTCGTTTACCTCAAGCATTGAGAAAGGAAGAGAGTGATGGTATGATGAGTCCATCATAGCTTGGGGAGACATTCTAAAGGAATAGCCTGAACAATGAGACAACGATGAGTGACTGCGGAATATTCCAGAGTCTTCTAGAACTTTCTGTGGGCTGCAGACTGCATTCCTGGGTGACTGAGTKAGTTTAGTAGACCCAAGAAGATCCTCTGATTTCTCTTTCTCTTCTGATTCTAACTTAGATGTAATTTTGTTGTTGAAG-AATCTCCGGTATAACAAAAGAAGGTATGTTTCTAAGTACATCACTTGCAGCTCCAAACCCGCGATTTCCCTCACCAGTTTCTTTGCCTCCTAAATCAAGAAATCATW--------TAAACGTTCTCATAAATCTCAGAC-AAGATATTCAAAGGGGATTTACTTGTGTTMTAAGTTAGCCWGAACTTATTGAGTTT---CTTATAACCTTGGG-GATAGAAG-AATCTTCATTTTT
Arab1678 GGTGATTTATGAACGTTTTCAGAAACATATGTCCCGATCATCGCATCGATATCAGATT-GCTGAAAACGCAAAAA-TGTAAAATCACCATTAGAAAAGAAAGAATGTCAAACAAG-ATTAACTGTTTAACACAATTTCGTTTACCTCAAGCATTGAGAAAGGAAGAGAGTGATGGTATGATGAGTCCATCATAGCTTGGGGAGACATTCTAAAGGAATAGCCTGAACAATGAGACAACGATGAGTGACTGCGGAATATTCCAGAGTCTTCTAGAACTTTCTGTGGGCTGCAGACTGCATTCCTGGGTGACTGAGTGAGTTTAGTAGACCCAAGAAGATCCTCTGATTTCTCTTTCTCTTCTGATTCTAACTTAGATGTAATTTTGTTGTTGAAG-AATCTCCGGTATAACAAAAGAAGGTATGTTTCTAAGTACATCACTTGCAGCTCCAAACCCGCGATTTCCCTCACCAGTTTCTTTGTCTCCTAAATCAAGAAATCATA--------TAAACGTTTTCATAAATCTCAGAC-AAGATATTCAAAGGGGATTTACTTGTGTTCTAAGTTAGCCTGA-CTTATTGAGTTT---CTTATAACCTTGGC-GATAGAAG-AATCTTCATTTTT
Arab1686 NNNNNNTTATGAACGTTTTCAGAAACATATGTCCCGATCATCGCATCGATATCAGATT-GCTGAAAACGCAAAAA-TGAAAAATCACCATTAAAAAAGAAAGAATGTCAAACAAG-ATGAACTGTTTAACACAATTTCGTTTACCTCAAGCATTGAGAAAGGAAGAGAGTGATGGTATGATGAGTCCAT---AGCTTGGGGAGACATTCTAAACGAATAGCCTGAACAATGAGACAATGATGAGTGACTGCGGAATATTCCAGAGTCTTCTAGAACTTTCTGTGGGCTGCAGACTGCATTTTTGGGTGACTGAATGAGTTTAGTACACACAAGAAGATCTTCTGATTTCTCTTTCTCTTCTGATTCTAACGTAGATGTAATTTTGTTGTTGAAG-AATCTCCGGTATAACAAAAGAAGATAAGTTTCTAAGTACATCACTTGCAGCTCCAAACCCGCGATTTCCCTCACCAGTTTCTTTGCCTCCTAAATCAAGAAATCATA--------AAAACATTCTCATAAATCTCAGAC-AATATATTCAAAGGGGATTTACTTGTGTTCTAAGCTAGCCAGAGCTTATTGAGTTT---CTTATAACCTTTGG-GATAGAAG-AATCTTCATTTTT
Arab1694 GGTGATTTATGAACGTTTTCAGAAACATATGTCCCGATCATCGCATTGATATCAGATT-GCTGAAAACGCAAAAA-TGTAAAATCACCATTAGAAAAGAAAGAATGTCAAACAAG-ATTAACTGTTTAACACAATTTCGTTTACCTCAAGCATTGAGAAAGGAAGAGAGTGATGGTATGATGAGTCCATCATAGCTTGGGGAGACATTCTAAAGGAATACCCTGAACAATGAGACAACGATGAGTGACTGCGGAATATTCCAGAGTCTTCTAAAACTTTCTGTGGGCTGCAGACTGCATTCTTGGGTGACTGAGTGAGTTCAGTAGACCCAAGAAGATCCTCTGATTTCTCTTTCTCTTCTGATTCTAACTTAGATGTAATTTTGTTGTTGAAG-AATCTCCGGTATAACAAAAGAAGGTATGTTTCTAAGTACATCACTTGCAGCTCCAAACCCGCGATTTCCCTCACCAGTTTCTTTGCCTCCTAAATCAAGAAATCATA--------TAAACATTCTCATAAATCTCAGAC-AAGATATTCAAAGGGGATTTACTTGTGTTCTAAGTTAGCCAGAACTTATTGAGTTT---CTTATAACCTTGGG-GATAGAAGNNNNNNNNNNNNNN
Arab1695 GGTGATTTATGAACGTTTTCAGAAACATATGTCCCGATCATCGCATCGATATCAGATT-GCTGAAAACGCAAAAAATGTAAAATCACCATTAGAAAAGAAAGAATGCCAAACAAG-ATTAACTGTTTAACACAATTTCGTTTACCTCAAGCATTGAGAAAGGAAGAGAGTGATGGTATGATGAGTCCAT---AGCTTGGGGAGACATTCTAAAGGAATAGCCTGAACAATGAGACAACGATGAGTGACTGCGGAATATTGCACAGTCTTCTAGAACTTTCTGCGGGTTSCAGACTGCATTTTTGGGTGACTGAATGAGTTTAGTAGACCCAAGAAGATCCTCTGATTTCTCTTTCTCTTCTGATTCTAACTTAGATGTAATTTTGTTGTTGAAG-AATCTCCGGTATAACAAAAGAAGATATGTTTCTAAGTACATCACTTGCAGCTCCAATCCCGTGATTTCCCTCACCAGTTTCTTTGCCTCCTAAATCAAGAAATCATA--------AAAACATTCTCATAAAACTCATAC-AAGATATTTAAAGGGGATTTACTTGTGTTCTAAGCTAGCTAGAGCTTATTGAGTTT---CTTATAACCTTGGG-GATAGAAG-AATCTTCATTTTT
Arab1697 GGTGATTTATGAACGTTTTCAGAAACATATGTCCCGATCATCGCATCGATATCAGATT-GCTGAAAACGCAAAAAATGTAAAATCACCATTAGAAAAGAAAGAATGCCAAACAAG-ATTAACTGTTTAACACAATTTCGTTTACCTCAAGCATTGAGAAAGGAAGAGAGTGATGGTATGATGAGTCCAT---AGCTTGGGGAGACATTCTAAAGGAATAGCCTGAACAATGAGACAACGATGAGTGACTGCGGAATATTGCACAGTCTTCTAGAACTTTCTGCGGGTTGCAGACTGCATTTTTGGGTGACTGAATGAGTTTAGTAGACCCAAGAAGATCCTCTGATTTCTCTTTCTCTTCTGATTCTAACTTAGATGTAATTTTGTTGTTGAAG-AATCTCCGGTATAACGAAAGAAGATATGTTTCTAAGTACATCACTTGCAGCTCCAAACCCGTGATTTCCCTCACCAGTTTCTTTGCCTCCTAAATCAAGCAATCATA--------AAAACATTCTCATAAAACTCATAC-AAGATATTAAAAGGGGATTTACTTGTGTTCTAAGCTAGCCAGAGCTTATTGAGTTT---CTTATAACCTTGGG-TATAGAAG-AATCTTCATTTTT
Arab1699 NNNNNNNNNNNNNNNNNNNNNGAAACATATGTCCCGATCATCGCATCGATATCAGATT-GCTGAAAACGCAAAAA-TGTAAAATCACCATTAGAAAAGAAAGAATGTCAAACAAG-ATTAACTGTTTAACACAATTTCGTTTACCTCAAGCATTGAGAAAGGAAGAGAGTGATGGTATGATGAGTCCATCATAGCTTGGGGAGACATTCTAAAGGAATAGCCTGAACAATGAGACAACGATGAGTGACTGCGGAATATTCCAGAGTCTTCTAGAACTTTCTGTGGGCTGCAGACTGCATTCCTGGGTGACTGAGTGAGTTTAGTAGACCCAAGAAGATCCTCTGATTTCTCTTTCTCTTCTGATTCTAACTTAGATGTAATTTTGTTGTTGAAG-AATCTCCGGTATAACAAAAGAAGGTATGTTTCTAAGTACATCACTTGCAGCTCCAAACCCGCGATTTCCCTCACCAGTTTCTTTGCCTCCTAAATCAAGAAATCATA--------TAAACATTCTCATAAATCTCAGAC-AAGATATTCAAAGGGGATTTACTTGTGTTCTAAGTTAGCCAGAACTTATTGAGTTT---CTTATAACCTTGGG-GATAGAAG-AATCTTCATTTTT
Arab1717 GGTGATTTATGAACGTTTTCAGAAACATATGTCCCGATCATCGCATCGATATCAGATT-GCTGAAAACGCAAAAA-TGAAAAATCACCATTAAAAAAGAAAGAATGTCAAACAAG-ATAAACTGTTTAACACAATTTCGTTTACCTCAAGCATTGAGAAAGGAAGAGAGTGATGGTATGATGAGTCCAT---AGCTTGGGGAGACATTCTAAACGAATAGCCTGAACAATGAGACAACGATGAGTGACTGCGGAATATTCCAGAGTCTTCTAGAACTTTCTGTGGGCTGCAGACTGCAATTTTGGGTGACTGAATGAGTTTAGTACACACAAGAAGATCCTCTGATTTCTCTTTCTCTTCTGATTCTAACGTAGATGTAATTTTGTTGTTGAAG-AATCTCCGGTATAACAAAAGAAGATATGTTTCTAAGTACATCACTTGCAGCTCCAAACCAGCGATTTCCCTCACCAGTTTCTTKGCCTCCTAAATCAAGAAATCATA--------AAAACATTCTCATAAATCTCAGAC-AATATATTCaAAGGGGATTTACTTGTGTTCTAAGCTAGCCAGaGCTTATTGAGTTT---CTTATAACCTTTGG-GATAGAAG-AATCTTCATTTTT
Arab1800 NNNNNNNNNNNAACGTTTTCAGAAACATATGTCCCGATCATCTCATCGATATCAGATT-GCTGAAAACGCAAAAA-TGTAAAATCACCATTAAAAAAGAAAGAATGCCAAACAAG-ATTAACTGTTTAACACAATTTCGTTTACCTCAAGCATTGAGAAAGGAAGAGAGTGATGGTATGATGAGTCCAT---AGCTTGGGGAGACATTCTAAAGGAATAGCCTGAACAATGAGACAACGATGAGTGACTGCGGAATATTCCAGAGTCTTCTAGAACTTTCTGCGGGCTGCAGACTGCATTCTTGGGTGACTGAATGAGTTTAGTAGACCCAGGAAGATCCTCTGATTTCTCTTTCTCTTCTGATTCTAACGTAGATGCAATTTTGTTGTTGAAG-AATCTCCGGTATAACAAAAGAAGATATGTTTCTAAGTACATCACTTGCAGCTCCAAACCCGCGATTTCCCTCACCAGTTTCTTTGCCTCCTAAATCAAGAAATCATA--------AAAACATTCTCATAAATCTCAGAC-AATATATTCAAAGGGGATTTACTTGTGTTCTAAGCTAGCCAGAGCTTATTGAGTTT---CTTATAACCTTGGG-GATAGAAG-AATCTTCATTTTT
Arab1802 NNNNNNNNNNNNNNNNTTTCAGAAACATATGTCCCGATCATCTCATCGATATCAGATT-GCTGAAAACGCAAAAA-TGTAAAATCACCATT-GAAAAGAAAGAATGCCAAACAAG-ATTAACTGTTTAACACAATTTCGTTTACCTCAAGCATTGAGAAAGGAAGAGAGTGATGGTATGATGAGTCCAT---AGCTTGGGGAGACATTCTAAAGGAATAGCCTGAACAATGAGACAACGATGAGTGACTGCGGAATATTCCAGAGTCTTCTAGAACTTTCTGCGGGCTGCAGACTGCATTCTTGGGTGATTGAATGAGTTTAGTAGACCCAAGAAGATCCTCTGATTTCTCTTTCTCTTCTGATTCTAACGTAGATGCAATTTTGTTGTTGAAG-AATCTCCGGTATAACAAAAGAAGATATGTTTCTAAGTACATCACTTGCAGCTCCAAACCCGCGATTTCCCTCACCAGTTTCTTTGCCTCCTAAATCAAGAAATCATA--------AAAACATTCTCATAAATCTCAGAC-AATATATTCAAAGGGGATTTACTTGTGTTCTAAGATAGCCAGAGCTTATTGAGTTT---CTTATAACCTTGGG-GATAGAAG-AATCTTCATTTTT
Arab1805 GGTGATTTATGAACGTTTTCAGAAACATATGTCCCAATCATCTCATCGATATCAGATT-GCTGAAAACGCAAAAA-TGTAAAATCACCATTAAAAAAGAAAGAATGCCAAACAAG-ATTAACTGTTTAACACAATTTCGTTTACCTCAAGCATTGAGAAAGGAAGAGAGTGATGGTATGATGAGTCCAT---AGCTTGGGGAGACATTCTAAAGGAATAGCCTGAACAATGAGACAACGATGAGTGACTGCGGAATATTCCAGAGTCTTCTAGAACTTTCTGCGGGCTGCAGACTGCATTCTTGGGTGATTGAATGAGTTTAGTAGACCCAAGAAGATCCTCTGATTTCTCTTTCTCTTCTGATTCTAACGTAGATGCAATTTTGTTGTTGAAG-AATCTCCGGTATAACAAAAGAAGATATGTTTCTAAGTACATCACTTGCAGCTCCAAACCCGCGATTTCCCTCACCAGTTTCTTTGCCTCCTAAATCAAGAAATCATA--------AAAACATTCTCATAAATCTCAGAC-AATATATTCAAAGGGGATTTACTTGTGTTCTAAGATAGCCAGAGCTTATTGAGTTT---CTTATAACCTTGGG-GATAGAAG-AATCTTCATTTTT
Arab1820 GGTGATTTATGAACGTTTTCAGAAACATATGTCCCGATCATCGCATCGATATCAGATT-GCTGAAAACGCAAAAA-TGTAAAATCACCATTAGAAAAGAAAGAATGTCAAACAAG-ATTAACTGTTTAACACAATTTCGTTTACCTCAAGCATTGAGAAAGGAAGAGAGTGATGGTATGATGAGTCCATCATAGCTTGGGGAGACATTCTAAAGGAATAGCCTGAACAATGAGACAATGATGAGTGACTGCGGAATATTCCAGAGTCTTCTAGAACTTTCTGTGGGCTGCAGACTGCATTCCTGGGTGATTGAGTGAGTTTAGTAGACCCAAGAAGATCCTCTGATTTCTCTTTCTCTTCTGATTCTAACTTAGATGTAATTTTGTTGTTGAAG-AATCTCCGGTATAACAAAAGAAGGTATGTTTCTAAGTACATTACTTGCAGCTCCAAACCCGCGATTTCCCTCACCAGTTTCTTTGCCTCCTAAATCAAGAAATCATA--------TAAACGTTTTCATAAATCTCAGAC-AAGATATTCAAAGGGGATTTACTTGTGTTCTAAGTTAGCCAGAACTTATTGAGTTT---CTTATAACCTTTGG-GATNNNNNNNNNNNNNNNNNNN
Arab1824 GGTGATTTATGAACGTTTTCAGAAACATATGTCCCGATCATCGCATCGATATCAGATT-GCTGAAAACGCAAAAA-TGTAAAATCACCATTAGAAAAGAAAGAATGTCAAACAAG-ATTAACTGTTTAACACAATTTCGTTTACCTCAAGCATTGAGAAAGGAAGAGAGTGATGGTATGATGAGTCCATCATAGCTTGGGGAGACATTCTAAAGGAATAGCCTGAACAATGAGACAACGATGAGTGACTGCGGAATATTCCAGAGTCTTCTAGAACTTTCTGTGGGCTGCAGACTGCATTCCTGGGTGACTGAGTGAGTTTAGTAGACCCAAGAAGATCCTCTGATTTCTCTTTCTCTTCTGATTCTAACTTAGATGTAATTTTGTTGTTGAAG-AATCTCCGGTATAACAAAAGAAGGTATGTTTCTAAGTACATCACTTGCAGCTCCAAACCCGCGATTTCCCTCACCAGTTTCTTTGCCTCCTAAATCAAGAAATCATA--------TAAACATTCTCATAAATCTCAGAC-AAGATATTCAAAGGGGATTTACTTGTGTTCTAAGTTAGCCAGAACTTATTGAGTTT---CTTATAACCTTGGG-GATAGAAG-AATCTTCATTTTT
Arab1826 NNNNNNNNNNNNNNNNNNNNNNNNNNNNNNNNNNNNNNNNNNNNNNNNNNNNNNNNNNNGCTGAAAACGCAAAAA-TGAAAAATCACCATTAAAAAAGAAAGAATGTCAAACAAG-ATAAACTGTTTAACACAATTTCGTTTACCTCAAGCATTGAGAAAGGAAGAGAGTGATGGTATGATGAGTCCAT---AGCTTGGGGAGACATTCTAAACGAATAGCCTGAACAATGAGACAACGATGAGTGACTGCGGAATATTCCAGAGTCTTCTAGAACTTTCTGTGGGCTGCAGACTGCATTTTTGGGTGACTGAATGAGTTTAGTACACACAAGAAGATCCTCTGATTTCTCTTTCTCTTCTGATTCTAACGTAGATGTAATTTTGTTGTTGAAG-AATCTCCGGTATAACAAAAGAAGGTATGTTTCTAAGTACATCACTTGCAGCTCCAAACCCGCGATTTCCCTCACCAGTTTCTTTGCCTCCTAAATCAAGAAATCATA--------TAAACATTCTCATAAATCTCAGAC-AAGATATTCAAAGGGGATTTACTTGCGTTCTAAGTTAGNNNNNNNNNNNNNNNNNNNNNNNNNNNNNNNNNNNNNNNNNNNNNNNNNNNNNNNNNN
Arab1829 GGTGATTTATGAACGTTTTCAGAAACATATGTCCCGATCATCGCATCGATATCAGATT-GCTGAAAACGCAAAAA-TGTAAAATCACCATTAGAAAAGAAAGAATGTCAAACAAG-ATTAACTGTTTAACACAATTTCGtTTACCTCAAGCATTGAGAAAGGAAGAGAGTGATGGTATGATGAGTCCATCATAGCTTGGGGAGACATTCTAAAGGAATAGCCTGAACAATGAGACAACGATGAGTGACTGCGGAATATTCCAGAGTCTTCTAGAACTTTCTGTGGGCTGCAGACTGCATTCCTGGGTGACTGAGTGAGTTTAGTAGACSCAAGAAGATCCTCTGATTTCTCTTTCTCTTCTGATTCTAACTTAGATGTAATTTTGTTGTTGAAG-AATCTCCGGTATAACAAAAGAAGGTATGTTTCTAAGTACATCACTTGCAGCTCCAAACCCGCGATTTCCCTCACCAGTTTCTTTGCCTCCTAAATCAAGAAATCATA--------TAAACATTCTCATAAATCTCAGAC-AAGATATTCAAAGGGGATTTACTTGTGTTCTAAGTTAGCCAGAACTTATTGAGTTT---CTTATAACCTTGGG-GATAGAAG-AATCTTCANNNNN
Arab1830 NNTGATTTATGAACGTTTTCAGAAACATATGTCCCGATCATCGCATCGATaTcaGATT-GCTGAAAACGCAAAAA-TGTAAAATCACCATTAGAAAAGAAAGAATGTCAAACAAG-ATTAACTGTTTAACACAATTTCGTTTACCTCAAGCATTGAGAAAGGAAGAGAGTGATGGTATGATGAGTCCATCATAGCTTGGGGAGACATTCTAAAGGAATAGCCTGAACAATGAGACAACGATGAGTGACTGCGGAATATTCCAGAGTCTTCTAGAACTTTCTGTGGGCTGCAGACTGCATTCCTGGGTGACTGAGTGAGTTTAGTAGACCCAAGAAGATCCTCTGATTTCTCTTTCTCTTCTGATTCTAACTTAGATGTAATTTTGTTGTTGAAG-AATCTCCGGTATAACAAAAGAAGGTATGTTTCTAAGTACATCACTTGCAGCTCCAAACCTGCGATTTCCCTCACCAGTTTCTTTGCCTCCTAAATCAAGAAATCATA--------TAAACATTCTCATAAATCTCAGAC-AAGATATTCAAAGGGGATTTACTTGTGTTCTAAGTTAGCCAGaACTTATTGAGTTT---CTTATAACCTTGGG-GATAGAAG-AATCTTCATTTTT
Arab1843 GATGATTTATGAACGTTTTCAGAAACATATGTCCCGATCATCGCATCGATaTcAGATT-GCTGAAAACGCAAAAA-TGAAAAATCACCATTAAAAAAGAAaGAATGTCAAACAAG-ATAAACTGTTTAACACAATTTCGTTTACCTCAAGCATTGAGAAAGGAAGAGAGTGATGGTATGATGAGTCCAT---AGCTTGGGGAGACATTCTAAACGAATAGCCTGAACAATGAGACAACGATGAGTGACTGCGGAATATTCCAGAGTCTTCTACAACTTTCTGTGGGCTGCAGACTGCATTTTTGGGTGGCTGAATGAGTTTAGTACACATAAGAAGATCCTCTGATTTCTCCTTCTCTTCTGATTCTAACGTAGATGTAATTTTGTTGTTGAAG-AATCTCCGGTATAACAAAAGAAGATATGTTTCTAAGTACATCACTTGCAGCTCCAAAYCCGCGATTTCCCTCACCAGTTTCTTTGCCTCCTAAATCAAGAAATCATA--------AAAACATTCTCATAAATCTCAGAC-AATAAATTCAAAGGGGATTTACTTGTGTTCTAAGCTAGCcAGaGCTTATTGAGTTT---CTTATAACCTTTGG-GATAGAAG-AATCTTCATTTTT
Arab1844 GATGATTTATGAACGTTTTCAGAAACATATGTCCCGATCATCGCATCGAtaTCAGATT-GCTGAAAACGCAAAAA-TGAAAAATCACCATTAAAAAAGAAAGAATGTCAAACAAG-ATAAACTGTTTAACACAATTTCGTTTACCTCAAGCATTGAGAAAGGAAGAGAGTGATGGTATGATGAGTCCAT---AGCTTGGGGAGACATTCTAAACGAATAGCCTGAACAATGAGACAACGATGAGTGACTGCGGAATATTCCAGAGTCTTCTACAACTTTCTGTGGGCTGCAGACTGCATTTTTGGGTGGCTGAATGAGTTTAGTACACATAAGAAGATCCTCTGATTTCTCCTTCTCTTCTGATTCTAACGTAGATGTAATTTTGTTGTTGAAG-AATCTCCGGTATAACAAAAGAAGATATGTTTCTAAGTACATCACTTGCAGCTCCAAACCCGCGATTTCCCTCACCAGTTTCTTTGCCTCCTAAATCAAGAAATCATA--------AAAACATTCTCATAAATCTCAGAC-AATAAATTCAAAGGGGATTTACTTGTGTTCTAAGCTAGCCAGaGCTTATTGAGTTT---CTTATAACCTTTGG-GATAGAAG-AANNNNNNNNNNN
Arab1847 GATGATTTATGAACGTTTTCAGAAACATATGTCCCGATCATCGCATCGATATCAGATT-GCTGAAAACGCAAAAA-TGAAAAATCACCATTAAAAAAGAAAGAATGTCAAACAAG-ATAAACTGTTTAACACAATTTCGTTTACCTCAAGCATTGAGAAAGGAAGAGAGTGATGGTATGATGAGTCCAT---AGCTTGGGGAGACATTCTAAACGAATAGCCTGAACAATGAGACAACGATGAGTGACTGCGGAATATTCCAGAGTCTTCTASAACTTTCTGTGGGCTGCAGACTGCATTTTTGGGTGGCTGAATGAGTTTAGTACACATAAGAAGATCCTCTGATTTCTCTTTCTCTTCTGATTCTAACGTAGATGTAATTTTGTTGTTGAAG-AATCTCCGGTATAACAAAAGAAGATATGTTTCTAAGTACATCACTTGCAGCTCCAAATCCGCGATTTCCCTCACCAGTTTCTTTGCCTCCTAAATCAAGAAATCATA--------AAAACATTCTCATAAATCTCAGAC-AATAAATTCAAAGGGGATTTACTTGTGTTCTAAGCTAGCCAGaGCTTATTGAGTTT---CTTATAACCTTTGG-GATAGAAG-AATCTTCATTTTT
Arab1856 GGTGATTTATGAACGTTTTCAGAAACATATGTCCCGATCATCGCATCGATaTCaGATT-GCTGAAAACGCAAAAA-TGAAAAATCACCATTAAAAAAGAAAGAATGTCAAACAAG-ATAAACTGTTTAACACAATTTCGTTTACCTCAAGCATTGAGAAAGGAAGAGAGTGATGGTATGATGAGTCCAT---AGCTTGGGGAGACATTCTAAACGAATAGCCTGAACAATGAGACAACGATGAGTGACTGCGGAATATTCCAGAGTCTTCTAGAACTTTCTGTGGGCTGCAGACTGCATTTTTGGGTGACTGAATGAGTTTAGTACACACAAGAAGATCCTCTGATTTCTCTTTCTCTTCTGATTCTAACGTAGATGTAATTTTGTTGTTGAAG-AATCTCCGGTATAACAAAAGAAGATATGTTTCTAAGTACATCACTTGCAGCTCCAAACCCGCGATTTCCCTCACCAGTTTCTTTGCCTCCTAAATCAAGAAATCATA--------AAAACAWTCTCATAAATATCAGA--------TTCAAAGGGGATTTACTTGTGTTCTAAGCTAGCCAGAGCTTATTGAGTTT---CTTATAACCTTTGG-GATAGAAG-NNNNNNNNNNNNN
Arab1858 GGTGATTTATGAACGTTTTCAGAAACATATGTCCCGATCATCGCATCGATaTcAGATT-GCTGAAAACGCAAAAA-TGAAAAATCACCATTAAAAAAGAAAGAATGTCAAACAAG-ATAAACTGTTTAACACAATTTCGTTTACCTCAAGCAtTGAGAAAGGAAGAGAGTGATGGTATGATGAGTCCAT---AGCTTGGGGAGACATTCTAAACGAATAGCCTGAACAATGAGACAACGATGAGTGACTGCGGAATATTCCAGAGTCTTCTAGAACTTTCTGTGGGCTGCAGACTGCATTTTTGGGTGACTGAATGAGTTTAGTACACACAAGAAGATCCTCTGATTTCTCTTTCTCTTCTGATTCTAACGTAGATGTAATTTTGTTGTTGAAG-AATCTCCGGTATAACAAAAGAAGATATGTTTCTAAGTACATCACTTGCAGCTCCAAACCCGCGATTTCCCTCACCAGTTTCTTTGCCTCCTAAATCAAGAAATCATA--------AAAACATTCTCATAAATATCAGA--------TTCAAAGGGGATTTACTTGTGTTCTAAGCTAGCCAGAGCTTATTGAGTTT---CTTATAACCTTTGG-GATAGAAG-AATCTTCATTTTT
Arab1859 NNNNNNNNNNNNNNNNNNNNNNNNNNNNNNNNNNNNNNNNNNNNNNNNNNNNNNNNNNNNCTGAAAACGCAAAAA-TGAAAAATCACCATTAAAAAAGAAAGAATGTCAAACAAG-ATAAACTGTTTAACACAATTTCGTTTACCTCAAGCATTGAGAAAGGAAGAGAGTGATGGTATGATGAGTCCAT---AGCTTGGGGAGACATTCTAAACGAATAGCCTGAACAATGAGACAACGATGAGTGACTGCGGAATATTCCAGAGTCTTCTAGAACTTTCTGTGGGCTGCAGACTGCATTTTTGGGTGACTGAATGAGTTTAGTACACACAAGAAGATCCTCTGATTTCTCTTTCTCTTCTGATTCTAACGTAGATGTAATTTTGTTGTTGAAG-AATCTCCGGTATAACAAAAGAAGATATGTTTCTAAGTACATCACTTGCAGCTCCAAACCCGCGATTTCCCTCACCAGTTTCTTTGCCTCCTAAATCAAGAAATCATA--------AAAACATTCTCATAAATATCAGA--------TTCAAAGGGGATTTACTTGTGTTCTAAGCTANNNNNNNNNNNNNNNNNNNNNNNNNNNNNNNNNNNNNNNNNNNNNNNNNNNNNNNNNNN
Arab1860 NNNNNNNNNNNNNNNNNNTCAGAAACATATGTCCCGATCATCGCATCGATATCAGATT-GCTGAAAACGCAAAAA-TGAAAAATCACCATTAAAAAAGAAAGAATGTCAAACAAG-ATAAACTGTTTAACACAATTTCGTTTACCTCAAGCATTGAGAAAGGAAGAGAGTGATGGTATGATGAGTCCAT---AGCTTGGGGAGACATTCTAAACGAATAGCCTGAACAATGAGACAACGATGAGTGACTGCGGAATATTCCAGAGTCTTCTAGAACTTTCTGTGGGCTGCAGACTGCATTTTTGGGTGACTGAATGAGTTTAGTACACACAAGAAGATCCTCTGATTTCTCTTTCTCTTCTGATTCTAACGTAGATGTAATTTTGTTGTTGAAG-AATCTCCGGTATAACAAAAGAAGATATGTTTCTAAGTACATCACTTGCAGCTCCAAACCCGCGATTTCCCTCACCAGTTTCTTTGCCTCCTAAATCAAGAAATCATA--------AAAACATTCTCATAAATATCAGA--------TTCAAAGGGGATTTACTTGTGTTCTAAGCTAGCCAGAGCTTATTGAGTTT---CTTATAACCTTTGG-GATAGAAG-AATCTTCNNNNNN
Arab1861 GGTGATTTATGAACGTTTTCAGAAACATATGTCCCGATCATCGCATCGATATCAGATT-GCTGAAAACGCAAAAA-TGAAAAATCACCATTAAAAAAGAAAGAATGTCAAACAAG-ATAAACTGTTTAACACAATTTCGTTTaCCTCAAGCATTGAGAAAGGAAGAGAGTGATGGTATGATGAGTCCAT---AGCTTGGGGAGACATTCTAAACGAATAGCCTGAACAATGAGACAACGATGAGTGACTGCGGAATATTCCAGAGTCTTCTAGAACTTTCTGTGGGCTGCAGACTGCATTTTTGGGTGACTGAATGAGTTTAGTACACACAAGAAGATCCTCTGATTTCTCTTTCTCTTCTGATTCTAACGTAGATGTAATTTTGTTGTTGAAG-AATCTCCGGTATAACAAAAGAAGATATGTTTCTAAGTACATCACTTGCAGCTCCAAACCCGCGATTTCCCTCACCAGTTTCTTTGCCTCCTAAATCAAGAAATCATA--------AAAACATTCTCATAAATATCAGA--------TTCAAAGGGGATTTACTTGTGTTCTAAGCTAGCCAGAGCTTATTGAGTTT---CTTATAACCTTTGG-GATAGAAG-AATCTTCATTTTT
Arab1862 GGTGATTTATGAACGTTTTCAGAAACATATGTCCCGATCATCRCATCGAtaTcaGATT-GCTGAAAACGCAAAAA-TGAAAAATCACCATTAAAAAAGAAAGAATGTCAAACAAG-ATAAACTGTTTAACACAATTTCGTTTACCTCAAGCATTGAGAAAGGAAGAGAGTGATGGTATGATGAGTCCAT---AGCTTGGGGAGACATTCTAAACGAATAGCCTGAACAATGAGACAACGATGAGTGACTGCGGAATATTCCAGAGTCTTCTAGAACTTTCTGTGGGCTGCAGACTGCATTTTTGGGTGACTGAATGAGTTTAGTACACACAAGAAGATCCTCTGATTTCTCTTTCTCTTCTGATTCTAACGTAGATGTAATTTTGTTGTTGAAG-AATCTCCGGTATAACAAAAGAAGATATGTTTCTAAGTACATCACTTGCAGCTCCAAACCCGCGATTTCCCTCACCAGTTTCTTTGCCTCCTaAATCAAGAAATCATA--------AAAACATTCTCATAAATATCAGA--------TTCAAAGGGGATTTACTTGTGTTCTAAGCTANNNNNNNNNNNNNNNNNNNNNNNNNNNNNNNNNNNN-NNNNNNNN-NNNNNNNNNNNNN
Arab1893 GGTGATTTATGAACGTTTTCAGAAACATATGTCCCGATCATCGCATCGATaTCaGATT-GCTGAAAACGCAAAAA-TGTAAAATCACCATTAGAAAAGAAAGAATGTCAAACAAG-ATTAACCGTTTAACACAATTTCGTTTACCTCAAGCATTGAGAAAGGAAGAGAGTGATGGTATGATGAGTCCATCATAGCTTGGGGAGACATTCTAAAGGAATAGCCTGAACAATGAGACAACGATGAGTGACTGCGGAATATTCCAGAGTCTTCTAGAACTTTCTGTGGGCTGCAGACTGCATTCCTGGGTGACTGAGTGAGTTTAGTAGACCCAAGAAGATCCTCTGATTTCTCTTTCTCTTCTGATTCTAACTTAGATGTAATTTTGTTGTTGAAG-AATCTCCGGTATAACAAAAGAAGGTATGTTTCTAAGTACATCACTTGCAGCTCCAAACCCGCGATTTCCCTCACCAGTTTCTTTGCCTCCTAAATCAAGAAATCATA--------TAAACATTCTCATAAATCTCAGAC-AAGATATTCAAAGG----------------TAAGTTAGCCAGaaCTTATTGAGTTT---CTTATAACCTTGGG-GATAGAAG-AATCTTCNNNNNN
Arab1895 GGTGATTTATGAACGTTTTCAGAAACATATGTCCCGATCATCACATCGATATCAGATT-GCTGAAAACGCAAAAA-TGTAAAATCACCATTAGAAAAGAAAGAATGTCAAACAAG-ATTAACTGTTTAACACAATTTCGTTTACCTCAAGCATTGAGAAAGGAAGAGAGTGATGGTATGATGAGTCCATCATAGCTTGGGGAGACATTCTAAAGGAATAGCCTGAACAATGAGACAACGATGAGTGACTGCGGAATATTCCAGAGTCTTCTAGAACTTTCTGTGGGCTGCAGACTGCATTCCTGGGTGACTGGTTGAGTTTAGTAGACCCAAGAAGATCCTCTGATTTCTCTTTCTCTTCTGATTCTAACTTAGATGTAATTTTGTTGTTGAAG-AATCTCCGGTATAACAAAAGAAGGTATGTTTCTAAGTACATCACTTGCAGCTCCAAACCCGCGATTTCCCTCACCAGTTTCTTTGCCTCCTAAATCAAGAAATCATA--------TAAACATTCTCATAAATCTCAGAC-AAGATATTCAAAGGGGATTTACTTGTGTTCTAAGTTAGCCAGaaCTTATTGAGTTT---CTTATAACCTTGGG-GATAGAAG-AANNNNNNNNNNN
Arab1896 GGTGATTTATGAACGTTTTCAGAAACATATGTCCCGATCATCGCATCGATATCAGATT-GCTGAAAACGCAAAAA-TGTAAAATCACCATTAGAAAAGAAAGAATGTCAAACAAG-ATTAACTGTTTAACACAATTTCGTTTACCTCAAGCATTGAGAAAGGAAGAGAGTGATGGTATGATGAGTCCATCATAGCTTGGGGAGACATTCTAAAGGAATAGCCTGAACAATGAGACAACGATGAGTGACTGCGGAATATTCCAGAGTCTTCTAGAACTTTCTGTGGGCTGCAGACTGCATTCCTGGGTGACTGAGTGAGTTTAGTAGACCCAAGAAGATCCTCTGATTTCTCTTTCTCTTCTGATTCTAACTTAGATGTAATTTTGTTGTTGAAG-AATCTCCGGTATAACAAAAGAAGGTATGTTTCTAAGTACATCACTTGCAGCTCCAAACCCGCGATTTCCCTCACCAGTTTCTTTGCCTCCTAAATCAAGAAATCATA--------TAAACATTCTCATAAATCTCAGAC-AAGATATTCAAAGGGGATTTACTTGTGTTCTAAGTTAGCCAGAACTTATTGAGTTT---CTTATAACCTTGGG-GATAGAAG-AATCTTCATTTTT
Arab1898 GGTGATTTATGAACGTTTTCAGAAACATATGTCCCGATCATCACATCGATATCAGATT-GCTGAAAACGCAAAAA-TGTAAAATCACCATTAGAAAAGAAAGAATGTCAAACAAG-ATTAACTGTTTAACACAATTTCGTTTACCTCAAGCATTGAGAAAGGAAGAGAGTGATGGTATGATGAGTCCATCATAGCTTGGGGAGACATTCTAAAGGAATAGCCTGAACAATGAGACAACGATGAGTGACTGCGGAATATTCCAGAGTCTTCTAGAACTTTCTGTGGGCTGCAGACTGCATTCCTGGGTGACTGGTTGAGTTTAGTAGACCCAAGAAGATCCTCTGATTTCTCTTTCTCTTCTGATTCTAACTTAGATGTAATTTTGTTGTTGAAG-AATCTCCGGTATAACAAAAGAAGGTATGTTTCTAAGTACATCACTTGCAGCTCCAAACCCGCGATTTCCCTCACCAGTTTCTTTGCCTCCTAAATCAAGAAATCATA--------TAAACATTCTCATAAATCTCAGAC-AAGATATTCAAAGGGGATTTACTTGTGTTCTAAGTTAGCCAGAACTTATTGAGTTT---CTTATAACCTTGGG-GATAGAAG-AATCTTCNNNNNN
Arab1900 GGTGATTTATGAACGTTTTCAGAAACATATGTCCCGATCATCGCATCGATATCAGATT-GCTGAAAACGCAAAAA-TGAAAAATCACCATTAAAAAAGAAAGAATGTCAAACAAG-ATAAACTGTTTAACACAATTTCGTTTACCTCAAGCATTGAGAAAGGAAGAGAGTGATGGTATGATGAGTCCAT---AGCTTGGGGAGACATTCTAAACGAATAGCCTGAACAATGAGACAACGATGAGTGACTGCGGAATATTCCAGAGTCTTCTAGAACTTTCTGTGGGCTGCAGACTGCATTTTTGGGTGACTGAATGAGTTTAGTACACACAAGAAGATCCTCTGATTTCTCTTTCTCTTCTGATTCTAACGTAGATGTAATTTTGTTGTTGAAG-AATCTCCGGTATAACAAAAGAAGATATGTTTCTAAGTACATCACTTGCAGCTCCAAACCCGCGATTTCCCTCACCAGTTTCTTTGCCTCCTAAATCAAGAAATCATA--------AAAACATTCTCATAAATATCAGAC-AATAWATTCAAAGGGGATTTACTTGTGTTCTAAGCTAGCCAGAGCTTATTGAGTTT---CTTATAACCTTTGG-GATAGAAG-AATCTTCATTTTT
Arab1908 NNNNNNNNNNNNNNNNNNNNNNNNNNNNNNNNNNNNNNNNNNNNNNNNNNNNNNNNNNNNNNGAAAACGCAAAAA-TGTAAAATCACCATTAGAAAAGAAAGAATGTCAAACAAG-ATTAACTGTTTAACACAATTTCGTTTACCTCAAGCATTGAGAAAGGAAGAGAGTGATGGTATGATGAGTCCATCATAGCTTGGGGAGACATTCTAAAGGAATAGCCTGAACAATGAGACAACGATGAGTGACTGCGGAATATTCCAGAGTCTTCTAGAACTTTCTGTGGGCTGCAGACTGCATTCCTGGGTGACTGAGTGAGTTTAGTAGACCCAAGAAGATCCTCTGATTTCTCTTTCTYTTCTGATTCTAACTTAGATGTAATTTTGTTGTTGAAG-AATCTCCGGTATAACAAAAGAAGGTATGTTTCTAAGTACATCACTTGCAGCTCCAAACCCGCGATTTCCCTCACCAGTTTCTTTGCCTCCTAAATCAAGAAATCATA--------TAAACGTTCTCATAAATCTCAGAC-AAGATATTCAAAGGGGATTTACTTGTGTTATAAGTTNNNNNNNNNNNNNNNNNNNNNNNNNNNNNNNNNNNNNNNNNNNNNNNNNNNNNNNNNNNN
Arab1917 NNTGATTTATGAACGTTTTCAGAAACATATGTCCCGATCATCACATCGATATCAGATT-GCTGAAAACGCAAAAA-TGTAAAATCACCATTAGAAAAGAAAGAATGTCAAACAAG-ATTAACTGTTTAACACAATTTCGTTTACCTCAAGCATTGAGAAAGGAAGAGAGTGATGGTATGATGAGTCCATCATAGCTTGGGGAGACATTCTAAAGGAATAGCCTGAACAATGAGACAACGATGAGTGACTGCGGAATATTCCAGAGTCTTCTAGAACTTTCTGTGGGCTGCAGACTGCATTCCTGGGTGACTGAGTGAGTTTAGTAGACCCAAGAAGATCCTCTGATTTCTCTTTCTCTTCTGATTCTAACTTAGATGTAATTTTGTTGTTGAAG-AATCTCCGGTATAACAAAAGAAGGTATGTTTCTAAGTACATCACTTGCAGCTCCAAACCCGCGATTTCCCTCACCAGTTTCTTTGCCTCCTAAATCAAGAAATCATA--------TAAACATTCTCATAAATCTCAGAC-AAGATATTCAAAGGGGATTTACTTGTGTTCTAAGTTAGCCAGAACTTATTGAGTTT---CTTATAACCTTGGG-GATAGAAG-AATCTTNNNNNNN
Arab1918 GGTGATTTATGAACGTTTTCAGAAACATATGTCCCGATCATCGCATCGATATCAGATT-GCTGAAAACGCAAAAA-TGTAAAATCACCATTAGAAAAGAAAGAATGTCAAACAAG-ATTAACTGTTTAACACAATTTCGTTTACCTCAAGCATTGAGAAAGGAAGAGAGTGATGGTATGATGAGTCCATCATAGCTTGGGGAGACATTCTAAAGGAATAGCCTGAACAATGAGACAACGATGAGTGACTGCGGAATATTCCAGAGTCTTCTAGAACTTTCTGTGGGCTGCAGACTGCATTCCTGGGTGACTGAGTGAGTTTAGTAGACCCAAGAAGATCCTCTGATTTCTCTTTCTCTTCTGATTCTAACTTAGATGTAATTTTGTTGTTGAAG-AATCTCCGGTATAACAAAAGAAGGTATGTTTCTAAGTACATCACTTGCAGTTCCAAACCCGCGATTTCCCTCACCAGTTTCTTTGCCTCCTAAATCAAGAAATCATA--------TAAACATTCTCATAAATCTCAGAC-AAGATATTCAAAGGGGATTTACTTGTGTTCTAAGTTAGCCAGAACTTATTGAGTTT---CTTATAACCTTGGG-GATAGAAG-AATCTTCATTTTT
Arab1919 GGTGATTTATGAACGTTTTCAGAAACATATGTCCCGATCATCGCATCGATATCAGATT-GCTGAAAACGCAAAAA-TGTAAAATCACCATTAGAAAAGAAAGAATGTCAAACAAG-ATTAACTGTTTAACACAATTTCGTTTACCTCAAGCATTGAGAAAGGAAGAGAGTGATGGTATGATGAGTCCATCATAGCTTGGGGAGACATTCTAAAGGAATAGCCTGAACAATGAGACAACGATGAGTGACTGCGGAATATTCCAGAGTCTTCTAGAACTTTCTGTGGGCTGCAGACTGCATTCCTGGGTGACTGAGTGAGTTTAGTAGACCCAAGAAGATCCTCTGATTTCTCTTTCTCTTCTGATTCTAACTTAGATGTAATTTTGTTGTTGAAG-AATCTCCGGTATAACAAAAGAAGGTATGTTTCTAAGTACATCACTTGCAGCTCCAAACCCGCGATTTCCCTCACCAGTTTCTTTGCCTCCTAAATCAAGAAATCATA--------TAAACATTCTCATAAATCTCAGAC-AAGATATTCAAAGGGGATTTACTTGTGTTCTAAGTTAGCCAGAACTTATTGAGTTT---CTTATAACCTTGGG-GATAGAAG-AATNNNNNNNNNN
Arab1920 NGTGATTTATGAACGTTTTCAGAAACATATGTCCCGATCATCGCATCGATATCAGATT-GCTGAAAACGCAAAAA-TGTAAAATCACCATTAGAAAAGAAAGAATGTCAAACAAG-ATTAACTGTTTAACACAATTTCGTTTACCTCAAGCATTGAGAAAGGAAGAGAGTGATGGTATGATGAGTCCATCATAGCTTGGGGAGACATTCTAAAGGAATAGCCTGAACAATGAGACAACGATGAGTGACTGCGGAATATTCCAGAGTCTTCTAGAACTTTCTGTGGGCTGCAGACTGCATTCCTGGGTGACTGAGTGAGTTTAGTAGACCCAAGAAGATCCTCTGATTTCTCTTTCTCTTCTGATTCTAACTTAGATGTAATTTTGTTGTTGAAG-AATCTCCGGTATAACAAAAGAAGGTATGTTTCTAAGTACATCACTTGCAGCTCCAAACCCGCGATTTCCCTCACCAGTTTCTTTGCCTCCTAAATCAAGAAATCATA--------TAAACATTCTCATAAATCTCAGAC-AAGATATTCAAAGGGGATTTACTTGTGTTCTAAGTTAGCCAGAACTTATTGAGTTT---CTTATAACCTTGGG-GATAGAAG-AATCTTCATTNNN
Arab1927 NNNNNNNNNTGGACGTTTTCAGAAACATATGTCCCGATCATCGCATCGATATCAGATT-GCTGAAAACGCAAAAA-TGAAAAATCACCATTAAAAAAGAAAGAAtGTCAAACAAG-ATaAACTGTTTAACACAATTTCGTTTACCTCAAGCAtTGAGAAAGGAAGAGAGTGATGGTATGATGAGTCCAT---AGCTTGGGGAGACATTCTAAACGAATAGCCTGAACAATGAGACAACGATGAGTGACTGCGGAATATTCCAGAGTCTTCTAGAACTTTCTGTGGGCTGCAGACTGCATTTTTGGGTGGCTGAATGAGTTTAGTACACATAAGAAGATCCTCTGATTTCTCTTTCTCTTCTGATTCTAACGTAGATGTAATTTTGTTGTTGAAG-AATCTCCGGTATAACAAAAGAAGATATGTTTCTAAGTACATCACTTGCAGCTCCAAACCCgCGATTTCCCTCACCAGTTTCTTTGCCTCCTAAATCAAGAAATCATA--------AAAACATTCTCATAAATCTCAGAC-AATAAATTCAAAGGGGATTTACTTGTGTTCTAAGCTAGCCAGAGCTTATTGAGTTT---CTTATAACCTTTGG-GATAGAAG-AATCTTCNNNNNN
Arab1928 GATGATTTATGGACGTTTTCAGAAACATATGTCCCGATCATCGCATCGATATCAGATT-GCTGAAAACGCAAAAA-TGAAAAATCACCATTAAAAAAGAAAGAATGTCAAACAAG-ATAAACTGTTTAACACAATTTCGTTTACCTCAAGCATTGAGAAAGGAAGAGAGTGATGGTATGATGAGTCCAT---AGCTTGGGGAGACATTCTAAACGAATAGCCTGAACAATGAGACAACGATGAGTGACTGCGGAATATTCCAGAGTCTTCTAGAACTTTCTGTGGGCTGCAGACTGCATTTTTGGGTGGCTGAATGAGTTTAGTACACATAAGAAGATCCTCTGATTTCTCTTTCTCTTCTGATTCTAACGTAGATGTAATTTTGTTGTTGAAG-AATCTCCGGTATAACAAAAGAAGATATGTTTCTAAGTACATCACTTGCAGCTCCAAACCCGCGATTTCCCTCACCAGTTTCTTTGCCTCCTAAATCAAGAAATCATA--------AAAACATTCTCATAAATCTCAGAC-AATAAATTCAAAGGGGATTTACTTGTGTTCTAAGCTAGCCAGAGCTTATTGAGTTT---CTTATAACCTTTGG-GATAGAAG-AATCTTNNNNNNN
Arab1929 NNNNNNNNNNNNNNNNNNNNNNNNNNNNNNNNNNNNNNNNNNNNNNNNNNNNNNNNNNNNNNNNAAACGCAAAAA-TGAAAAATCACCATTAAAAAAGAAAGAATGTCAAACAAG-ATAAACTGTTTAACACAATTTCGTTTACCTCAAGCATTGAGAAAGGAAGAGAGTGATGGTATGATGAGTCCAT---AGCTTGGGGAGACATTCTAAACGAATAGCCTGAACAATGAGACAACGATGAGTGACTGCGGAATATTCCAGAGTCTTCTAGAACTTTCTGTGGGCTGCAAACTGCATTTTTGGGTGGCTGAATGAGTTTAGTACACATAAGAAGATCCTCTGATTTCTCTTTCTCTTCTGATTCTAACGTAGATGTAATTTTGTTGTTGAAG-AATCTCCGGTATAACAAAAGAAGATATGTTTCTAAGTACATCACTTGCAGCTCCAAACCCGCGATTTCCCTCACCAGTTTCTTTGCCTCCTAAATCAAGAAATCATA--------AAAACATTCTCATAAATCTCAGAC-AAtAAATTCAAAGGGGATTTACTTGTGTTCTAAGCTANNNAGANNNNNNNNNNNNNNNNNNNNNNNNNNNNNNNNNNNNNNNNNNNNNNNNNNNNN
Arab1933 GATGATTTATGAACGTTTTCAGAAACATATGTCCCGATCATCGCATCGATATCAGATT-GCTGAAAACGCAAAAA-TGAAAAATCACCATTAAAAAAGAAAGAATGTCAAACAAG-ATAAACTGTTTAACACAATTTCGTTTACCTCAAGCATTGAGAAAGGAAGAGAGTGATGGTATGATGAGTCCAT---AGCTTGGGGAGACATTCTAAACGAATAGCCTGAACAATGAGACAACGATGAGTGACTGCGGAATATTCCAGAGTCTTCTAGAACTTTCTGTGGGCTGCAGACTGCATTTTTGGGTGGCTGAATGAGTTTAGTACACATAAGAAGATCCTCTGATTTCTCTTTCTCTTCTGATTCTAACGTAGATGTAATTTTGTTGTTGAAG-AATCTCCGGTATAACAAAAGAAGATATGTTTCTAAGTACATCACTTGCAGCTCCAAACCCGCGATTTCCCTCACCAGTTTCTTTGCCTCCTAAATCAAGAAATCATA--------AAAACATTCTCATAAATCTCAGAC-AATAAATTCAAAGGGGATTTACTTGTGTTCTAAGCTAGCCAGAGCTTATTGAGTTT---CTTATAACCTTTGG-GATAGAAG-AATCTTCATTTTN
Arab1934 GATGATTTATGAACGTTTTCAGAAACATATGTCCCGATCATCGCATCGATATCAGATT-GCTGAAAACGCAAAAA-TGAAAAATCACCATTAAAAAAGAAAGAATGTCAAACAAG-ATAAACTGTTTAACACAATTTCGTTTACCTCAAGCATTGAGAAAGGAAGAGAGTGATGGTATGATGAGTCCAT---AGCTTGGGGAGACATTCTAAACGAATAGCCTGAACAATGAGACAACGATGAGTGACTGCGGAATATTCCAGAGTCTTCTAGAACTTTCTGTGGGCTGCAGACTGCATTTTTGGGTGGCTGAATGAGTTTAGTACACATAAGAAGATCCTCTGATTTCTCTTTCTCTTCTGATTCTAACGTAGATGTAATTTTGTTGTTGAAG-AATCTCCGGTATAACAAAAGAAGATATGTTTCTAAGTACATCACTTGCAGCTCCAAACCCGCGATTTCCCTCACCAGTTTCTTTGCCTCCTAAATCAAGAAATCATA--------AAAACATTCTCATAAATCTCAGAC-AATAAATTCAAAGGGGATTTACTTGTGTTCTAAGCTAGCCAGAGCTTATTGAGTTT---CTTATAACCTTTGG-GATAGAAG-AATCTTCATTTTN
Arab1950 NNNNNNNNNNNNNNNNNNNNNNNNNNNNNNNNNNNNNNNNNNNNNNNNNNNTCAGATT-GCTGAAAACGCAAAAA-TGAAAAATCACCATTAAAAAAGAAAGAATGTCAAACAAG-ATAAACTGTTTAACACAATTTCGTTTACCTCAAGCATTGAGAAAGGAAGAGAGTGATGGTATGATGAGTCCAT---AGCTTGGGGAGACATTCTAAACGAATAGCCTGAACAATGAGACAACGATGAGTGACTGCGGAATATTCCAGAGTCTTCTAGAACTTTCTGTGGGCTGCAGACTGCATTTTTGGGTGACTGAATGAGTTTATTACACACAAGAAGATCCTCTGATTTCTCTTTCTCTTCTGATTCTAACGTAGATGTAATTTTGTTGTTGAAG-AATCTCCGGTATAACAAAAGAAGATATGTTTCTAAGTACATCACTTGCAGCTCCAAACCCGCGATTTCCCTCACCAGTTTCTTTGCCTCCTAAATCAAGAAATCATA--------AAAACATTCTCATAAATATCAGAC-AATATAGTCAAAGGGGATTTACTTGTGTTCTAAGCTAGCCAGAGNNNNNNNNNNNNNNNNNNNNNNNNNNNNNNNNNNNNNNNNNNNNNNNNNNNN
Arab1961 NNTGATTTATGAACGTTTTCAGAAACATATGTCCCGATCATCGCATCGATATCAGATT-GCTGAAAACGCAAAAAATGTAAAATCACCATTAGAAAAGAAAGAATGCCAAACAAG-ATTAACTGTTTAACACAATTTCGTTTACCTCAAGCATTGAGAAAGGAAGAGAGTGATGGTATGATGAGTCCAT---AGCTTGGGGAGACATTCTAAAGGAATAGCCTGAACAATGAGACAACGATGAGTGACTGCGGAATATTGCACAGTCTTCTAGAACTTTCTGCGGGTTGCAGACTGCATTTTTGGGTGACTGAATGAGTTTAGTAGACCCAAGAAGATCCTCTGATTTCTCTTTCTCTTCTGATTCTAACTTAGATGTAATTTTGTTGTTGAAG-AATCTCCGGTATAACGAAAGAAGATATGTTTCTAAGTACATCACTTGCAGCTCCAAACCCGTGATTTCCCTCACCAGTTTCTTTGCCTCCTAAATCAAGCAATCATA--------AAAACATTCTCATAAAACTCATAC-AAGATATTAAAAGGGGATTTACTTGTGTTCTAAGCTAGCCAGAGCTTATTGAGTTT---CTTATAACCTTGGG-TATAGAAG-ANNNNNNNNNNNN
Arab1962 NNNNNNNNNNNNNNNNNNNNNNNNNNNNNNNNNNNNNNNNNNNNNNNNNNNNNNNNNNNNCTGAAAACGCAAAAA-TGAAAAATCACCATTAAAAAAGAAAGAATGTCAAACAAG-ATAAACTGTTTAACACAATTTCGTTTACCTCAAGCATTGAGAAAGGAAGAGAGTGATGGTATGATGAGTCCAT---AGCTTGGGGAGACATTCTAAACGAATAGCCTGAACAATGAGACAACGATGAGTGACTGCGGAATATTCCAGAGTCTTCTAGAACTTTCTGTGGGCTGCAGACTGCANTTTTGGGTGACTGAATGAGTTTAGTACACACAAGAAGATCCTCTGATTTCTCTTTCTCTTCTGATTCTAACGTAGATGTAATTTTGTTGTTGAAG-AATCTCCGGTATAACAAAAGAAGGTATGTTTCTAAGTACATCACTTGCAGCTCCAAACCCGCGATTTCCCTCACCAGTTTCTTTGCCTCCTAAATCAAGAAATCATA--------TAAACATTCTCATAAATCTCAGAC-AAGATATTCAAAGGGGATTTACTTGTGTTCTAAGTTAGCCAGAACTTATTGAGTTT---CTTATAACCTTGGG-GANNNNNNNNNNNNNNNNNNNN
Arab1965 NNTGATTTATGAACGTTTTCAGAAACATATGTCCCGATCATCGCATCGATATCAGATT-GCTGAAAACGCAAAAA-TGTAAAATCACCATTAGAAAAGAAAGAATGTCAAACAAG-ATTAACTGTTTAACACAATTTCGTTTACCTCAAGCAtTGAGAAAGGAAGAGAGTGATGGTATGATGAGTCCATCATAGCTTGGGGAGACATTCTAAAGGAATAGCCTGAACAATGAGACAACGATGAGTGACTGCGGAATATTCCAGAGTCTTCTAGAACTTTCTGTGGGCTGCAGACTGCATTCCTGGGTGACTGAGTGAGTTTAGTGGACCCAAGAAGATCCTCTGATTTCTCTTTCTCTTCTGATTCTAACTTAGATGTAATTTTGTTGTTGAAG-AATCTCCGGTATAACAAAAGAAGGTATGTTTCTAAGTACATCACTTGCAGCTCCAAACCCGCGATTTCCCTCACCAGTTTCTTTGCCTCCTAAATCAAGAAATCATA--------TAAACATTCTCATAAATCTCAGAC-AAGATATTCAAAGGCGATTTACTTGTGTTCTAAGTTAGCCAGAACTTATTGAGTTT---CTTATAACCTTGGG-GATAGAAG-AATCTTCATTTTT
Arab1966 NNTGATTTATGAACGTTTTCAGAAACATATGTCCCGATCATCGCATCGATATCAGATT-GCTGAAAACGCAAAAA-TGAAAAATCACCATTAAAAAAGAAAGAATGTCAAACAAG-ATGAACTGTTTAACACAATTTCGTTTACCTCAAGCATTGAGAAAGGAAGAGAGTGATGGTATGATGAGTCCAT---AGCTTGGGGAGACATTCTAAACGAATAGCCTGAACAATGAGACAATGATGAGTGACTGCGGAATATTCCAGAGTCTTCTAGAACTTTCTGTGGGCTGCAGACTGCATTTTTGGGTGACTGAATGAGTTTAGTACACACAAGAAGATCTTCTGATTTCTCTTTCTCTTCTGATTCTAACGTAGATGTAATTTTGTTGTTGAAG-AATCTCCGGTATAACAAAAGAAGATAAGTTTCTAAGTACATCACTTGCAGCTCCAAACCCGCGATTTCCCTCACCAGTTTCTTTGCCTCCTAAATCAAGAAATCATA--------AAAACATTCTCATAAATCTCAGAC-AATATATTCAAAGGGGATTTACTTGTGTTCTAAGCTAGCCAGAGCTTATTGAGTTT---CTTATAACCTTTGG-GATAGAAG-AATCTTCATTTNN
Arab1969 NNNNNNNNNNNNNNNNNNNNNNNNNNNNNNNNNNNNNNNNNNNNNNNNNNNNNNNNNNNNCTGAAAACGCAAAAA-TGAAAAATCACCATTAAAAAAGAAAGAATGTCAAACAAG-ATGAACTGTTTAACACAATTTCGTTTACCTCAAGCATTGAGAAAGGAAGAGAGTGATGGTATGATGAGTCCAT---AGCTTGGGGAGACATTCTAAACGAATAGCCTGAACAATGAGACAATGATGAGTGACTGCGGAATATTCCAGAGTCTTCTAGAACTTTCTGTGGGCTGCAGACTGCATTTTTGGGTGACTGAATGAGTTTAGTACACACAAGAAGATCTTCTGATTTCTCTTTCTCTTCTGATTCTAACGTAGATGTAATTTTGTTGTTGAAG-AATCTCCGGTATAACAAAAGAAGATAAGTTTCTAAGTACATCACTTGCAGCTCCAAACCCGCGATTTCCCTCACCAGTTTCTTTGCCTCCTAAATCAAGAAATCATA--------AAAACATTCTCATAAATCTCAGAC-AATATATTCAAAGGGGATTTACTTGTGTTCTAAGCTAGCNNNNNNNNNNNNNNNNNNNNNNNNNNNNNNNNNNNNNNNNNNNNNNNNNNNNNNNNN
Arab1971 NNNNATTTATGAACGTTTTTAGAAACATATGTCCCGATCATCGCATCCataTcAGACT-GCTGAAAACGCAAAAA-TGTAAAATCACCATTAGAAAAGAAAGAATGTCAAACAAG-ATTAACTGTTTAACACAATTTCGTTTACCTCAAGCATtGAGAAAGGAAGAGAGTGATGGTATGATGAGTCCATCATAGCTTGGGGAGACATTCTAAAGGAATAGCCTGAACAATGAGACAACGATGAGTGACTGCGGAATATTCCAGAGTCTTCTAGAACTTTCTGTGGGCTGCAGACTGCATTCCTGGGTGACTGAGTGAGTTTAGTAGACCCAAGAAGATCCTCTGATTTCTCTTTCTCTTCTGAGTCTAACTTAGATGTAATTTTGTTGTGGAAG-AATCTCCGGTATAACAAAAGAAGGTATGTTTCTAAGTACATCACTTGCAGCTCCAAACCCGCGATTTCCCTCACCAGTTTCTTTGCCTCCTAAATCAAGAAATCATA--------TAAACATTCTCATAAATCTCAGAC-AAGATATTCAAAGGGGATTTACTTGTGTTCTAAGTTAGCCAGaaCTTATTGAGTTT---CTTATAACCTTGGG-GATAGAAG-AATNNNNNNNNNN
Arab1972 NNNNNNNNNNNNNNNNNNNNNNNNNNNNNNNNNNNNNNNNNNNNNNNNNNNNNNGACT-GCTGAAAACGCAAAAA-TGTAAAATCACCATTAGAAAAGAAAGAATGTCAAACAAG-ATTAACTGTTTAACACAATTTCGTTTACCTCAAGCATTGAGAAAGGAAGAGAGTGATGGTATGATGAGTCCATCATAGCTTGGGGAGACATTCTAAAGGAATAGCCTGAACAATGAGACAACGATGAGTGACTGCGGAATATTCCAGAGTCTTCTAGAACTTTCTGTGGGCTGCAGACTGCATTCCTGGGTGACTGAGTGAGTTTAGTAGACCCAAGAAGATCCTCTGATTTCTCTTTCTCTTCTGAGTCTAACTTAGATGTAATTTTGTTGTGGAAG-AATCTCCGGTATAACAAAAGAAGGTATGTTTCTAAGTACATCACTTGCAGCTCCAAACCCGCGATTTCCCTCACCAGTTTCTTTGCCTCCTAAATCAAGAAATCATA--------TAAACATTCTCATAAATCTCAGAC-AAGATATTCAAAGGGGATTTACTTGTGTTCTAAGTTAGCCAGaACNNNNNNNNNNNNNNNNNNNNNNNNNNNNNNNNNNNNNNNNNNNNNNNNNNN
Arab1973 GGTGATTTATGAACGTTTTTAGAAACATATGTCCCGATCATCRAATCCaTATCAGACT-GCTGAAAACGCAAAAA-TGTAAAATCACCATTAGAAAAGAAAGAATGTCAAACAAG-ATTAACTGTTTAACACAATTTCGTTTACCTCAAGCATTGAGAAAGGAAGAGAGTGATGGTATGATGAGTCCATCATTGCTTGGGGAGACATTCTAAAGGAATAGCCTGAACAATGAGACAACGATGAGTGACTGCGGAATATTCCAGAGTCTTCTAGAACTTTCTGTGGGCTGCAGACTGCATTCCTGGGTGACTGAGTGAGTTTAGTAGACCCAAGAAGATCCTCTGATTTCTCTTTCTCTTCTGAGTCTAACTTAGATGTAATTTTGTTGTGGAAG-AATCTCCGGTATAACAAAAGAAGGTATGTTTCTAAGTACATCACTTGCAGCTCCAAACCCGCGATTTCCCTCACCAGTTTCTTTGCCTCCTAAATCAAGAAATCATA--------TAAACATTCTCATAAATCTCAGAC-AAGATATTCAAAGGGGATTTACTTGTGTTCTAAGTTAGCCAGAACTTATTGAGTTT---CTTATAACCTTGGG-GATAGAAG-ANNNNNNNNNNNN
Arab1975 NNTGATTTATGAACGTTTTCAGAAACATATGTCCCGATCATCGCATCGATATCAGATT-GCTGAAAACGCAAAAA-TGTAAAATCACCATTAGAAAAGAAAGAATGTCAAACAAG-ATTAACTGTTTAACACAATTTCGTTTACCTCAAGCATTGAGAAAGGAAGAGAGTGATGGTATGATGAGTCCATCATAGCTTGGGGAGACATTCTAAAGGAATAGCCTGAACAATGAGACAACGATGAGTGACTGCGGAATATTCCAGAGTCTTCTAGAACTTTCTGTGGGCTGCAGACTGCATTCCTGGGTGACTGAGTGAGTTTAGTAGACCCAAGAAGATCCTCTGATTTCTCTTTCTCTTCTGATTCTAACTTAGATGTAATTTTGTTGTTGAAG-AATCTCCGGTATAACAAAAGAAGGTATGTTTCTAAGTACATCACTTGCAGCTCCAAACCCGCGATTTCCCTCACCAGTTTCTTTGCCTCCTAAATCAAGAAATCATA--------TAAACGTTTTCATAAATCTCAGAC-AAGATATTCAAAGGGGATTTACTTGTGTTCTAAGTTAGCCAGAACTTATTGAGTTT---CTTATAACCTTGGG-GATAGAAG-AATCTTCATTTTT
Arab1980 NNNNNNNNNNNNNNNNNNNNNNNNNNNNNNNNNNNNNNNNNNNNNNNNNNNNNNNNTT-GCTGAAAACGCAAAAA-TGAAAAATCACCATTAAAAAAGAAAGAATGTCAAACAAG-ATAAACTGTTTAACACAATTTCGTTTACCTCAAGCATTGAGAAAGGAAGAGAGTGATGGTATGATGAGTCCAT---AGCTTGGGGAGACATTCTAAACGAATAGCCTGAACAATGAGACAACGATGAGTGACTGCGGAATATTCCAGAGTCTTCTAGAACTTTCTGTGGGCTGCAGACTGCATTTTTGGGTGACTGAATGAGTTTAGTACACACAAGAAGATCCTCTGATTTCTCTTTCTCTTCTGATTCTAACGTAGATGTAATTTTGTTGTTGAAG-AATCTCCGGTATAACAAAAGAAGGTATGTTTCTAAGTACATCACTTGCAGCTCCAAACCCGCGATTTCCCTCACCAGTTTCTTTGCCTCCTAAATCAAGAAATCATA--------TAAACATTCTCATAAATCTCAGAC-AAGATATTCAAAGGGGATTTACTTGCGTTCTAAGTTANNNNNNNNNNNNNNNNNNNNNNNNNNNNNNNNNNNNNNNNNNNNNNNNNNNNNNNNNNN
ES01     GGTGATTTATGAACGTTTTTAGAAACATATGTCCCGATCATCGCATCCATATCAGATT-GCTGAAAACGCAAAAA-TGTAAAATCACCATTAGAAAAGAAAGAATGTCAAACAAG-ATTAACTGTTTAACACAATTTCGTTTACCTCAAGCATTGAGAAAGGAAGAGAGTGATGGTATGATGAGTCCATCATAGCTTGGGGAGACATTCTAAAGGAATAGCCTGAACAATGAGACAACGATGAGTGACTGCGGAATATTCCAGAGTCTTCTAGAACTTTCTGTGGGCTGCAGACTGCATTCCTGGGTGACTGAGTGAGTTTAGTAGACCCAAGAAGATCCTCTGATTTCTCTTTCTCTTCTGATTCTAACTTAGATGTAATTTTGTTGTTGAAG-AATCTCCGGTATAACMAAAGAAGGTATGTTTCTAAGTACATCACTTGCAGCTCCAAACCCGCGATTTCCCTCACCAGTTTCTTTGCCTCCTAAATCAAGAAATCATA--------TAAACATTCTCATAAATCTCAGAC-AAGATATTCAAAGGGGATTTACTTGTGTTCTAAGTTAGCCAGAACTTATTGAGTTT---CTTATAACCTTGGG-GATAGAAG-AATCTTCATTTTT
ES02     GGTGATTTATGAACGTTTTTAGAAACATATGTCCCGATCATCGCATCCATATCAGATT-GCTGAAAACGCAAAAA-TGTAAAATCACCATTAGAAAAGAAAGAATGTCAAACAAG-ATTAACTGTTTAACACAATTTCGTTTACCTCAAGCATTGAGAAAGGAAGAGAGTGATGGTATGATGAGTCCATCATAGCTTGGGGAGACATTCTAAAGGAATAGCCTGAACAATGAGACAACGATGAGTGACTGCGGAATATTCCAGAGTCTTCTAGAACTTTCTGTGGGCTGCAGACTGCATTCCTGGGTGACTGAGTGAGTTTAGTAGACCCAAGAAGATCCTCTGATTTCTCTTTCTCTTCTGATTCTAACTTAGATGTAATTTTGTTGTTGAAG-AATCTCCGGTATAACAAAAGAAGGTATGTTTCTAAGTACATCACTTGCAGCTCCAAACCCGCGATTTCCCTCACCAGTTTCTTTGCCTCCTAAATCAAGAAATCATA--------TAAACATTCTCATAAATCTCAGAC-AAGATATTCAAAGGGGATTTACTTGTGTTCTAAGTTAGCCAGAACTTATTGAGTTT---CTTATAACCTTGGG-GATAGAAG-AATCTTCATTTTT
ES03     GGTGATTTATGAACGTTTTTAGAAACATATGTCCCGATCATCGCATCCATATCAGATT-GCTGAAAACGCAAAAA-TGTAAAATCACCATTAGAAAAGAAAGAATGTCAAACAAG-ATTAACTGTTTAACACAATTTCGTTTACCTCAAGCATTGAGAAAGGAAGAGAGTGATGGTATGATGAGTCCATCATAGCTTGGGGAGACATTCTAAAGGAATAGCCTGAACAATGAGACAACGATGAGTGACTGCGGAATATTCCAGAGTCTTCTAGAACTTTCTGTGGGCTGCAGACTGCATTCCTGGGTGACTGAGTGAGTTTAGTAGACCCAAGAAGATCCTCTGATTTCTCTTTCTCTTCTGATTCTAACTTAGATGTAATTTTGTTGTTGAAG-AATCTCCGGTATAACAAAAGAAGGTATGTTTCTAAGTACATCACTTGCAGCTCCAAACCCGCGATTTCCCTCACCAGTTTCTTTGCCTCCTAAATCAAGAAATCATA--------TAAACATTCTCATAAATCTCAGAC-AAGATATTCAAAGGGGATTTACTTGTGTTCTAAGTTAGCCAGAACTTATTGAGTTT---CTTATAACCTTGGG-GATAGAAG-AATCTTCATTTTT
ES04     GGTGATTTATGAACGTTTTTAGAAACATATGTCCCGATCATCGCATCCATATCAGATT-GCTGAAAACGCAAAAA-TGTAAAATCACCATTAGAAAAGAAAGAATGTCAAACAAG-ATTAACTGTTTAACACAATTTCGTTTACCTCAAGCATTGAGAAAGGAAGAGAGTGATGGTATGATGAGTCCATCATAGCTTGGGGAGACATTCTAAAGGAATAGCCTGAACAATGAGACAACGATGAGTGACTGCGGAATATTCCAGAGTCTTCTAGAACTTTCTGTGGGCTGCAGACTGCATTCCTGGGTGACTGAGTGAGTTTAGTAGACCCAAGAAGATCCTCTGATTTCTCTTTCTCTTCTGATTCTAACTTAGATGTAATTTTGTTGTTGAAG-AATCTCCSGTATAACAAAAGAAGGTATGTTTCTAAGTACATCACTTGCAGCTCCAAACCCGCGATTTCCCTCACCAGTTTCTTTGCCTCCTAAATCAAGAAATCATA--------TAAACATTCTCATAAATCTCAGAC-AAGATATTCAAAGGGGATTTACTTGTGTTCTAAGTTAGCCAGAACTTATTGAGTTT---CTTATAACCTTGGG-GATAGAAG-AATCTTCATTTTT
ES05     GGTGATTTATGAACGTTTTTAGAAACATATGTCCCGATCATCGCATCCATATCAGACT-GCTGAAAACGCAAAAA-TGTAAAATCACCATTAGAAAAGAAAGAATGTCAAACAAG-ATTAACTGTTTAACACAATTTCGTTTACCTCAAGCATTGAGAAAGGAAGAGAGTGATGGTATGATGAGTCCATCATAGCTTGGGGAGACATTCTAAAGGAATAGCCTGAACAATGAGACAACGATGAGTGACTGCGGAATATTCCAGAGTCTTCTAGAACTTTCTGTGGGCTGCAGACTGCATTCCTGGGTGACTGAGTGAGTTTAGTAGACCCAAGAAGATCCTCTGATTTCTCTTTCTCTTCTGAGTCTAACTTAGATGTAATTTTGTTGTGGAAG-AATCTCCGGTATAACAAAAGAAGGTATGTTTCTAAGTACATCACTTGCAGCTCCAAACCCGCGATTTCCCTCACCAGTTTCTTTGCCTCCTAAATCAAGAAATCATA--------TAAACATTCTCATAAATCTCAGAC-AAGATATTCAAAGGGGATTTACTTGTGTTCTAAGTTAGCCAGAACTTATTGAGTTT---CTTATAACCTTGGG-GATAGAAG-AATCTTCATTTTT
ES07     NNNNNNNNNNNNNNNNNNNNNNNNNNNNNNNNNNNNNNNNNNNNNTCGATATCAGATT-GCTGAAAACGCAAAAA-TGTAAAATCACCATTAGAAAAGAAAGAATGTCAAACAAG-ATTAACTGTTTAACACAATTTCGTTTACCTCAAGCATTGAGAAAGGAAGAGAGTGATGGTATGATGAGTCCATCATAGCTTGGGGAGACATTCTAAAGGAATAGCCTGAACAATGAGACAACGATGAGTGACTGCGGAATATTCCAGAGTCTTCTAGAACTTTCTGTGGGCTGCAGACTGCATTCCTGGGTGACTGATTGAGTTTAGTAGACCCAAGAAGATCCTCTGATTTCTCTTTCTCTTCTGAGTCTAACTTAGATGTAATTTTGTTGTGGAAG-AATCTCCGGTATAACAAAAGAAGGTATGTTTCTAAGTACATCACTTGCAGCTCCAAACCCGCGATTTCCCTCACCAGTTTCTTTGCCTCCTAAATCAAGAAATCATA--------TAAACATTCTCATAAATCTCAGAC-AAGATATTCAAAGGGGATTTACTTGTGTTCTAAGTTAGCCAGAACTTATTGAGTTT---CTTATAACCTTGGG-GATAGAAG-AATCTTCATTTTT
ES10     GGTGATTTATGAACGTTTTTAGAAACATATGTCCCGATCATCGCATCCATATCAGATT-GCTGAAAACGCAAAAA-TGTAAAATCACCATTAGAAAAGAAAGAATGTCAAACAAG-ATTAACTGTTTAACACAATTTCGTTTACCTCAAGCATTGAGAAAGGAAGAGAGTGATGGTATGATGAGTCCATCATAGCTTGGGGAGACATTCTAAAGGAATAGCCTGAACAATGAGACAACGATGAGTGACTGCGGAATATTCCAGAGTCTTCTAGAACTTTCTGTGGGCTGCAGACTGCATTCCTGGGTGACTGATTGAGTTTAGTAGACCCAAGAAGATCCTCTGATTTCTCTTTCTCTTCTGAGTCTAACTTAGATGTAATTTTGTTGTGGAAG-AATCTCCGGTATAACAAAAGAAGGTATGTTTCTAAGTACATCACTTGCAGCTCCAAACCCGCGATTTCCCTCACCAGTTTCTTTGCCTCCTAAATCAAGAAATCATA--------TAAACATTCTCATAAATCTCAGAC-AAGATATTCAAAGGGGATTTACTTGTGTTCTAAGTTAGCCAGAACTTATTGAGTTT---CTTATAACCTTGGG-GATAGAAG-AATCTTCATTTTT
ES13     NNNNNNNNNNNNNNNNNNNNNGAAACATATGTCCCGATCATCGCATCCATATCAGATT-GCTGAAAACGCAAAAA-TGTAAAATCACCATTAGAAAAGAAAGAATGTCAAACAAG-ATTAACTGTTTAACACAATTTCGTTTACCTCAAGCATTGAGAAAGGAAGAGAGTGATGGTATGATGAGTCCATCATAGCTTGGGGAGACATTCTAAAGGAATAGCCTGAACAATGAGACAACGATGAGTGACTGCGGAATATTCCAGAGTCTTCTAGAACTTTCTGTGGGCTGCAGACTGCATTCCTGGGTGACTGAGTGAGTTTAGTAGACCCAAGAAGATCCTCTGATTTCTCTTTCTCTTCTGATTCTAACTTAGATGTAATTTTGTTGTTGAAG-AATCTCCGGTATAACAAAAGAAGGTATGTTTCTAAGTACATCACTTGCAGCTCCAAACCCGCGATTTCCCTCACCAGTTTCTTTGCCTCCTAAATCAAGAAATCATA--------TAAACATTCTCATAAATCTCAGAC-AAGATATTCAAAGGGGATTTACTTGTGTTCTAAGTTAGCCAGAACTTATTGAGTTT---CTTATAACCTTGGG-GATAGAAG-AATCTTCATTTTT
ES15     GGTGATTTATGAACGTTTTTAGAAACATATGTCCCGATCATCGCATCGATATCAGATT-GCTGAAAACGCAAAAA-TGTAAAATCACCATTAGAAAAGAAAGAATGTCAAACAAG-ATTAACTGTTTAACACAATTTCGTTTACCTCAAGCATTGAGAAAGGAAGAGAGTGATGGTATGATGAGTCCATCATAGCTTGGGGAGACATTCTAAAGGAATAGCCTGAACAATGAGACAACGATGAGTGACTGCGGAATATTCCAGAGTCTTCTAGAACTTTCTGTGGGCTGCAGACTGCATTCCTGGGTGACTGAGTGAGTTTAGTAGACCCAAGAAGATCTTCTGATTTCTCTTTCTCTTCTGATTCTAACTTAGATGTAATTTTGTTGTTGAAG-AATCTCCGGTATAACAAAAGAAGGTATGTTTCTAAGTACATCACTTGCAGCTCCAAACCCGCGATTTCCCTCACCAGTTTCTTTGCCTCCTAAATCAAGAAATCATA--------TAAACATTCTCATAAATCTCAGAC-AAGATATTCAAAGGGGATTTACTTGTGTTCTAAGTTAGCCAGAACTTATTGAGTTT---CTTATAACCTTGGG-GATAGAAG-AATCTTCATTTTT
ES18     GGTGATTTATGAACGTTTTTAGAAACATATGTCCCGATCATCGCATCCATATCAGACT-GCTGAAAACGCAAAAA-TGTAAAATCACCATTAGAAAAGAAAGAATGTCAAACAAG-ATTAACTGTTTAACACAATTTCGTTTACCTCAAGCATTGAGAAAGGAAGAGAGTGATGGTATGATGAGTCCATCATAGCTTGGGGAGACATTCTAAAGGAATAGCCTGAACAATGAGACAACGATGAGTGACTGCGGAATATTCCAGAGTCTTCTAGAACTTTCTGTGGGCTGCAGACTGCATTCCTGGGTGACTGAGTGAGTTTAGTAGACCCAAGAAGATCCTCTGATTTCTCTTTCTCTTCTGAGTCTAACTTAGATGTAATTTTGTTGTGGAAG-AATCTCCGGTATAACAAAAGAAGGTATGTTTCTAAGTACATCACTTGCAGCTCCAAACCCGCGATTTCCCTCACCAGTTTCTTTGCCTCCTAAATCAAGAAATCATA--------TAAACATTCTCATAAATCTCAGAC-AAGATATTCAAAGGGGATTTACTTGTGTTCTAAGTTAGCCAGAACTTATTGAGTTT---CTTATAACCTTGGG-GATAGAAG-AATCTTCATTTTT
ES38     GGTGATTTATGAACGTTTTTAGAAACATATGTCCCGATCATCGCATCCATATCAGACT-GCTGAAAACGCAAAAA-TGTAAAATCACCATTAGAAAAGAAAGAATGTCAAACAAG-ATTAACTGTTTAACACAATTTCGTTTACCTCAAGCATTGAGAAAGGAAGAGAGTGATGGTATGATGAGTCCATCATAGCTTGGGGAGACATTCTAAAGGAATAGCCTGAACAATGAGACAACGATGAGTGACTGCGGAATATTCCAGAGTCTTCTAGAACTTTCTGTGGGCTGCAGACTGCATTCCTGGGTGACTGAGTGAGTTTAGTAGACCCAAGAAGATCCTCTGATTTCTCTTTCTCTTCTGAGTCTAACTTAGATGTAATTTTGTTGTGGAAG-AATCTCCGGTATAACAAAAGAAGGTATGTTTCTAAGTACATCACTTGCAGCTCCAAACCCGCGATTTCCCTCACCAGTTTCTTTGCCTCCTAAATCAAGAAATCATA--------TAAACATTCTCATAAATCTCAGAC-AAGATATTCAAAGGGGATTTACTTGTGTTCTAAGTTAGCCAGAACTTATTGAGTTT---CTTATAACCTTGGG-GATAGAAG-AATCTTCATTTTT
ES44     GGTGATTTATGAACGTTTTTAGAAACATATGTCCCGATCATCGCATCCATATCAGATT-GCTGAAAACGCAAAAA-TGTAAAATCACCATTAGAAAAGAAAGAATGTCAAACAAG-ATTAACTGTTTAACACAATTTCGTTTACCTCAAGCATTGAGAAAGGAAGAGAGTGATGGTATGATGAGTCCATCATAGCTTGGGGAGACATTCTAAAGGAATAGCCTGAACAATGAGACAACGATGAGTGACTGCGGAATATTCCAGAGTCTTCTAGAACTTTCTGTGGGCTGCAGACTGCATTCCTGGGTGACTGAGTGAGTTTAGTAGACCCAAGAAGATCCTCTGATTTCTCTTTCTCTTCTGATTCTAACTTAGATGTAATTTTGTTGTTGAAG-AATCTCCGGTATAACAAAAGAAGGTATGTTTCTAAGTACATCACTTGCAGCTCCAAACCCGCGATTTCCCTCACCAGTTTCTTTGCCTCCTAAATCAAGAAATCATA--------TAAACATTCTCATAAATCTCAGAC-AAGATATTCAAAGGGGATTTACTTGTGTTCTAAGTTAGCCAGAACTTATTGAGTTT---CTTATAACCTTGGG-GATAGAAG-AATCTTCATTTTT
ES75     GGTGATTTATGAACGTTTTCAGAAACATATGTCCCGATCATCGCATCGATATCAGATT-GCTGAAAACGCAAAAA-TGTAAAATCACCATTAGAAAAGAAAGAATGTCAAACAAG-ATTAACTGTTTAACACAATTTCGTTTACCTCAAGCATTGAGAAAGGAAGAGAGTGATGGTATGATGAGTCCATCATAGCTTGGGGAGACATTCTAAAGGAATAGCCTGAACAATGAGACAACGATGAGTGACTGCGGAATATTCCAGAGTCTTCTAGAACTTTCTGTGGGCTGCAGACTGCATTCCTGGGTGACTGAGTGAGTTTAGTAGACCCAAGAAGATCCTCTGATTTCTCTTTCTCTTCTGATTCTAACTTAGATGTAATTTTGTTGTTGAAG-AATCTCCGGTATAACAAAAGAAGGTATGTTTCTAAGTACATCACTTGCAGCTCCAAACCCGCGATTTCCCTCACCAGTTTCTTTGCCTCCTAAATCAAGAAATCATA--------TAAACATTCTCATAAATCTCAGAC-AAGATATTCAAAGGGGATTTACTTGTGTTCTAAGTTAGCCAGAACTTATTGAGTTT---CTTATAACCTTGGG-GATAGAAG-AATCTTCATTTTT
ES77     NNNNNNNNNNGAACGTTTTCAGAAACATATGTCCCGATCATCGCATCGATATCAGATT-GCTGAAAACGCAAAAA-TGTAAAATCACCATTAGAAAAGAAAGAATGTCAAACAAG-ATTAACTGTTTAACACAATTTCGTTTACCTCAAGCATTGAGAAAGGAAGAGAGTGATGGTATGATGAGTCCATCATAGCTTGGGGAGACATTCTAAAGGAATAGCCTGAACAATGAGACAACGATGAGTGACTGCGGAATATTCCAGAGTCTTCTAGAACTTTCTGTGGGCTGCAGACTGCATTCCTGGGTGACTGATTGAGTTTAGTAGACCCAAGAAGATCCTCTGATTTCTCTTTCTCTTCTGATTCTAACTTAGATGTAATTTTGTTGTTGAAG-AATCTCCGGTATAACAAAAGAAGGTATGTTTCTAAGTACATCACTTGCAGCTCCAAACCCGCGATTTCCCTCACCAGTTTCTTTGCCTCCTAAATCAAGAAATCATA--------TAAACATTCTCATAAATCTCAGAC-AAGATATTCAAAGGGGATTTACTTGTGTTCTAAGTTAGCCAGAACTTATTGAGTTT---CTTATAACCTTGGG-GATAGAAG-AATCTTCATTTTT
ES79     GGTGATTTATGAACGTTTTCAGAAACACATTTCCCGATCATCGCATCGATATCAGATT-GCTGAAAACGCAAACA-TGAAAAATCACCATTAAAAAAGAAAGAATGTCAAACAAG-ATAAACTGTTTAACACAATTTCGTTTACCTCAAGCATTGCGAAAGGAAGAGAGTGGTGGTATGATGAGTCCAT---AGCTTGGGGAGACATTCTAAACGAATAGCCTGAACAATGAGACAACGATGAGTGACTGCGGAATATTCCAGAGTCTTCTAGAACTTTCTGTGGGCTGCAGACTGCATTTTTGGGTGACTGAATGAGTTTAGTACACACAAGAAGATCCTCTGATTTCTCTTTCTCTTCTGATTCTAACGTAGATGTAATTTTGTTGTTGAAG-AATCTCCGGTATAACAAAAGAAGATATGTTTCTAAGTACATCACTTGCAGCTCCAAACCAGCGATTTCCCTCACCAGTTTCTTTGCCTCCTAAATCAAGAAATCATA--------AAAACATTCGCATAAATCTCAGAC-AATATATTCAAAGGGGATTTACTTGTGTTCTAAGCTAGCCAGAGCTTATTGAGTTT---CTTATAACCTTTGG-GATAGAAG-AATCTTCATTTTT
ES80     GGTGATTCATGAACGTTTTCAGAAACATATGTCCCGATCATCGCATCGATATCAGATT-GCTGAAAACGCAAAAA-TGTAACATCACCATTAGAAAAGAAAGAATGTCAAACAAG-ATTAACCGTTTAACACAATTTCGTTTACCTCAAGCATTGAGAAAGGAAGAGAGTGATGGTATGATGAGTCCATCATAGCTTGGGGAGACATTCTAAAGGAATAGCCTGAACAATGAGACAACGATGAGTGACTGCGGAATATTCCAGAGTCTTCTAGAACTTTCTGTGGGCTGCAGACTGCATTCCTGGGTGACTGAGTGAGTTTAGTAGACCCAAGAAGATCCTCTGATTTCTCTTTCTCTTCTGATTCTAACTTAGATGTAATTTTGTTGTTGAAG-AATCTCCGGTATAACAAAAGAAGGTATGTTTCTAAGTACATCACTTGCAGCTCCAAACCCGCGATTTCCCTCACCAGTTTCTTTGCCTCCTAAATCAAGAAATCATATAATGATATAAACATTCTCATAAATCTCAGAC-AAGATATTCAAAGG----------------TAAGTTAGCCAGAACTTATTGAGTTT---CTTATAACCTTGGG-GATAGAAG-AATCTTCATTTTT
ES81     GATGATTTATGAACGTTTTCAGAAACATATGTCCCGATCATCGCATCGATATCAGATT-GCTGAAAACGCAAAAA-TGAAAAATCACCATTAAAAAAGAAAGAATGTCAAACAAG-ATAAACTGTTTAACACAATTTCGTTTACCTCAAGCATTGAGAAAGGAAGAGAGTGATGGTATGATGAGTCCAT---AGCTTGGGGAGACATTCTAAACGAATAGCCTGAACAATGAGACAACGATGAGTGACTGCGGAATATTCCAGAGTCTTCTACAACTTTCTGTGGGCTGCAGACTGCATTTTTGGGTGGCTGAATGAGTTTAGTACACATAAGAAGATCCTCTGATTTCTCTTTCTCTTCTGATTCTAACGTAGATGTAATTTTGTTGTTGAAG-AATCTCCGGTATAACAAAAGAAGATATGTTTCTAAGTACATCACTTGCAGCTCCAAACCCGCGATTTCCCTCACCAGTTTCTTTGCCTCCTAAATCAAGAAATCATA--------AAAACATTCTCATAAATCTCAGAC-AATAAATTCAAAGGGGATTTACTTGTGTTCTAAGCTAGCCAGAGCTTATTGAGTTT---CTTATAACCTTTGG-GATAGAAG-AATCTTCATTTTT
ES82     NGTGATTTATGAACGTTTTCAGAAACATATGTCCCGATCATCGCATCGATATCAGATT-GCTGAAAACGCAAAAA-TGTAAAATCACCATTAGAAAAGAAAGAATGTCAAACAAG-ATTAACTGTTTAACACAATTTCGTTTACCTCAAGCATTGAGAAAGGAAGAGAGTGATGGTATGATGAGTCCATCATAGCTTGGGGAGACATTCTAAAGGAATAGCCTGAACAATGAGACAACGATGAGTGACTGCGGAATATTCCAGAGTCTTCTAGAACTTTCTGTGGGCTGCAGACTGCATTCCTGGGTGACTGAGTGAGTTTAGTAGACCCAAGAAGATCCTCTGATTTCTCTTTCTCTTCTGATTCTAACTTAGATGTAATTTTGTTGTTGAAG-AATCTCCGGTATAACAAAAGAAGGTATGTTTCTAAGTACATCACTTGCAGCTCCAAACCCGCGATTTCCCTCACCAGTTTCTTTGCCTCCTAAATCAAGAAATCATA--------TAAACATTCTCATAAATCTCAGAC-AAGATATTCAAAGGGGATTTACTTGTGTTCTAAGTTAGCCAGAACTTATTGAGTTT---CTTATAACCTTGGG-GATAGAAG-AATCTTCATTTTT
ES83     GATGATTTATGAACGTTTTCAGAAACATATGTCCCGATCATCGCATCGATATCAGATT-GCTGAAAACGCAAAAA-TGAAAAATCACCATTAAAAAAGAAAGAATGTCAAACAAG-ATAAACTGTTTAACACAATTTCGTTTACCTCAAGCATTGAGAAAGGAAGAGAGTGATGGTATGATGAGTCCAT---AGCTTGGGGAGACATTCTAAACGAATAGCCTGAACAATGAGACAACGATGAGTGACTGCGGAATATTCCAGAGTCTTCTACAACTTTCTGTGGGCTGCAGACTGCATTTTTGGGTGGCTGAATGAGTTTAGTACACATAAGAAGATCCTCTGATTTCTCTTTCTCTTCTGATTCTAACGTAGATGTAATTTTGTTGTTGAAG-AATCTCCGGTATAACAAAAGAAGATATGTTTCTAAGTACATCACTTGCAGCTCCAAACCCGCGATTTCCCTCACCAGTTTCTTTGCCTCCTAAATCAAGAAATCATA--------AAAACATTCTCATAAATCTCAGAC-AATAAATTCAAAGGGGATTTACTTGTGTTCTAAGCTAGCCAGAGCTTATTGAGTTT---CTTATAACCTTTGG-GATAGAAG-AATCTTCATTTTT
ES84     GGTGATTTATGAACGTTTTCAGAAACATATGTCCCGATCATCGCATCGATATCAGATT-GCTGAAAACGCAAAAA-TGTAAAATCACCATTAGAAAAGAAAGAATGTCAAACAAG-ATTAACTGTTTAACACAATTTCGTTTACCTCAAGCATTGAGAAAGGAAGAGAGTGATGGTATGATGAGTCCATCATAGCTTGGGGAGACATTCTAAAGGAATAGCCTGAACAATGAGACAACGATGAGTGACTGCGGAATATTCCAGAGTCTTCTAGAACTTTCTGTGGGCTGCAGACTGCATTCCTGGGTGACTGAGTGAGTTTAGTAGACCCAAGAAGATCCTCTGATTTCTCTTTCTCTTCTGATTCTAACTTAGATGTAATTTTGTTGTTGAAG-AATCTCCGGTATAACAAAAGAAGGTATGTTTCTAAGTACATCACTTGCAGCTCCAAACCCGCGATTTCCCTCACCAGTTTCTTTGCCTCCTAAATCAAGAAATCATA--------TAAACATTCTCATAAATCTCAGAC-AAGATATTCAAAGGGGATTTACTTGTGTTCTAAGTTAGCCAGAACTTATTGAGTTT---CTTATAACCTTGGG-GATAGAAG-AATCTTCATTTTT
ES85     GATGATTTATGAACGTTTTCAGAAACATATGTCCCGATCATCGCATCGATATCAGATT-GCTGAAAACGCAAAAA-TGAAAAATCACCATTAAAAAAGAAAGAATGTCAAACAAG-ATAAACTGTTTAACACAATTTCGTTTACCTCAAGCATTGAGAAAGGAAGAGAGTGATGGTATGATGAGTCCAT---AGCTTGGGGAGACATTCTAAACGAATAGCCTGAACAATGAGACAACGATGAGTGACTGCGGAATATTCCAGAGTCTTCTACAACTTTCTGTGGGCTGCAGACTGCATTTTTGGGTGGCTGAATGAGTTTAGTACACATAAGAAGATCCTCTGATTTCTCCTTCTCTTCTGATTCTAACGTAGATGTAATTTTGTTGTTGAAG-AATCTCCGGTATAACAAAAGAAGATATGTTTCTAAGTACATCACTTGCAGCTCCAAACCCGCGATTTCCCTCACCAGTTTCTTTGCCTCCTAAATCAAGAAATCATA--------AAAACATTCTCATAAATCTCAGAC-AATAAATTCAAAGGGGATTTACTTGTGTTCTAAGCTAGCCAGAGCTTATTGAGTTT---CTTATAACCTTTGG-GATAGAAG-AATCTTCATTTTT
ES97     NNNNNNNNNNNNNNNNNNNNNGAAACATATGTCCCGATCATCGCATCGATATCAGATT-GCTGAAAACGCAAAAA-TGTAAAATCACCATTAGAAAAGAAAGAATGTCAAACAAG-ATTAACTGTTTAACACAATTTCGTTTACCTCAAGCATTGAGAAAGGAAGAGAGTGATGGTATGATGAGTCCATCATAGCTTGGGGAGACATTCTAAAGGAATAGCCTGAACAATGAGACAACGACGAGTGACTGCGGAATATTCCAGAGTCTTCTAGAACTTTCTGTGGGCTGCAGACTGCATTCCTGGGTGACTGAGTTAGTTTAGTAGACCCAAGAAGATGCTCTGATTTCTCTTTCTCTTCTGATTCTAACTTAGATGTAATTTTGTTGTTGAAG-AATCTCCGGTATAACAAAAGAAGGTATGTTTCTAAGTACATCACTTGCAGCTCCAAACCCGCGATTTCCCTCACCAGTTTCTTTGCCTCCTAAATCAAGAAATCATT--------TAAACGTTCTCATAAATCTCAGAC-AAGATATTCAAAGGGGATTTACTTGTCTTATAAGTTAGCCAGAACTTATTGAGTTT---CTTATAACCTTGGG-GATAGAAG-AATCTTCATTTTT
;
endblock;
