# Supplementary material for: A Continental-Wide Perspective: The Genepool of Nuclear Encoded Ribosomal DNA and Single-Copy Gene Sequences in North American Boechera (Brassicaceae)
Source: PLoS One. 2012 May 14;7(5):e36491. doi: 10.1371/journal.pone.0036491 (PMC3351400; doi:10.1371/journal.pone.0036491)
Supplement: Table S7 — Alignment used for statistical parsimony network reconstruction by TCS based on 149 ITS sequence types given in nexus format. (TXT) [file pone.0036491.s007.txt]

#NEXUS

BEGIN DATA;                      
DIMENSIONS  NTAX=149 NCHAR=723; 
FORMAT MISSING=N GAP=-  DATATYPE=DNA ;

MATRIX
1732_nh  GTGAACCTGCGGAAGGATCATTGTCGAAACCTGTCAAAAA-CAG-AACGACCCGC-GAACAAA--CGATCACCACT-CGCGGTGGG-CTGGTTT-CTTAGCCGAT-CCCTT-GCCCGCCGG-ATCCGTGGTTT-CGCGTACGG-TCCCGATCGGGAGCTTT-ATCTC-GGTCTGGTCGTGCGCGTTGCTTCCGGATA-TCACCAAACCCCGGCACGAAAAGTGTCAAGGAACATGCAACCG--AACGGCCGGTATTCCCCTC-CCCGGAGACGGTGTGTGCGCGGATGCTGAGCTGCGATCTA--AAGTCTAAAACGACTCTCGGCAACGGATATCTCGGCTCTCGCATCGATGAAGAACGTAGCGAAATGCGATACTTGGTGTGAATTGCAGAATCCCGTGAACCATCGAGTCTTTGAACGCAAGTTGCGCCCCAAGCCTTCTGGCCGAGGGCACGTCTGCCTGGGTGTCACAAATCGTCGTCCCCC---ACCCA-TCCT--T------------TA------------AGG----ATC-C-GGGACGGAAGCTGGTCTCCCGTGTGTTACCGCA-CGCGGTTGGCCAAAATCCGAGCCAAGGAC-GCAGGGAGCGT-CCCGACATGCGGTGGTGAA-CTCGATCC-ACTTT-CCT-AT-CGTCGGCC-GCT-CCTGTCC-GG-AA-GCTCTA--GATGACCC-AAAGTCCTCAAAGCGACC
1710_mx  GTGAACCTGCGGAAGGATCATTGTCGAAACCTGTCGAAAA-CAG-AACGACCCGC-GAACAAA--CGATCACCACT-CGCGGTGGG-CTGGTTT-CTTAGCCGAT-CCCTT-GCCCGCCGG-ATCCGTGGTTT-CGCGTACGG-TCCCGATCGGGAGCTTT-ATCTC-GGTCTGGTCGTGCGCGTTGCTTCCGGATA-TCACCAAACCCCGGCACGAAAAGTGTCAAGGAACATGCAACCG--AACGGCCGGTATTCCCCTC-CCCGGAGACGGTGTGTGCGCGGATGCTGAGCTGCGATCTA--AAGTCTAAAACGACTCTCGGCAACGGATATCTCGGCTCTCGCATCGATGAAGAACGTAGCGAAATGCGATACTTGGTGTGAATTGCAGAATCCCGTGAACCATCGAGTCTTTGAACGCAAGTTGCGCCCCAAGCCTTCTGGCCGAGGGCACGTCTGCCTGGGTGTCACAAATCGTCGTCCCCC---ACTCA-TCCT--T------------TA------------AGG----ATC-C-GGGACGGAAGCTGGTCTCCCGTGTGTTACCGCA-CGCGGTTGGCCAAAATCCGAGCCAAGGAC-GCAGGGAGCGT-CCCGACATGCGGTGGTGAA-CTCGATCC-ACTTT-CCT-AT-CGTCGGCC-GCT-CCTGTCC-GG-AA-GCTCTA--GATGACCC-AAAGTCCTCAAAGCGACC
1703_so  GTGAACCTGCGGAAGGATCATTGTCGAAACCTGTCGAAAA-CAG-AACGACCCGC-GAACAAA--CGATCACCACT-CGCGGTGGG-CTGGTTT-CTTAGCCGAT-CCCTT-GCCCGCCGG-ATCCGTGGTTT-CGCGTACGG-TCCCGATCGGGAGCTTT-ATCTC-GGTCTGGTCGTGCGCGTTGCTTCCGGATA-TCACCAAACCCCGGCACGAAAAGTGTCAAGGAACATGCAACCG--AACGGCCGGTATTCCCCTC-CCCGGAGACGGTGTGTGCGCGGATGCTGAGCTGCGATCTA--AAGTCTAAAACGACTCTCGGCAACGGATATCTCGGCTCTCGCATCGATGAAGAACGTAGCGAAATGCGATACTTGGTGTGAATTGCAGAATCCCGTGAACCATCGAGTCTTTGAACGCAAGTTGCGCCCCAAGCCTTCTGGCCGAGGGCACGTCTGCCTGGGTGTCACAAATCGTCGTCCCCC---ACTCA-TCCT--T------------TA------------AGG----ATC-C-GGGACGGAAGCTGGTCTCCCGTGTGTTACCGCA-CGCGGTTGGCCAAAATCCGAGCCAAGGAC-GCAGGGAGCGT-CCCGACATGCGGTGGTGAA-CTCGATCC-ACTTT-CCT-AT-CGTCGGCC-GCT-CCTGTCC-GG-AA-GCTGTA--GATGACCC-AAAGTCCTCAAAGCGACC
1949_rl  NNNNNNNNNNNNNNNNNNNNTTGTCGAAACCTGTCGAAAA-CAG-AACGACCCGC-GAACAAA--CGATCACCACT-CGCGGTGGG-CTGGTTT-CTTAGCCGAT-CCCTT-GCCCGCCGG-ATCCGTGGTTT-CGCGTACGG-TCCCGATCGGGAGCTTT-ATCTC-GGTCTGGTCGTGCGCGTTGCTTCCGGATA-TCACCAAACCCCGGCACGAAAAGTGTCAAGGAACATGCAACCG--AACGGCCGGTATTCCCCTC-CCCGGAGACGGTGTGTGCGCGGATGCTGAGCTGCGATCTAT-AAGTCTAAAACGACTCTCGGCAACGGATATCTCGGCTCTCGCATCGATGAAGAACGTAGCGAAATGCGATACTTGGTGTGAATTGCAGAATCCCGTGAACCATCGAGTCTTTGAACGCAAGTTGCGCCCCAAGCCTTCTGGCCGAGGGCACGTCTGCCTGGGTGTCACAAATCGTCGTCCCCC---ACTCA-TCCT--T------------TA------------AGG----ATC-C-GGGACGGAAGCTGGTCTCCCGTGTGTTACCGCA-CGCGGTTGGCCAAAATCCGAGCCAAGGAC-GCAGGGAGCGT-CCCGACATGCGGTGGTGAA-CTCGATCC-ACTCT-CCT-AT-CGTCGGCC-GCT-CCTGTCC-GG-AA-GCTGTA--GATGACCC-AAAGTCCTCAAAGCGACC
1764_nl  GTGAACCTGCGGAAGGATCATTGTCGAAACCTGTCGAAAA-CAG-AACGACCCGC-GAACAAA--CGATCACCACT-CGCGGTGGG-CTGGTTT-CTTAGCCGAT-CCCTT-GCCCGCCGG-ATCCGTGGTTT-CGCGTACGG-TCCCGATCGGGAGCTTT-TTCTC-GGTCTGGTCGTGCGCGTTGCTTCCGGATA-TCACCAAACCCCGGCACGAAAAGTGTCAAGGAACATGCAACCG--AACGGCCGGTATTCCCCTC-CCCGGAGACGGTGTGTGCGCGGATGCTGAGCTGCGATCTA--AAGTCTAAAACGACTCTCGGCAACGGATATCTCGGCTCTCGCATCGATGAAGAACGTAGCGAAATGCGATACTTGGTGTGAATTGCAGAATCCCGTGAACCATCGAGTCTTTGAACGCAAGTTGCGCCCCAAGCCTTCTGGCCGAGGGCACGTCTGCCTGGGTGTCACAAATCGTCGTCCCCC---ACTCA-TCCT--T------------TA------------AGG----ATC-C-GGGACGGAAGCTGGTCTCCCGTGTGTTACCGCA-CGCGGTTGGCCAAAATCCGAGCCAAGGAC-GCAGGGAGCGT-CCCGACATGCGGTGGTGAA-CTCGATCC-ACTTT-CCT-AT-CGTCGGCC-GCT-CCTGTCC-GG-AA-GCTGTA--GATGACCC-AAAGTCCTCAAAGCGACC
ITS_ak   NNNNNNNNNNNNNNNNNNNNTTGTCGAAACCTGTCAAAAA-CAG-AACGACCCGC-GAACAAA--CGATCACCACT-CGCGGTGGG-CTGGTTT-CTTAGCCGAT-CCCTT-GCCCGCCGG-ATCCGTGGTTT-CGCGTACTG-TCCCGATCGGGAGCTTT-ATCTC-GGTCTGGTCGTGCGCGTTGCTTCCGGATA-TCACCAAACCCCGGCACGAAAAGTGTCAAGGAACAAGCAACCG--AACGGCCGGTATTCGCCTC-CCCGGAGACGGTGTGTGCGCGGATGCTGAGCTGCGATCTA--AAGTCTAAAACGACTCTCGGCAACGGATATCTCGGCTCTCGCATCGATGAAGAACGTAGCGAAATGCGATACTTGGTGTGAATTGCAGAATCCCGTGAACCATCGAGTCTTTGAACGCAAGTTGCGCCCCAAGCCTTCTGGCCGAGGGCACGTCTGCCTGGGTGTCACAAATCGTCGTCCCCC---ACTCA-TCCT--T------------TA------------AGG----ATA-C-GGGACGGAAGCTGGTCTCCCGTGTGTTACCGCA-CGCGGTTGGCCAAAATCCGAGCCAAGGAC-GCAGGGAGCGT-CCCGACATGCGGTGGTGAA-CTCGATCC-ACTTT-CCT-AT-CGTCGGCC-GCT-CCTGTCC-GG-AA-GCTCTA--GATGACCC-AAAGTCCTCAAAGCGACC
1685_mo  GTGAACCTGCGGAAGGATCATTGTCGAAACCTGTCAAAAA-CAG-AACGACCCGC-GAACAAA--CGATCACCACT-AGCGGTGGG-CTGGTTT-CTTAGCCGAT-CCCTT-GCCCGCCGG-ATCCGTGGTTT-CGCGTACTG-TCCCGATCGGGAGCTTT-ATCTC-GGTCTGGTCGTGCGCGTTGCTTCCGGATA-TCACCAAACCCCGGCACGAAAAGTGTCAAGGAACAAGCAACCG--AACGGCCGGTATTCGCCTC-CCCGGAGACGGTGTGTGCGCGGATGCTGAGCTGCGATCTA--AAGTCTAAAACGACTCTCGGCAACGGATATCTCGGCTCTCGCATCGATGAAGAACGTAGCGAAATGCGATACTTGGTGTGAATTGCAGAATCCCGTGAACCATCGAGTCTTTGAACGCAAGTTGCGCCCCAAGCCTTCTGGCCGAGGGCACGTCTGCCTGGGTGTCACAAATCGTCGTCCCCC---ACTCA-TCCT--T------------TA------------AGG----ATA-C-GGGACGGAAGCTGGTCTCCCGTGTGTTACCGCA-CGCGGTTGGCCAAAATCCGAGCCAAGGAC-GCAGGGAGCGT-CCCGACATGCGGTGGTGAA-CTCGATCC-ACTTT-CCT-AT-CGTCGGCC-GCT-CCTGTCC-GG-AA-GCTCTA--GATGACCC-AAAGTCCTCAAAGCGACC
1351_op  GTGAACCTGCGGAAGGATCATTGTCGAAACCTGTCAAAAA-CAG-AACGACCCGC-GAACAAA--CGATCACCACT-CGCGGTGGG-CTGGTTT-CTTAGCCGAT-CCCTT-GCCCGCCGG-ATCCGTGGTTT-CGCGTACTG-TCCCGATCGGGAGCTTT-ATCTC-GGTCTGGTCGTGCGCGTTGCTTCCGGATA-TCACCAAACCCCGGCACGAAAAGTGTCAAGGAACAAGCAACCG--AACGGCCGGTATTCGCCTC-CCCGGAGACGGTGTGTGCGCGGATGCTGAGCTGCGATCTA--AAGTCTAAAACGACTCTCGGCAACGGATATCTCGGCTCTCGCATCGATGAAGAACGTAGCGAAATGCGATACTTGGTGTGAATTGCAGAATCCCGTGAACCATCGAGTCTTTGAACGCAAGTTGCGCCCCAAGCCTTCTGGCCGAGGGCACGTCTGCCTGGGTGTCACAAATCGTCGTCCCCC---ACTCA-TCCT--T------------TA------------AGG----ATA-C-GGGACGGAAGCTGGTCTCCCGTGTGTTACCGCA-CGCGGTTGGCCAAAATCCGAGCCAAGGAC-GCAGGGAGCGT-CTCGACATGCGGTGGTGAA-CTCGATCC-ACTTT-CCT-AT-CGTCGGCC-GCT-CCTGTCC-GG-AA-GCTCTA--GATGACCC-AAAGTCCTCAAAGCGACC
1379_gx  GTGAACCTGCGGAAGGATCATTGTCGAAACCTGTCAAAAA-CAG-AACGACCCGC-GAACAAA--CGATCACCACT-CGCGGTGGG-CTGGTTT-CTTAGCCGAT-CCCTT-GCCCGCCGG-ATCCGTGGTTT-CGCGTGCCG-TCCCGATCGGGAGCTTT-ATCTC-GGTCTGGTCGTGCGCGTTGCTTCCGGATA-TCACCAAACCCCGGCACGAAAAGTGTCAAGGAACATGCAACCG--AACGGCCGGTATTCGCCTC-CCCGGAGACGGTGTGTGCGCGGATGCTGAGCTGCGATCTA--AAGTCTAAAACGACTCTCGGCAACGGATATCTCGGCTCTCGCATCGATGAAGAACGTAGCGAAATGCGATACTTGGTGTGAATTGCAGAATCCCGTGAACCATCGAGTCTTTGAACGCAAGTTGCGCCCCAAGCCTTCTGGCCGAGGGCACGTCTGCCTGGGTGTCACAAATCGTCGTCCCCC---ACTCA-TCCT--T------------TA------------AGG----ATT-C-GGGACGGAAGCTGGTCTCCCGTGTGTTACCGCA-CGCGGTTGGCCAAAATCCGAGCCAAGGAC-GCAGGGAGCGT-CCCGACATGCGGTGGTGAA-CTCGATCC-ACTCT-CCT-AT-CGTCGGCC-GCT-CCTGTCC-GG-AA-GCTCTA--GATGACCC-AAAGTCCTCAaAGCGACC
1640_ha  GTGAACCTGCGGAAGGATCATTGTCGAAACCTGTCAAAAA-CAG-AACGACCCGC-GAACAAA--CGATCACCACT-CGCGGTGGG-CTGGTTT-CTTAGCCGAT-CCCTT-GCCCGCCGG-ATCCGTGGTTT-CGCGTGCCG-TCCCGATCGGGAGCTTT-ATCTC-GGTCTGGTCGTGCGCGTTGCTTCCGGATA-TCACCAAACCCCGGCACGAAAAGTGTCAAGGAACATGCAACCG--AACGGCCGGTATTCGCCTC-CCCGGAGACGGTGTGTGCGCGGATGCTGAGCTGCGATCTA--AAGTCTAAAACGACTCTCGGCAACGGATATCTCGGCTCTCGCATCGATGAAGAACGTAGCGAAATGCGATACTTGGTGTGAATTGCAGAATCCCGTGAACCATCGAGTCTTTGAACGCAAGTTGCGCCCCAAGCCTTCTGGCCGAGGGCACGTCTGCCTGGGTGTCACAAATCGTCGTCCCCC---ACTCA-TCCT--T------------TA------------AGG----ATC-C-GGGACGGAAGCTGGTCTCCCGTGTGTTACCGCA-TGCGGTTGGCCAAAATCCGAGCCAAGGAC-GCAGGGAGCGT-CCCGACATGCGGTGGTGAA-CTCGATCC-ACTCT-CCT-AT-CGTCGGCC-GCT-CCTGTCC-GG-AA-GCTCTA--GATGACCC-AAAGTCCTCAAAGCGACC
1677_mm  GTGAACCTGCGGAAGGATCATTGTCGAAACCTGTCAAAAA-CAG-AACGACCCGC-GAACAAA--CGATCACCACT-CGCGGTGGG-CTGGTTT-CTTAGCCGAT-CCCTT-GCCCGCCGG-ATCCGTGGTTT-CGCGTGCCG-TCCCGATCGGGAGCTTT-ATCTC-GGTCTGGTCGTGCGCGTTGCTTCCGGATA-TCACCAAACCCCGGCACGAAAAGTGTCAAGGAACATGCAACCG--AACGGCCGGTATTCGCCTC-CCCGGAGACGGTGTGTGCGCGGATGCTGAGCTGCGATCTA--AAGTCTAAAACGACTCTCGGCAACGGATATCTCGGCTCTCGCATCGATGAAGAACGTAGCGAAATGCGATACTTGGTGTGAATTGCAGAATCCCGTGAACCATCGAGTCTTTGAACGCAAGTTGCGCCCCAAGCCTTCTGGCCGAGGGCACGTCTGCCTGGGTGTCACAAATCGTCGTCCCCC---ACTCA-TCCT--T------------TA------------AGG----ATC-C-GGGACGGAAGCTGGTCTCCCGTGTGTTACCGCA-CGCGGTTGGCCAAAATCCGAGCCAAGGAC-GCAGGGAGCGT-CCCGACATGCGGTGGTGAA-CTCGATCC-ACTCT-CCT-AT-CGTCGGCC-GCT-CCTGTCC-GG-AA-GCTCTA--GATGACCC-AAAGTCCTCAAAGCGACC
1447_kv  GTGAACCTGCGGAAGGATCATTGTCGAAACCTGTCAAAAA-CAG-AACGACCCGC-GAACAAA--CGATCACCACT-CGCGGTGGG-CTGGTTT-CTTAGCCGAT-CCCTT-GCCCGCCGG-ATCCGTGGTTT-CGCGTACCG-TCCCGATCGGGAGCTTT-ATCTC-GGTCTAGTCGTGCGCGTTGCTTCCGGATT-TCACCAAACCCCGGCACGAAAAGTGTCAAGGAACATGCAACCG--AACGGCCGGTATTCGCCTC-CCCGGAGACGGTGTGTGCGCGGATGCCGAGCTGCGATCTA--AAGTCTAAAACGACTCTCGGCAACGGATATCTCGGCTCTCGCATCGATGAAGAACGTAGCGAAATGCGATACTTGGTGTGAATTGCAGAATCCCGTGAACCATCGAGTCTTTGAACGCAAGTTGCGCCCCAAGCCTTCTGGCCGAGGGCACGTCTGCCTGGGTGTCACAAATCGTCGTCCCCC---ACTCA-TCCT--T------------TA------------AGG----ATT-C-GGGACGGAAGCTGGTCTCCCGTGTGTTACCGCA-CGCGGTTGGCCAAAATCCGAGCCAAGGAC-GCAGGGAGCGT-CCCGACATGCGGTGGTGAA-CTCGATCC-ACTTT-CCT-AT-CGTCGGCC-GCT-CCTGTCC-GG-AA-GCTCTA--GATGACCC-AAAGTCCTCAAAGCGACC
1716_na  GTGAACCTGCGGAAGGATCATTGTCGAAACCTGTCAAAAA-CAG-AACGACCCGC-GAACAAA--CGATCACCACT-CGCGGTGGG-CTGGTTT-CTTAGCCGAT-CCCTT-GCCCGCCGG-ATCCGTGGTTT-CGCGTACCG-TCCCG-------------ATCTC-GGTCTAGTCGTGCGCGTTTCTTCCGGATT-TCACCAAACCCCGGCACGAAAAGTGTCAAGGAACATGCAACCG--AACGGCCGGTATTCGCCTC-CCCGGAGACGGTGTGTGCGCGGATGCCGAGCTCCGATCTA--AAGTCTAAAACGACTCTCGGCAACGGATATCTCGGCTCTCGCATCGATGAAGAACGTAGCGAAATGCGATACTTGGTGTGAATTGCAGAATCCCGTGAACCATCGAGTCTTTGAACGCAAGTTGCGCCCCAAGCCTTCTGGCCGAGGGCACGTCTGCCTGGGTGTCACAAATCGTCGTCCCCC---ACTCA-TCCT--T------------TA------------AGG----ATT-C-GGGACGGAAGCTGGTCTCCCGTGTGTTACCGCA-CGCGGTTGGCCAAAATCCGAGCCAAGGAC-GCAGGGAGCGT-CCCGACATGCGGTGGTGAA-CTCGATCC-ACTTT-CCT-AT-CGTCGGCC-GCT-CCTGTCC-GG-AA-GCTCTA--GATGACCC-AAAGTCCTCAAAGCGACC
1718_nc  NNNNNNNNNNNNNNNNNNNNNNNNNNNNNNNNNNNAAAAA-CAG-AACGACCCGC-GAACAAA--CGATCACCACT-CGCGGTGGG-CTGGTTT-CTTAGCCGAT-CCCTT-GCCCGCCGG-ATCCGTGGTTT-CGCGTACCG-TCCCG-------------ATCTC-GGTCTAGTCGTGCGCGTTTCTTCCGGATT-TCACCAAACCCCGGCACGAAAAGTGTCAAGGAACATGCAACCG--AACGGCCGGTATTCGCCTC-CCCGGAGACGGGGTGTGCGCGGATGCCGAGCTCCGATCTA--AAGTCTAAAACGACTCTCGGCAACGGATATCTCGGCTCTCGCATCGATGAAGAACGTAGCGAAATGCGATACTTGGTGTGAATTGCAGAATCCCGTGAACCATCGAGTCTTTGAACGCAAGTTGCGCCCCAAGCCTTCTGGCCGAGGGCACGTCTGCCTGGGTGTCACAAATCGTCGTCCCCC---ACTCA-TCCT--T------------TA------------AGG----ATT-C-GGGACGGAAGCTGGTCTCCCGTGTGTTACCGCA-CGCGGTTGGCCAAAATCCGAGCCAAGGAC-GCAGGGAGCGT-CCCGACATGCGGTGGTGAA-CTCGATCC-ACTTT-CCT-AT-CGTCGGCC-GTT-CCTGTCC-GG-AA-GCTCTA--GATGACCC-AAANNNNNNNNNNNNNNN
ITS_er   GTGAACCTGCGGAAGGATCATTGTCGAAACCTGTCAAAAA-CAG-AACGACCCGC-GAACAAA--CGATCACCACT-CGCGGTGGG-CTGGTTT-CTTAGCCGAT-CCCTT-GCCCGCCGG-ATCCGTGGTTT-CGCGTACCG-TCCCGATCGGGAGCTTT-ATCTC-GGTCTGGTCGTGCGCGTTGCTTCCGGATA-TCACCAAACCCCGGCACGAAAAGTGTCAAGGAACAAGGAACCG--AACGGCCGGTATTCGCCTC-CCCGGAGACGGTGTGTGCGCGGATGCTGAGCTGCGATCTA--AAGTCTAAAACGACTCTCGGCAACGGATATCTCGGCTCTCGCATCGATGAAGAACGTAGCGAAATGCGATACTTGGTGTGAATTGCAGAATCCCGTGAACCATCGAGTCTTTGAACGCAAGTTGCGCCCCAAGCCTTCTGGCCGAGGGCACGTCTGCCTGGGTGTCACAAATCGTCGTCCCCC---ACTCA-TCCT--T------------TA------------AGG----ATT-C-GGGACGGAAGCTGGTCTCCCGTGTGTTACCGCA-CGCGGTTGGCCAAAATCCGAGCCAAGGAC-GCAGGGAGCGT-CCCGACATGCGGTGGTGAA-CTCGATCC-ACTTT-CCT-AT-CGTCGGCC-GCT-CCTGTCC-GG-AA-GCTCTA--GATGACCCCAAAGTCCTCAAAGCGACC
1613_ly  GTGAACCTGCGGAAGGATCATTGTCGAAACCTGTCAAAAA-CAG-AACGACCCGC-GAACAAA--CGATCACCACT-CGCGGTGGG-CTGGTTT-CTTAGCCGAT-CCCTT-GCCCGCCGG-ATCCGTGGTTT-CGCGTACCG-TCCCGATCGGGAGCTTT-ATCTC-GGTCTGGTCGTTCGCGTTGCTTCCGGATA-TCACCAAACCCCGGCACGAAAAGTGTCAAGGAACAAGGAACCG--AACGGCCGGTATTCGCCTC-CCCGGAGACGGTGTGTGCGCGGATGCTGAGCTGCGATCTA--AAGTCTAAAACGACTCTCGGCAACGGATATCTCGGCTCTCGCATCGATGAAGAACGTAGCGAAATGCGATACTTGGTGTGAATTGCAGAATCCCGTGAACCATCGAGTCTTTGAACGCAAGTTGCGCCCCAAGCCTTCTGGCCGAGGGCACGTCTGCCTGGGTGTCACAAATCGTCGTCCCCC---ACTCA-TCCT--T------------TA------------AGG----ATT-C-GGGACGGAAGCTGGTCTCCCGTGTGTTACCGCA-CGCGGTTGGCCAAAATCCGAGCCAAGGAC-GCAGGGAGCGT-CCCGACATGCGGTGGTGAA-CTCGATCC-ACTTT-CCT-AT-CGTCGGCC-GCT-CCTGTCC-GG-AA-GCTCTA--GATGACCCCAAAGTCCTCAAAGCGACC
ITS_l    NNNNNCCTGCGGAAGGATCATTGTCGAAACCTGTCAAAAA-CAG-AACGACCCGC-GAACAAA--CGATCACCACT-CGCGGTGGG-CTGGTTT-CTTAGCCGAT-CCCTT-GCCCGCCGG-ATCCGTGGTTT-CGCGTACCG-TCCCGATCGGGAGCTTA-ATCTC-TGTCTGGTCGTGCGCGTTGCTTCCGGATA-TCACCAAACCCCGGCACAAAAAGTGTCAAGGAACATGCAACCG--AACGGCCGGTATTCGCCTC-CCCGGAGACGGTGTGTGCGCGGATGCTGAGCTGCGATCTA--AAGTCTAAAACGACTCTCGGCAACGGATATCTCGGCTCTCGCATCGATGAAGAACGTAGCGAAATGCGATACTTGGTGTGAATTGCAGAATCCCGTGAACCATCGAGTCTTTGAACGCAAGTTGCGCCCCAAGCCTTCTGGCCGAGGGCACGTCTGCCTGGGTGTCACAAATCGTCGTCCCCC---ACTCA-TCCT--T------------TA------------AGG----ATT-C-GGGACGGAAGCTGGTCTCCCGTGTGTTACCGCA-CGCGGTTGGCCAAAATCCGAGCCAAGGAC-GCAGGGAGCGT-CCCGACATGCGGTGGTGAA-CTCGATCC-ACTTT-CCT-AG-CGTCGGCC-GCT-CCTGTCC-GG-AA-GCTCTA--GATGACCC-AAAGTCCTCAAANNNNNN
ITS_r    NNNNNNNNNNNNNNNNNNNNNNNTCGAAACCTGTCAAAAA-CAG-AACGACCCGC-GAACAAA--CGATCACCACT-CGCGGTGGG-CTGGTTT-CTTAGCCGAT-CCCTT-GCCCGCCGG-ATCCGTGGTTT-CGCGTACCG-TCCCGATCGGGAGCTTA-ATCTC-TGTCTGGTCGTGCGCGTTGCTTCCGGATA-TCACCAAACCCCGGCACAAAAAGTGTCAAGGAACATGCAACCG--AACGGCCGGTATTCGCCTC-CCCGGAGACGGTGTGTGCGCGGATGCTGAGCTGCGATCTA--AAGTCTAAAACGACTCTCGGCAACGGATATCTCGGCTCTCGCATCGATGAAGAACGTAGCGAAATGCGATACTTGGTGTGAATTGCAGAATCCCGTGAACCATCGAGTCTTTGAACGCAAGTTGCGCCCCAAGCCTTCTGGCCGAGGGCACGTCTGCCTGGGTGTCACAAATCGTCGTCCCCC---ACTCA-TCCG--T------------TA------------AGG----ATT-C-GGGACGGAAGCTGGTCTCCCGTGTGTTACCGCA-CGCGGTTGGCCAAAATCCGAGCCAAGGAC-GCAGGGAGCGT-CCCGACATGCGGTGGTGAA-CTCGATCC-ACTTT-CCT-AG-CGTCGGCC-GCT-CCTGTCC-GG-AA-GCTCTA--GATGACCC-AAAGTCNNNNNNNNNNNN
ITS_c    GTGAACCTGCGGAAGGATCATTGTCGAAACCTGTCAAAAA-CAG-AACGACCCGC-GAACAAA--CGATCACCACT-CGCGGTGGG-CTGGTTT-CTTAGCCGAT-CCCTT-GCCCGCCGG-ATCCGTGGTTT-CGCGTACCG-TCCCGATCGGGAGCCTA-ATCTC-TGTCTGGTCGTGCGCGTTGCTTCCGGATA-TCACCAAACCCCGGCACAAAAAGTGTCAAGGAACATGCAACCG--AACGGCCGGTATTCGCCTC-CCCGGAGACGGTGTGTGCGCGGATGCTGAGCTGCGATCTA--AAGTCTAAAACGACTCTCGGCAACGGATATCTCGGCTCTCGCATCGATGAAGAACGTAGCGAAATGCGATACTTGGTGTGAATTGCAGAATCCCGTGAACCATCGAGTCTTTGAACGCAAGTTGCGCCCCAAGCCTTCTGGCCGAGGGCACGTCTGCCTGGGTGTCACAAATCGTCGTCCCCC---ACTCA-TCCT--T------------TA------------AGG----ATT-C-GGGACGGAAGCTGGTCTCCCGTGTGTTACCGCA-CGCGGTTGGCCAAAATCCGAGCCAAGGAC-GCAGGGAGCGT-CCCGACATGCGGTGGTGAA-CTCGATCC-ACTTT-CCT-AG-CGTCGGCC-GCT-CCTGTCC-GG-AA-GCTCTA--GATGACCC-AAAGTCCTCAAAGCGACC
ITS_eu   GTGAACCTGCGGAAGGATCATTGTCGAAACCTGTCAAAAA-CAG-AACGACCCGC-GAACAAA--CGATCACCACT-CGCGGTGGG-CTGGTTT-CTTAGCCGAT-CCCTT-GCCCGCCGG-ATCCGTGGTTT-CGTGCACCG-TCCCGATCGGGAGCTTT-ATCTC-GGTCTGGTCGTGCGCGTTGCTTCCGGATA-TCACCAAACCCCGGCACGAAAAGTGTCAAGGAACATGCAACCG--AACGGCCGGTATTCGCCTC-CCCGGAGACGGTGTGTGCGCGGATGCTGAGCTGCGATCTA--AAGTCTAAAACGACTCTCGGCAACGGATATCTCGGCTCTCGCATCGATGAAGAACGTAGCGAAATGCGATACTTGGTGTGAATTGCAGAATCCCGTGAACCATCGAGTCTTTGAACGCAAGTTGCGCCCCAAGCCTTCTGGCCGAGGGCACGTCTGCCTGGGTGTCACAAATCGTCGTCCCCC---ACTCA-TCCTCTC------------TA------------AGG----ATT-C-GGGACGGAAGCTGGTCTCCCGTGTGTTACCGCA-CGCGGTTGGCCAAAATTCGAGCCAAGGAC-GCAGGGAGCGT-CCCGACATGCGGTGGTGAA-CTCGATCC-ACTTT-CCT-AT-CGTCGGCC-GCT-CCTGTCC-GG-AA-GCTCTA--GATGACCC-AAAGTCCTCAAAGCGACC
ITS_gl   NNNAACCTGCGGAAGGATCATTGTCGAAACCTGTCAAAAA-CAG-AACGACCCGC-GAACAAA--CGATCACCACT-CGCGGTGGG-CTGGTTT-CTTAGCCGAT-CCCTT-GCCCGCCGG-ATCCGTGGTTT-CGCGCACCG-TCCCGATCGGGAGCTTT-ATCTC-GGTCTGGTCGTGCGCGTTGCTTCCGGATA-TCACCAAACCCCGGCACGAAAAGTGTCAAGGAACATGCAACCG--AACGGCCGGTATTCGCCTC-CCCGGAGACGGTGTGTGCGCGGATGCTGAGCTGCGATCTA--AAGTCTAAAACGACTCTCGGCAACGGATATCTCGGCTCTCGCATCGATGAAGAACGTAGCGAAATGCGATACTTGGTGTGAATTGCAGAATCCCGTGAACCATCGAGTCTTTGAACGCAAGTTGCGCCCCAAGCCTTCTGGCCGAGGGCACGTCTGCCTGGGTGTCACAAATCGTCGTCCCCC---ACTCA-TCCTCTC------------TA------------AGG----ATT-C-GGGACGGAAGCTGGTCTCCCGTGTGTTACCGCA-CGCGGTTGGCCAAAATTCGAGCCAAGGAC-GCAGGGAGCGT-CCCGACATGCGGTGGTGAA-CTCGATCC-ACTTT-CCT-AT-CGTCGGCC-GCT-CCTGTCC-GG-AA-GCTCTA--GATGACCC-AAAGTCCTCAAANNNNNN
1606_lw  GTGAACCTGCGGAAGGATCATTGTCGAAACCTGTCAAAAA-CAG-AACGACCCGC-GAACAAA--CGATCACCACT-CGCGGTGGG-CTGGTTT-CTTAGCCGAT-CCTTT-GCCCGCCGG-ATCCGTGGTTT-CGTGCACCG-TCCCGATCGGGAGCTTT-ATCTC-GGTCTGGTCGTGCGCGTTGCTTCCGGATA-TCACCAAACCCCGGCACGAAAAGTGTCAAGGAACATGCAACCG--AACGGCCGGTATTCGCCTC-CCCGGAGACGGTGTGTGCGCGGATGCTGAGCTGCGATCTA--AAGTCTAAAACGACTCTCGGCAACGGATATCTCGGCTCTCGCATCGATGAAGAACGTAGCGAAATGCGATACTTGGTGTGAATTGCAGAATCCCGTGAACCATCGAGTCTTTGAACGCAAGTTGCGCCCCAAGCCTTCTGGCCGAGGGCACGTCTGCCTGGGTGTCACAAATCGTCGTCCCCC---ACTCA-TCCTCTC------------TA------------AGG----ATT-C-GGGACGGAAGCTGGTCTCCCGTGTGTTACCGCA-CGCGGTTGGCCAAAATTCGAGCCAAGGAC-GCAGGGAGCGT-CCCGACATGCGGTGGTGAA-CTCGATCC-ACTTT-CCT-AT-CGTCGGCC-GCT-CCTGTCC-GG-AA-GCTCTA--GATGACCC-AAAGTCCTCAAAGCGACC
ITS_dn   NNNNNNNTGCGGAAGGATCATTGTCGAAACCTGTCAAAAA-CAG-AACGACCCGC-GAACAAA--CGATCACCACT-CGCGGTGGG-CTGGTTT-CTTAGCCGAT-CCCTT-GCCCGCCGG-ATCCGTGGTTT-CGCGTACCG-TCCCGATCGGGAGCTTA-ATCTC-TGTCTGGTCGTGCGCGTTGCTTCCGGATA-TCACCAAACCCCGGCACAAAAAGTGTCAAGGAACATGCAACCG--AACGGCCGGTATTCGCCTC-CCCGGAGACGGTGTGTGCGCGGATGCTGAGCTGCGATCTA--AAGTCTAAAACGACTCTCGGCAACGGATATCTCGGCTCTCGCATCGATGAAGAACGTAGCGAAATGCGATACTTGGTGTGAATTGCAGAATCCCGTGAACCATCGAGTCTTTGAACGCAAGTTGCGCCCCAAGCCTTCGGGCCGAGGGCACGTCTGCCTGGGTGTCACAAATCGTCGTCCCCC---ACTCA-TCCT--T------------TA------------AGG----ATT-C-GGGACGGAAGCTGGTCTCCCGTGTGTTACCGCA-CGCGGTTGGCCAAAATCCGAGCCAAGGAC-GCAGGGAGCGT-CCCGACATGCGGTGGTGAA-CTCGATCC-ACTTT-CCT-AT-CGTCGGCC-GCT-CCTGTCC-GG-AA-GCTCTA--GATGACCC-AAAGTCCTCAAAGCGACC
ITS_bc   NNNNNNNNNNNNNNNNNNNNTTGTCGAAACCTGTCAAAAA-CAG-AACAACCCGC-GAACAAA--CGATCACCACT-CGCGGTGGG-CTGGTTT-CTTAGCCGAT-CCCTT-GCCCGCCGG-ATCCGTGGTTT-CGCGTACCG-TCCCGATCGGGAGCTTA-ATCTC-TGTCTGGTCGTGCGCGTTGCTTCCGGATA-TCACCAAACCCCGGCACAAAAAGTGTCAAGGAACATGCAACCG--AACGGCCGGTATTCGCCTC-CCCGGAGACGGTGTGTGCGCGGATGCTGAGCTGCGATCTA--AAGTCTAAAACGACTCTCGGCAACGGATATCTCGGCTCTCGCATCGATGAAGAACGTAGCGAAATGCGATACTTGGTGTGAATTGCAGAATCCCGTGAACCATCGAGTCTTTGAACGCAAGTTGCGCCCCAAGCCTTCGGGCCGAGGGCACGTCTGCCTGGGTGTCACAAATCGTCGTCCCCC---ACCCA-TCCT--T------------TA------------AGG----ATT-C-GGGACGGAAGCTGGTCTCCCGTGTGTTACCGCA-CGCGGTTGGCCAGAATCCGAGCCAAGGAC-GCAGGGAGCGT-CCCGACATGCGGTGGTGAA-CTCGATCC-ACTTT-CCT-AT-CGTCGGCC-GCT-CCTGTCC-GG-AA-GCTCTA--GATGACCC-AAAGTCCTCAAAGCGACC
ITS_do   GTGAACCTGCGGAAGGATCATTGTCGAAACCTGTCAAAAA-CAG-AACGACCCGC-GAACAAA--CGATCACCACT-CGCGGTGGG-CTGGTTT-CTTAGCCGAT-CCCTT-GCCCGCCGG-ATCCGTGGTTT-CGCGTACCG-TCCCGATCGGGAGCTTA-ATCTC-TGTCTGGTCGTGCGCGTTGCTTCCGGATA-TCACCAAACCCCGGCACAAAAAGTGTCAAGGAACATGCAACCG--AACGGCCGGTATTCGCCTC-CCCGGAGACGGTGTGTGCGCGGATGCTGAGCTGCGATCTA--AAGTCTAAAACGACTCTCGGCAACGGATATCTCGGCTCTCGCATCGATGAAGAACGTAGCGAAATGCGATACTTGGTGTGAATTGCAGAATCCCGTGAACCATCGAGTCTTTGAACGCAAGTTGCGCCCCAAGCCTTCGGGCCGAGGGCACGTCTGCCTGGGTGTCACAAATCGTCGTCCCCC---ACCCA-TCCT--T------------TA------------AGG----ATT-C-GGGACGGAAGCTGGTCTCCCGTGTGTTACCGCA-CGCGGTTGGCCAAAATCCGAGCCAAGGAC-GCAGGGGGCGT-CCCGACAAGCGGTGGTGAA-CTCGATCC-ACTTT-CCT-AT-CGTCGGCC-GCT-CCTGTCC-GG-AA-GCTCTA--GATGACCC-AAAGTCCTCAAAGCNNNN
1664_mg  GTGAACCTGCGGAAGGATCATTGTCGAAACCTGTCAAAA--CAG-AGCGACCCGC-GAACAAA--CGATCACCACT-CGCGGTGGG-CTGGTTT-CTTAGCCGAT-CCCTT-GCCCGCCGG-ATCCGTGGTTT-CGCGTACCG-TCCCGATCGGGAGCTTT-TTCTC-GGTCTGGTCGTGCGCGTTGCTTCCGGATA-TCACCAAACCCCGGCACGAAAAGTGTCAAGAAACATGCAACCG--ACCGGTCGGTATTCGCCTC-CCCGGAGACGGTGTGTGCGCGGATGCTGAGCTGCGATCTA--AAGTCTAAAACGACTCTCGGCAACGGATATCTCGGCTCTCGCATCGATGAAGAACGTAGCGAAATGCGATACTTGGTGTGAATTGCAGAATCCCGTGAACCATCGAGTCTTTGAACGCAAGTTGCGCCCCAAGCCTTCTGGTCGAGGGCACGTCTGCCTGGGTGTCACAAATCGTCGTCCCCC---ACTCA-ACCT--T------------TA------------AGG----ATT-C-GGGACGGAAGCTGGTCTCCCGTGTGTTACCGCA-CGCGGTTGGCTAAAATCCGAGCCAAGGAC-GCAGGGAGCGT-CCCGACATGCGGTGGTGAA-CTAGATCC-ACTTT-CTT-AT-CGTCGGCC-GCT-CCTGTCC-GG-AA-GCTCTA--GATGACCC-AAAGTCCTCAAAGCGACC
1358_oq  GTGAACCTGCGGAAGGATCATTGTCGAAACCTGTCAAAA--CAG-AACGACCCGC-GAACAAA--CGATCACCACT-CGCGGTGGG-CTGGTTT-CTTAGCCGAT-CCCTT-GCCCGCCGG-ATCCGTGGTTT-CGCGTACCG-TCCCGATCGGGAGCTTT-TTCTC-GGTCTGGTCGTGCGCGTTGCTTCCGGATA-TCACCAAACCCCGGCACGAAAAGTGTCAAGAAACATGCAACCG--ACCGGTCGGTATTCGCCTC-CCCGGAGACGGTGTGTGCGCGGATGCTGAGCTGCGATCTA--AAGTCTAAAACGACTCTCGGCAACGGATATCTCGGCTCTCGCATCGATGAAGAACGTAGCGAAATGCGATACTTGGTGTGAATTGCAGAATCCCGTGAACCATCGAGTCTTTGAACGCAAGTTGCGCCCCAAGCCTTCTGGCCGAGGGCACGTCTGCCTGGGTGTCACAAATCGTCGTCCCCC---ACTCA-ACCT--T------------TA------------AGG----ATT-C-GGGACGGAAGCTGGTCTCCCGTGTGTTACCGCA-CGCGGTTGGCTAAAATCCGAGCCAAGGAC-GCAGGGAGCGT-CCCGACATGCGGTGGTGAA-CTAGATCC-ACTTT-CTT-AT-CGTCGGCC-GCT-CCTGTCC-GG-AA-GCTATA--GATGACCC-AAAGTCCTCAAAGCGACC
1421_gy  GTGAACCTGCGGAAGGATCATTGTCGAAACCTGTCAAAAA-CAG-AACGACCCGC-GAACAAA--CGATCACCACT-CGCGGTGGG-CTGGTTT-CTTAGCCGAT-CCCTT-GCCCGCCGG-ATCCGTGGTTT-CGCGTACCG-TCCCGATCGGGAGCTTT-ATCTC-GGTCAGGTCGTGCTCGTTGCTTCCGGATA-TCACCAAACCCCGGCACGAAAAGTGTCAAGGAACAAGCAACCG--AACGGCCGGTATTCGCCTC-CCCGGAGACGGTGTGTGCGCGGATGCTGAGCTGCGATCTA--AAGTCTAAAACGACTCTCGGCAACGGATATCTCGGCTCTCGCATCGATGAAGAACGTAGCGAAATGCGATACTTGGTGTGAATTGCAGAATCCCGTGAACCATCGAGTCTTTGAACGCAAGTTGCGCCCCAAGCCTTCTGGCCGAGGGCACGTCTGCCTGGGTGTCACAAATCGTCGTCCCCC---ACTCA-TCCT--T------------TA------------AGG----ATT-C-GGGACGGAAGCTGGTCTCCCGTGTGTTACCGCA-CGCGGTTGGCCAAAATCCGAGCCAAGGAC-GCAGGGAGCGT-CCCGACATGCGGTGGTGAA-CTCGATCC-ACTTT-CCT-AT-CGTCGGCC-GCT-CCTGTCC-GG-AA-GCTCTA--GATGACCC-AAAGTCCTCAAAGCGACC
1423_ks  NNNNNNNNNNNNNNNNNNNNNNNNNNNAACCTGTCAAAAA-CAG-AACGACCCGC-GAACAAA--CGATCACCACT-CGCGGTGGG-CTGGTTT-CTTAGCCGAT-CCCTT-GCCCGCCGG-ATCCGTGGTTT-CGCGTACCG-TCCCGATCGGGAGCTTT-ATCTC-GGTCTGGTCGTGCTCGTTGCTTCCGGATA-TCACCAAACCCCGGCACGAAAAGTGTCAAGGAACAAGCAACCG--AACGGCCGGTATTCGCCTC-CCCGGAGACGGTGTGTGCGCGGATGCTGAGCTGCGATCTA--AAGTCTAAAACGACTCTCGGCAACGGATATCTCGGCTCTCGCATCGATGAAGAACGTAGCGAAATGCGATACTTGGTGTGAATTGCAGAATCCCGTGAACCATCGAGTCTTTGAACGCAAGTTGCGCCCCAAGCCTTCTGGCCGAGGGCACGTCTGCCTGGGTGTCACAAATCGTCGTCCCCC---ACTCA-TCCT--T------------TA------------AGG----ATT-C-GGGACGGAAGCTGGTCTCCCGTGTGTTACCGCA-CGCGGTTGGCCAAAATCCGAGCCAAGGAC-GCAGGGAGCGT-CCCGACATGCGGTGGTGAA-CTCGATCC-ACTTT-CCT-AT-CGTCGGCC-GCT-CCTGTCC-GG-AA-GCTCTN--NNNNNNNN-NNNNNNNNNNNNNNNNNN
1825_pg  NNNNNNNNNNNNNNNNNNNATTGTCGAAACCTGTCAAAAA-CAG-AACGACCCGC-GAACTAA--CGATCACCACT-CGCGGTGGG-CTGGTTT-CTTAGCCGAT-CCCTT-GCCCGCCGG-ATCCGCGGTTT-CGCGTACCG-TCCCGATCGGGAGCTTT-ATCTC-GGTCTGGTCGTGCGCGTTGCTTCCGGATA-TCACCAAACCCCGGCACGAAAAGTGTCAAGGAACAAGCAACCG--AACGGCCGGTATTCGCCTC-CCCGGAGACGGTGTGTGCGCGGATGCTGAGCTGCGATCTA--AAGTCTAAAACGACTCTCGGCAACGGATATCTCGGCTCTCGCATCGATGAAGAACGTAGCGAAATGCGATACTTGGTGTGAATTGCAGAATCCCGTGAACCATCGAGTCTTTGAACGCAAGTTGCGCCCCAAGCCTTCTGGCCGAAGGCACGTCTGCCTGGGTGTCACAAATCGTCGTCCCCC---ACTCA-TCCT--T------------TA------------AGG----ATT-C-GGGACGGAAGCTGGTCTCCCGTGTGTTACCGCA-CGCGGTTGGCCAAAATCCGAGCCGAGGAC-GCAGGGAGCGT-CCCGACATGCGGTGGTGAA-CTCGATCC-ACTTT-CCT-AT-CGTCGGCC-GCT-CCTGTCC-GG-AA-GCTCTA--GATGACCC-AAAGTCCTCGAAGCGACC
1827_pi  GTGAACCTGCGGAAGGATCATTGTCGAAACCTGTCAAAAA-CAG-AACGACCCGC-GAACTAA--CGATCACCACT-CGCGGTGGG-CTGGTTT-CTTAGCCGAT-ACCTT-GCCCGCCGG-ATCCGCGGTTT-CGCGTACCG-TCCCGATCGGGAGCTTT-ATCTC-GGTCTGGTCGTGCGCGTTGCTTCCGGATA-TCACCAAACCCCGGCACGAAAAGTGTCAAGGAACAAGCAACCG--AACGGCCGGTATTCGCCTC-CCCGGAGACGGTGTGTGCGCGGATGCTGAGCTGCGATCTA--AAGTCTAAAACGACTCTCGGCAACGGATATCTCGGCTCTCGCATCGATGAAGAACGTAGCGAAATGCGATACTTGGTGTGAATTGCAGAATCCCGTGAACCATCGAGTCTTTGAACGCAAGTTGCGCCCCAAGCCTTCTGGCCGAGGGCACGTCTGCCTGGGTGTCACAAATCGTCGTCCCCC---ACTCA-TCCT--T------------TA------------AGG----ATT-C-GGGACGGAAGCTGGTCTCCCGTGTGTTACCGCA-CGCGGTTGGCCAAAATCCGAGCCGAGGAC-GCAGGGAGCGT-CCCGACATGCGGTGGTGAA-CTCGATCC-ACTTT-CCT-AN-NNNNNNNN-NNN-NNNNNNN-NN-NN-NNNNNN--NNNNNNNN-NNNNNNNNNNNNNNNNNN
1496_lk  GTGAACCTGCGGAAGGATCATTGTCGAAACCTGTCAAAAA-CAG-AACGACCCGC-GAACTAA--CGATCACCACT-CGCGGTGGG-CTGGTTT-CTTAGCCGAT-CCCTT-GCCCGCCGG-ATCCGCGGTTT-CGCGTACCG-TCCCGATCGGGAGCTTT-ATCTC-GGTCTGGTCGTGCGCGTTGCTTCCGGATA-TCACCAAACCCCGGCACGAAAAGTGTCAAGGAACAAGCAACCG--AACGGCCGGTATTCGCCTC-CCCGGAGACGGTGTGTGCGCGGATGCTGAGCTGCGATCTA--AAGTCTAAAACGACTCTCGGCAACGGATATCTCGGCTCTCGCATCGATGAAGAACGTAGCGAAATGCGATACTTGGTGTGAATTGCAGAATCCCGTGAACCATCGAGTCTTTGAACGCAAGTTGCGCCCCAAGCCTTCTGGCCGAGGGCACGTCTGCCTGGGTGTCACAAATCGTCGTCCCCC---ACTCA-TCTT--T------------TA------------AGG----ATT-C-GGGACGGAAGCTGGTCTCCCGTGTGTTACCGCA-CGCGGTTGGCCAAAATCCGAGCCGAGGAC-GCAGGGAGCGT-CCCGACATGCGGTGGTGAA-CTCGATCC-ACTTT-CCT-AT-CGTCGGCC-GCT-CCTGTCC-GG-AA-GCTCTA--GATGACCC-AAAGTCCTCGAAGCGACC
ITS_ev   GTGAACCTGCGGAAGGATCATTGTCGAAACCTGTCAAAAA-CAG-AACGACCCGC-GAACAAA--CGATCACCACT-CGCGGTGGG-CTGGTTT-CTTAGCCGAT-CCCTT-GCCCGCCGG-ATCCGTGGTTT-CGCGTACCG-TCCCGATCGGGAGCTTT-ATCTC-GGTCTGGTCGTGCGCGTTGCTTCCGGATA-TCACCAAACCCCGGCACAAAAAGTGTCAAGGAACATGCAACCG--AACGGCCGGTATTCGCCTC-CCCGGAGACGGTGTGTGCGCGGATGCTGAGCTGCGATGTA--AAGTCTAAAACGACTCTCGGCAACGGATATCTCGGCTCTCGCATCGATGAAGAACGTAGCGAAATGCGATACTTGGTGTGAATTGCAGAATCCCGTGAACCATCGAGTCTTTGAACGCAAGTTGCGCCCCAAGCCTTCGGGCCGAGGGCACGTCTGCCTGGGTGTCACAAATCGTCGTCCCCC---ACTCA-TCCT--T------------TA------------AGG----ATT-C-GGGACGGAAGCTGGTCTCCCGTGTGTTACCGCA-CGCGGTTGGCCAAAATCCGAGCCAAGGAC-GCAGGGAGCGT-CCCGACATGCGGTGGTGAA-CTCGATCC-ACTTT-CCT-AT-CGTCGGCC-GCT-CCTGTCC-GG-AA-GCTCTA--GATGACCC-AAAGTCCTCAAAGCGACC
1643_og  GTGAACCTGCGGAAGGATCATTGTCGAAACCTGTCAAAAA-CAG-AACGACCCGT-GAACAAA--CGATCACCACT-CGCGGTGGG-CTGGTTT-CTTAGCCGAT-CCCTT-GCCCGCCGG-ATCCGTGGTTT-CGCGTACCGGTCCCGATAGGGAGCTTT-ATCTC-GGTCTGGTCGTGCGCGTTGCTTCCGGATA-TCACCAAACCCCGGCACGAAAAGTGTCAAGGAACATGCAACCG--AACGGCCGGTATTCGCCTC-TCCGGAGACGGTGTGTGCGCGGATGCTGAGCTGCGATCTA--AAGTCTAAAACGACTCTCGGCAACGGATATCTCGGCTCTCGCATCGATGAAGAACGTAGCGAAATGCGATACTTGGTGTGAATTGCAGAATCCCGTGAACCATCGAGTCTTTGAACGCAAGTTGCGCCCCAGGCCTTCTGGCCGAGGGCACGTCTGCCTGGGTGTCACAAATCGTCGTCCCCC---ACTCA-TCCT--T------------TA------------AGG----ATT-C-GGGACGGAAGCTGGTCTCCCGTGTGTTACCGCA-CGCGGTTGGCCAAAATCCGAGCCAAGGAC-GCAGGGAGCGT-CCCGACATGCGGTGGTGAA-CTCGATCC-ACTTT-CCT-AT-CGTCGGCC-GCT-CCTGTCC-GG-AA-GCTCTA--GATGACCC-AAAGTCCTCAAAGCGACC
ITS_z    GTGAACCTGCGGAAGGATCATTGTCGAAACCTGTCAAAAA-CAG-AACGACCCGC-GAACAAA--CGATCACCACT-CGCGGTGGGGCTGGTTT-CTTAGCCGAT-CCCTT-GCCCGCCGG-ATCCGTGGTTT-CGCGTACCGGTCCCGATCGGGAGCTTT-ATCTC-GGTCTGGTCGTGCGCGTTGCTTCCGGATA-TCACCAAACCCCGGCACGAAAAGTGTCAAGGAACATGCAACCG--AACGGCCGGTATTCGCCTC-CCCGGAGACGGTGTGTGCGCGGATGCCGAGCTGCGATCTA--AAGTCTAAAACGACTCTCGGCAACGGATATCTCGGCTCTCGCATCGATGAAGAACGTAGCGAAATGCGATACTTGGTGTGAATTGCAGAATCCCGTGAACCATCGAGTCTTTGAACGCAAGTTGCGCCCCAGGCCTTCTGGCCGAGGGCACGTCTGCCTGGGTGTCACAAATCGTCGTCCCCC---ACTCA-TCCT--T------------TA------------AGG----ATT-C-GGGACGGAAGCTGGTCTCCCGTGTGTTACCGCA-CGCGGTTGGCCAAAATCCGAGCCAAGGAC-GCAGGGAGCGT-CCCGACATGCGGTGGTGAA-CTCGATCC-ACTTT-CCT-AT-CGTCGGCC-GCT-CCTGTCC-GG-AA-GCTCTA--GATGACCC-AAAGTCCTCAAANNNNNN
ES002_he GTGAACCTGCGGAAGGATCATTGTCGAAACCTGTCAAAAA-CAG-AACGACCCGC-GAACAAA--CGATCACCACT-CGCGGTGGG-CTGGTTT-CTTAGCCGAT-CCCTT-GCCCGCCGG-ATCCGTGGTTT-CGCGTACCG-TCCGGATCGGGAGCTTA-ATCTC-TGTCTGGTCGTGCGCGTTGCTTCCGGATA-TCACCAAACCCCGGCACAAAAAGTGTCAAGGAACATGCAACCG--AACGGCCGGTATTCGCCTC-CCCGGAGACGGTGTGTGCGCGGATGCTGAGCTGCGATCTA--AAGTCTAAAACGACTCTCGGCAACGGATATCTCGGCTCTCGCATCGATGAAGAACGTAGCGAAATGCGATACTTGGTGTGAATTGCAGAATCCCGTGAACCATCGAGTCTTTGAACGCAAGTTGCGCCCCAAGCCTTCTGGCCGAGGGCACGTCTGCCTGGGTGTCACAAATCGTCGTCCCCC---ACTCA-TCCT--T------------TA------------AGG----ATT-C-GGGACGGAAGCTGGTCTCCCGTGTGTTACCGCA-CGCGGTTGGCCAAAATCCGAGCCAAGGAC-GCAGGGAGCGT-CCCGACATGCGGTGGTGAA-CTCGATCC-ACTTT-CCT-AT-CGTCGGCC-GCT-CCTGTCC-GG-AA-GCTCTA--GATGACCC-AAAGTCCTCAAAGCGACC
ITS_d    GTGAACCTGCGGAAGGATCATTGTCGAAACCTGTCAAAAA-CAG-AACGACCCGC-GAACAAA--CGATCACCACT-CGCGGTGGG-CTGGTTT-CTTAGCCGAT-CCCTT-GCCCGCCGG-ATCCGTGGTTT-CGCGTACCG-TCCGGATCGGGAGCTTA-ATCTC-GGTCTGGTCGTGCGCGTTGCTTCCGGATA-TCACCAAACCCCGGCACAAAAAGTGTCAAGGAACATGCAACCG--AACGGCCGGTATTCGCCTC-CCCGGAGACGGTGTGTGCGCGGATGCTGAGCTGCGATCTA--AAGTCTAAAACGACTCTCGGCAACGGATATCTCGGCTCTCGCATCGATGAAGAACGTAGCGAAATGCGATACTTGGTGTGAATTGCAGAATCCCGTGAACCATCGAGTCTTTGAACGCAAGTTGCGCCCCAAGCCTTCTGGCCGAGGGCACGTCTGCCTGGGTGTCACAAATCGTCGTCCCCC---ACTCA-TCCT--T------------TA------------AGG----ATT-C-GGGACGGAAGCTGGTCTCCCGTGTGTTACCGCA-CGCGGTTGGCCAAAATCCGAGCCAAGGAC-GCAGGGAGCGT-CCCGACATGCGGTGGTGAA-CTCGATCC-ACTTT-CCT-AT-CGTCGGCC-GCT-CCTGTCC-GG-AA-GCTCTA--GATGACCC-AAAGTCCTCAAANNNNNN
1987_rw  NNNNNNNNNNNNNNNNNNNNNNNNNNNNNNNNNNNNNNNN-NNN-NNNNNNNNNN-NNNNNNN--NNNNNNCCACT-CGCGGTGGG-CTGGTTT-CTTAGCCGAT-CCCTC-GCCCGCCGG-ATCCGTGGTTT-CGCGTACCG-TCCCGATCGGGAGCTTT-ATCTC-GGTCTGGTCGTGCGCGTTGCTTCCGGATA-TCACCAAACCCCGGCACAAAAAGTGTCAAGGAACATGCAACCG--AACGGCCGGTATTCGCCTC-CCCGGAGACGGTGTGTGCGCGGATGCTGAGCTGCGATCTAAAAAGTCTAAAACGACTCTCGGCAACGGATATCTCGGCTCTCGCATCGATGAAGAACGTAGCGAAATGCGATACTTGGTGTGAATTGCAGAATCCCGTGAACCATCGAGTCTTTGAACGCAAGTTGCGCCCCAAGCCTTCGGGCCGAGGGCACGTCTGCCTGGGTGTCACAAATCGTCGTCCCCC---ACTCA-TCCT--T------------TA------------AGG----ATT-C-GGGACGGAAGCTGGTCTCCCGTGTGTTACCGCA-CGCGGTTGGCCAAAATCCGAGCCAAGGAC-GCCGGGAGCGT-CCCGACATGCGGTGGTGAA-CTCGANNN-NNNNN-NNN-NN-NNNNNNNN-NNN-NNNNNNN-NN-NN-NNNNNN--NNNNNNNN-NNNNNNNNNNNNNNNNNN
ITS_ee   NNNAACCTGCGGAAGGATCATTGTCGAAACCTGTCAAAAA-CAG-AACGACCCGC-GAACAAA--CGATCACCACT-CGCGGTGGG-CTGGTTT-CTTAGCCGAT-CCCTT-GCCCGCCGG-ATCCGTGGTTT-CGCGTACCG-TCCCGATCGGGAGCTTT-ATCTC-GGTCTGGTCGTGCGCGTTGCTTCCGGATA-TCACCAAACCCCGGCACGAAAAGTGTCAAGGAACAAGCAAACG--AACGGCCGGTATTCGCCTC-CCCGGAGACGGTGTGTGCGCGGATGCTGAGCTGCGATCTA--AAGTCTAAAACGACTCTCGGCAACGGATATCTCGGCTCTCGCATCGATGAAGAACGTAGCGAAATGCGATACTTGGTGTGAATTGCAGAATCCCGTGAACCATCGAGTCTTTGAACGCAAGTTGCGCCCCAAGCCTTCTGGCCGAGGGCACGTCTGCCTGGGTGTCACAAATCGTCGTCCCCC---ACTCA-TCCT--T------------TA------------AGG----ATT-C-GGGACGGAAGCTGGTCTCCCGTGTGTTACCGCA-CGCGGTTGGCCAAAATCCGAGCCAAGGAC-GCAGGGAGCGT-CCCGACATGCGGTGGTGAA-CTCGATCC-ACTTT-CCT-AT-CGTCGGCC-GCT-CCTGTCC-GG-AA-GCTCTA--GATGACCC-AAAGTCCTCAAAGCGACC
ITS_fi   GTGAACCTNCGNAAGGATCATTGTCGAAACCTGTCAAAAA-CAG-AACGACCCGC-GAACAAA--CGATCACCACT-CGCGGTGGG-CTGGTTT-CTTAGCCGAT-CCCTT-GCCCGCCGG-ATCCGTGGTTT-CGCGTACCG-TCCCGATCGGGAGCTTT-ATCTC-GGTCTGGTCGTGCGCGTTGCTTCCGGATA-TCACCAAACCCCGGCACGAAAAGTGTCAAGGAACAAGCAAACG--AACGGCCGGTATTCGCCTA-CCCGGAGACGGTGTGTGCGCGGATGCTGAGCTGCGATCTA--AAGTCTAAAACGACTCTCGGCAACGGATATCTCGGCTCTCGCATCGATGAAGAACGTAGCGAAATGCGATACTTGGTGTGAATTGCAGAATCCCGTGAACCATCGAGTCTTTGAACGCAAGTTGCGCCCCAAGCCTTCGGGCCGAGGGCACGTCTGCCTGGGTGTCACAAATCGTCGTCCCCC---ACTCA-TCCT--T------------TA------------AGG----ATT-C-GGGACGGAAGCTGGTCTCCCGTGTGTTACCGCA-CGCGGTTGGCCAAAATCCGAGCCAAGGAC-GCAGGGAGCGT-CCCGACATGCGGTGGTGAA-CTCGATCC-ACTTT-CCT-AT-CGTCGGCC-GCT-CCTGTCC-GG-AA-GCTCTA--GATGACCC-AAAGTCCTCAAAGCGACC
ITS_fw   GTGAACCTGCGGAAGGATCATTGTCGAAACCTGTCAAAAA-CAG-AACGACCCGC-GAACAAA--CGATCACCACT-CGCGGTGGG-CTGGTTT-CTTAGCCGAT-CCCTT-GCCCGCCGG-ATCCGTGGTTT-CGCGTACCG-TCCCGATCGGGAGCTTA-ATCTC-TGTCTGGTCGTGCGCGTTGCTTCCGGATA-TCACCAAACCCCGGCACAAAAAGTGTCAAGGAACATGCAACCG--AACGGCCGGTATTCGCCTC-CCCGGAGACGGTGTGTGCGCGGATGCTGAGCTGCGATCTA--AAGTCTAAAACGACTCTCGGCAACGGATATCTCGGCTCTCGCATCGATGAAGAACGTAGCGAAATGCGATACTTGGTGTGAATTGCAGAATCCCGTGAACCATCGAGTCTTTGAACGCAAGTTGCGCCCCAAGCCTTCTGGCCGAGGGCACGTCTGCCTGGGTGTCACAAATCGTCGTCCCCC---ACTCA-TCCT--T------------TA------------AGG----ATT-C-GGGACGGAAGCTGGTCTCCCGTGTGTTACCGCA-CGCGGTTGGCCAAAATCCGAGCCAAGGAC-GCAGGGAGCGT-CCCGACATGCGGTGGTGAA-CTCTATCC-ACTTT-CCT-AT-CGTCGGCC-GCT-CCTGTCC-GG-AA-GCTCTA--GATGACCC-AAAGTCCTCAAAGCNNNN
ITS_e    GTGAACCTGCGGAAGGATCATTGTCGAAACCTGTCAAAAA-CAG-AACAACCCGC-GAACAAA--CGATCACCACT-CGCGGTGGG-CTGGTTT-CTTAGCCGAT-CCCTT-GCCCGCCGG-ATCCGTGGTTT-CGCGTACCG-TCCCGATCGGGAGCTTA-ATCTC-TGTCTGGTCGTGCGCGTTGCTTCCGGATA-TCACCAAACCCCGGCACAAAAAGTGTCAAGGAACATGCAACCG--AACGGCCGGTATTCGCCTC-CCCGGAGACGGTGTGTGCGCGGATGCTGAGCTGCGATCTA--AAGTCTAAAACGACTCTCGGCAACGGATATCTCGGCTCTCGCATCGATGAAGAACGTAGCGAAATGCGATACTTGGTGTGAATTGCAGAATCCCGTGAACCATCGAGTCTTTGAACGCAAGTTGCGCCCCAAGCCTTCTGGCCGAGGGCACGTCTGCCTGGGTGTCACAAATCGTCGTCCCCC---ACTCA-TCCT--T------------TA------------AGG----ATT-C-GGGACGGAAGCTGGTCTCCCGTGTGTTACCGCA-CGCGGTTGGCCAAAATCCGAGCCAAGGAC-GCAGGGAGCGT-CCCGACATGCGGTGGTGAA-CTCTATCC-ACTTT-CCT-AT-CGTCGGCC-GCT-CCTGTCC-GG-AA-GCTCTA--GATGACCC-AAAGTCCTCAAAGCGACC
ITS_ag   NNNNNNNNNNNNNNNNNNNNTTGTCGAAACCTGTCAAAAA-CAG-AACGACCCGC-GAACAAA--CGATCACCACT-CGCGGTGGG-CTGGTTT-CTTAGCCGAT-CCCTT-GCCCGCCGG-ATCCGTGGTTT-CGCGTACCG-TCCCGATCGGGAGCTTT-ATCTC-GGTCTGGTCGTGCGCGTTGCTTCCGGATA-TCACCAAACCCCGGCACAAAAAGTGTCAAGGAACATGCAACCG--AACGGCCGGTATTCGCCTA-CCCGGAGACGGTGTGTGCGCGGATGCTGAGCTGCGATCTA--AAGTCTAAAACGACTCTCGGCAACGGATATCTCGGCTCTCGCATCGATGAAGAACGTAGCGAAATGCGATACTTGGTGTGAATTGCAGAATCCCGTGAACCATCGAGTCTTTGAACGCAAGTTGCGCCCCAAGCCTTCGGGCCGAGGGCACGTCTGCCTGGGTGTCACAAATCGTCGTCCCCC---ACTCA-TCCT--T------------TA------------AGG----ATT-C-GGGACGGAAGCTGGTCTCCCGTGTGTTACCGCA-CGCGGTTGGCCAAAATCCGAGCCAAGGAC-GCAGGGAGCGT-CCCGACATGCGGTGGTGAA-CTCGATCC-ACTTT-CCT-AT-CGTCGGCC-GCT-CCTGTCC-GG-AA-GCTCTA--GATGACCC-AAAGTCCTCAAAGCGACC
ITS_am   NNNNNNNNNNNNNNNNNNCATTGTCGAAACCTGTCAAAAA-CAG-AACGACCCGC-GAACAAA--CGATCACCACT-CGCGGTGGG-CTGGTTT-CTTAGCCGAT-CCCTT-GCCCGCCGG-ATCCGTGGTTT-CGCGTACCG-TCCCGATCGGGAGCTTT-ATCTC-GGTCTGGTCGTGCGCGTTGCTTCCGGATA-TCACCAAACCCTGGCACGAAAAGTGTCAAGGAACATGCAACCG--AACGGCCGGTATTCGCCTA-CCCGGAGACGGTGTGTGCGCGGATGCTGAGCTGCGATCTA--AAGTCTAAAACGACTCTCGGCAACGGATATCTCGGCTCTCGCATCGATGAAGAACGTAGCGAAATGCGATACTTGGTGTGAATTGCAGAATCCCGTGAACCATCGAGTCTTTGAACGCAAGTTGCGCCCCAAGCCTTCGGGCCGAGGGCACGTCTGCCTGGGTGTCACAAATCGTCGTCCCCC---ACTCA-TCCT--T------------TA------------AGG----ATT-C-GGGACGGAAGCTGGTCTCCCGTGTGTTACCGCA-CGCGGTTGGCCAAAATCCGAGCCAAGGAC-GCAGGGAGCGT-CCCGACATGCGGTGGTGAA-CTCGATCC-ACTTT-CCT-AT-CGTCGGCC-GCT-CCTGTCC-GG-AA-GCTCTA--GATGACCC-AAAGACCTCAAAGCGACC
1473_sh  GTGAACCTGCGGAAGGATCATTGTCGAAACCTGTCAAAAA-CAG-AACGACCCGC-GAACAAA--CGATCACCACT-CGCGGTGGG-CTGGTTT-CTTAGCCGAT-CCCTT-GCCCGCCGG-ATCCGTGGTTT-CGCGTACCG-TCCCGATCGGGAGCTTT-ATCTC-GGTCTGGTCGTGCGCGTTGCTTCCGGATA-TCACCAAACCCCGGCACAAAAAGTGTCAAGGAACATGCAACCG--AACGGCCGGTATTCGCCTC-CCCGGAGACGGTGTGTGCGCGGATGCTGAGCTGCGATCTA--AAGTCTAAAACGACTCTCGGCAACGGATATCTCGGCTCTCGCATCGATGAAGAACGTAGCGAAATGCGATACTTGGTGTGAATTGCAGAATCCCGTGAACCATCGAGTCTTTGAACGCAAGTTGCGCCCCAAGCCTTCTGGCCGAGGGCACGTCTGCCTGGGTGTCACAAATCGTCGTCCCCC---ACTCA-TCCT--T------------TA------------AGGA-TGATT-C-GGGACGGAAGCTGGTCTCCCGTGTGTTACCGCA-CGCGGTTGGCCAAAATCCGAGCCAAGGAC-GCAAGGAGCGT-CCCGACATGCGGTGGTGAA-CTCGATCC-ACTTT-CCT-AT-CGTCGGCC-GCT-CCTGTCC-GG-AA-GCTCTA--GATGACCC-AAAGTCCTCAAAGCGACC
1963_ro  NNNNNNNNNNNNNNNNNNNNNNNNNNNNNNNNNNNNNNNN-NNN-AACGACCCGC-GAACAAA--CGATCACCACT-CGCGGTGGG-CTGGTTT-CTTAGCCGAT-CCCTT-GCCCGCCGG-ATCCGTGGTTT-CGCGTACCG-TCCCGATCGGGAGCTTT-ATCTC-GGTCTGGTCGTGCGCGTTGCTTCCGGATA-TCACCAAACCCCGGCACAAAAAGTGTCAAGGAACATGCAACCG--AACGGCCGGTATTCGCCTC-CCCGGAGACGGTGTGTGCGCGGATGCTGAGCTGCGATCTA--AAGTCTAAAACGACTCTCGGCAACGGATATCTCGGCTCTCGCATCGATGAAGAACGTAGCGAAATGCGATACTTGGTGTGAATTGCAGAATCCCGTGAACCATCGAGTCTTTGAACGCAAGTTGCGCCCCAAGCCTTCTGGCCGAGGGCACGTCTGCCTGGGTGTCACAAATCGTCGTCCCCC---ACTCA-TCCT--T--TAA-------GG------------ATG----ATT-C-GGGACGGAAGCTGGTCTCCCGTGTGTTACCGCA-CGCGGTTGGCCAAAATCCGAGCCAAGGAC-GCAAGGAGCGT-CCCGACATGCGGTGGTGAA-CTCGATCC-ACTTT-CCT-AT-CGTCGGCC-GCT-CCTGTCC-GG-AA-GCTCTA--GATGANNN-NNNNNNNNNNNNNNNNNN
1070_is  GTGAACCTGCGGAAGGATCATTGTCGAAACCTGTCAAAAA-CAG-AACGACCCGC-GAACAAA--CGATCACCACT-CGCGGTGGG-CTGGTTT-CTTAGCCGAT-CCCTT-GCCCGCCGG-ATCCGTGGTTT-CGCGTACTG-TCCCGATCGGGAGCTTT-ATCTC-GGTCTGGTCGTGCGCGTTGCTTCCGGATA-TCACCAAACCCCGGCACGAAAAGTGTCAAGGAACATGCAACCG--AACGGCCGGTATTCGCCTC-CCCGGAGACGGTGTGTGCGCGGATGCTGAGCTGCGATCTA--AAGTCTAAAACGACTCTCGGCAACGGATATCTCGGCTCTCGCATCGATGAAGAACGTAGCGAAATGCGATACTTGGTGTGAATTGCAGAATCCCGTGAACCATCGAGTCTTTGAACGCAAGTTGCGCCCCAAGCCTTCGGGCCGAGGGCACGTCTGCCTGGGTGTCACAAATCGTCGTCCCCC---ACTCA-TCCT--T------------TA------------AGG----ATT-C-GGGACGGAAGCTGGTCTCCCGTGTGTTACCGCA-CGCGGTTGGCCAAAATCCGAGCCAAGGAC-GCAGGGAGCGT-CCCGACATGCGGTGGTGAA-CTCGATCC-ACTTT-CCT-AT-CGTCGGCC-GCT-CCTGTCC-GG-AA-GCTCTA--GATGACCC-AAAGTCCTCAAAGCGACC
1364_ke  NNNNNNNNNNNNNNNGATCATTGTCGAAACCTGTCAAAAA-CAG-AACGACCCGC-GAACAAA--CGATCACCACT-CGCGGTGGG-CTGGTTT-CTTAGCCGAT-CCCTT-GCCCGCCGG-ATCCGTGGTTT-CGCGTACTG-TCCCGATCGGGAGCTTT-ATCTC-GGTCTGGTCGTGCGCGTTGCTTCCGGATA-TCACCAAACCCCGGCACGAAAAGTGTCAAGGAACATGCAACCG--AACGGCCGGTATTCGCCTC-CCCGGAGACGGTGTGTGCGCGGATGCTGAGCTGCGATCTA--AAGTCTAAAACGACTCTCGGCAACGGATATCTCGGCTCTCGCATCGATGAAGAACGTAGCGAAATGCGATACTTGGTGTGAATTGCAGAATCCCGTGAACCATCGAGTCTTTGAACGCAAGTTGCGCCCCAAGCCTTCGGGCCGAGGGCACGTCTGCCTGGGTGTCACAAATCGTCGTCCCCC---ACTCA-TCCT--T------------TA------------AGG----ATT-C-GGGACGGAAGCTGGTCTCCCGTGTGTTACCGCA-CGCGGTTGGCCAAAATCCGAGCCAAGGAC-GCAGGGAGCGT-CCCGACATGCGGTGGTGAA-CTCGATCC-ACTTT-CCT-ATTCGTCGGCC-GCTTCCTGTCC-GG-AA-GCTNNN--NNNNNNNN-NNNNNNNNNNNNNNNNNN
1463_lc  GTGAACCTGCGGAAGGATCATTGTCGAAACCTGTCGAAAA-CAG-AACGACCCGC-GAACAAA--CGATCACCACT-CGCGGTGGG-CTGGTTT-CTTAGCCGAT-CCCTT-GCCCGCCGG-ATCCGTGGTTT-CGCGTACCG-TCCCGATCGGGAGCTTT-ATCTC-GGTCTGGTCGTGCGCGTTGCTTCCGGATA-TCACCAAACCCCGGCACGAAAAGTGTCAAGGAACAAGCAACCG--AACGGCCGGTATTCGCCTC-CCCGGAGACGGTGTGTGCGCGGATGCTGAGCTGCGATCTA--AAGTCTAAAACGACTCTCGGCAACGGATATCTCGGCTCTCGCATCGATGAAGAACGTAGCGAAATGCGATACTTGGTGTGAATTGCAGAATCCCGTGAACCATCGAGTCTTTGAACGCAAGTTGCGCCCCAAGCCTTCTGGCCGAGGGCACGTCTGCCTGGGTGTCACAAATCGTCGTCCCCC---ACTCA-TCCT--C------------TA------------AGG----ATT-C-GGGACGGAAGCTGGTCTCCCGTGTGTTACCGCA-CGCGGTTGGCCAAAATCCGAGCCAAGGAC-GCAGGGAGCGT-CCCGACATGCGGTGGTGAA-CTCGATCC-ACTTT-CCT-AT-CGTCGGCC-GCT-CCTGTCC-GG-AA-GCTCTA--GATGACCC-AAAGTCCTCAAAGCGACC
1462_lb  GTGAACCTGCGGAAGGATCATTGTCGAAACCTGTCGAAAA-CAG-AACGACCCGC-GAACAAA--CGATCACCACT-CGCGGTGGG-CTGGTTT-CTTAGCCGAT-CCCTT-GCCCGCCGG-ATCCGTGGTTT-CGCGTACCG-TCCCGATCGGGAGCTTT-ATCTC-GGTCTGGTCGTGCGCGTTGCTTCCGGATA-TCACCAAACCCCGGCACGAAAAGTGTCAAGGAACAAGCAACCG--AACGGCCGGTATTCGCCTC-CCCGGAGACGGTGTGTGCGCGGATGCTGAGCTGCGATCTA--AAGTCTAAAACGACTCTCGGCAACGGATATCTCGGCTCTCGCATCGATGAAGAACGTAGCGAAATGCGATACTTGGTGTGAATTGCAGAATCCCGTGAACCATCGAGTCTTTGAACGCAAGTTGCGCCCCAAGCCTTCTGGCCGAGGGCACGTCTGCCTGGGTGTCACAAATCGTCGTCCCCC---ACTCA-TCCT--T------------TA------------AGG----ATT-C-GGGACGGAAGCTGGTCTCCCGTGTGTTACCGCA-CGCGGTTGGCCAAAATCCGAGCCAAGGAC-GCAGGGAGCGT-CCCGACATGCGGTGGTGAA-CTCGATCC-ACTTT-CCT-AT-CGTCGGCC-GCT-CCTGTCC-GG-AA-GCTCTA--GATGACCC-AAAGTCCTCAAAGCGACC
1474_gz  GTGAACCTGCGGAAGGATCATTGTCGAAACCTGTCAAAAA-CAG-AACGACCCGC-GAACAAA--CGATCACCACT-CGCGGTGGG-CTGGTTT-CTTAGCCGAT-CCCTT-GCCCGCCGG-ATCCGTGGTTT-CGCGTACCG-TCCCGATCGGGAGCTTT-ATCTC-GGTCTGGTCGTGCGCGTTGCTTCCGGATA-TCACCAAACCCCGGCACGAAAAGTGTCAAGGAACAAGCAACCG--AACGGCCGGTATTCGCCTC-CCCGGAGACGGTGTGTGCGCGGATGCTGAGCTGCGATCTA--AAGTCTAAAACGACTCTCGGCAACGGATATCTCGGCTCTCGCATCGATGAAGAACGTAGCGAAATGCGATACTTGGTGTGAATTGCAGAATCCCGTGAACCATCGAGTCTTTGAACGCAAGTTGCGCCCCAAGCCTTCGGGCCGAGGGCACGTCTGCCTGGGTGTCACAAATCGTCGTCCCCC---ACTCA-TCCT--T------------TA------------AGG----ATT-C-GGGACGGAAGCTGGTCTCCCGTGTGTTACCGCA-CGCGGTTGGCCAAAATCCGAGCCAAGGAC-GCAGGGAGCGT-CCCGACATGCGGTGGTGAA-CTCGATCC-ACTTT-CCT-AT-CGTCGGCC-GCT-CCTGTCC-GG-AA-GCTCTA--GATGACCC-AAAGTCCTCAAAGCGACC
1360_kd  NNNNNNNNNNNNNNNNNNNNTTGTCGAA-CCTGTCAAAAA-CAG-AACGACCCGC-GAACAAA--CGATCACCACT-CGCGGTGGG-CTGGTTT-CTTAGCCGAT-CCCTT-GCCCGCCGG-ATCCGTGGTTT-CGCGTACCG-TCCCGATCGGGAGCTTT-ATCTC-GGTCTGGTCGTGCGCGTTGCTTCCGGATA-TCACCAAACCCCGGCACGAAAAGTGTCAAGGAACAAGCAACCG--AACGGCCGGTATTCGCCTC-CCCGGAGACGGTGTGTGCGCGGATGCTGAGCTGCGATCTA--AAGTCTAAAACGACTCTCGGCAACGGATATCTCGGCTCTCGCATCGATGAAGAACGTAGCGAAATGCGATACTTGGTGTGAATTGCAGAATCCCGTGAACCATCGAGTCTTTGAACGCAAGTTGCGCCCCAAGCCTTCGGGCCGAGGGCACGTCTGCCTGGGTGTCACAAATCGTCGTCCCCC---ACTCA-TCCT--T------------TA------------AGG----ATT-C-GGGACGGAAGCTGGTCTCCCGTGTGTTACCGCA-CGCGGTTGGCCAAAATCCGAGCCAAGGAC-GCAGGGAGCGT-CCCGACATGCGGTGGTGAA-CTCGATCC-ACTTT-CCT-AT-CGTCGGCC-GCT-CCTGTCC-GG-AA-GCNNNN--NNNNNNNN-NNNNNNNNNNNNNNNNNN
1604_bt  GTGAACCTGCGGAAGGATCATTGTCGAAACCTGTCAAAAA-CAG-AACGACCCGC-GAACAAA--CGATCACCACT-CGCGGTGGG-CTGGTTT-CTTAGCCGAT-CCCTT-GCCCGCCGG-ATCCGTGGTTT-CGCGTACCG-TCCCGATCGGGAGCTTT-ATCTC-GGTCTGGTCGTGCGCGTTGCTTCCGGATA-TCACCAAACCCCGGCACGAAAAGTGTCAAGGAACATGCAACCG--AACGGCCGGTATTCGCCTC-CCCGGAGACGGTGTGTGCGCGGATGCCGAGCTGCGATCTA--AAGTCTAAAACGACTCTCGGCAACGGATATCTCGGCTCTCGCATCGATGAAGAACGTAGCGAAATGCGATACTTGGTGTGAATTGCAGAATCCCGTGAACCATCGAGTCTTTGAACGCAAGTTGCGCCCCAAGCCTTCGGGCCGAGGGCACGTCTGCCTGGGTGTCACAAATCGTCGTCCCCC---ACTCA-TCCT--T------------TA------------AGG----ATT-C-GGGACGGAAGCTGGTCTCCCGTGTGTTACCGCA-CGCGGTTGGCCAAAATCCGAGCCAAGGAC-GCAGGGAGCGT-CCCGACATGCGGTGGTGAA-CTCGATCC-ACTTT-CCT-AT-CGTCGGCC-GCT-CCTGTCC-GG-AA-GCTCTA--GATGACCC-AAAGTCCTCAAAGCGACC
ITS_bw   GTGAACCTGCGGAAGGATCATTGTCGAAACCTGTCAAAAA-CAG-AACGACCCGC-GAACAAA--CGATCACCACT-CGCGGTGGG-CTGGTTT-CTTAGCCGAT-CCCTT-GCCCGCCGG-ATCCGTGGTTT-CGCGTACCG-TCCCGATCGGGAGCTTT-ATCTC-GGTCTGGTCGTGCGCGTTGCTTCCGGATA-TCACCAAACCCCGGCACGAAAAGTGTCAAGGAACATGCAACCG--AACGGCCGGTATTCGCCTC-CCCGGAGACGGTGTGTGCGCGGATGCCGAGCTGCGATCTA--AAGTCTAAAACGACTCTCGGCAACGGATATCTCGGCTCTCGCATCGATGAAGAACGTAGCGAAATGCGATACTTGGTGTGAATTGCAGAATCCCGTGAACCATCGAGTCTTTGAACGCAAGTTGCGCCCCAAGCCTTCGGGCCGAGGGCACGTCTGCCTGGGTGTCACAAATCGTCGTCCCCC---ACTCA-TCCT--T------------TA------------AGG----ATT-C-GGGACGGAAGCTGGCCTCCCGTGTGTTACCGCA-CGCGGTTGGCCAAAATCCGAGCCAAGGAC-GCAGGGAGCGT-CCCGACATGCGGTGGTGAA-CTCGATCC-ACTTT-CCT-AT-CGTCGGCC-GCT-CCTGTCC-GG-AA-GCTCTA--GATGACCC-AAAGTCCTCAAANNNNNN
ITS_bx   GTGAACCTGCGGAAGGATCATTGTCGAAACCTGTCAAAAA-CAG-AACGACCCGC-GAACAAA--CGATCACCACT-CGCGGTGGG-CTGGTTT-CTTAGCCGAT-CCCTT-GCCCGCCGG-ATCCGTGGTTT-CGCGTACCG-TCCCGATCGGGAGCTGT-ATCTC-GGTCTGGTCGTGCGCGTTGCTTCCGGATA-TCACCAAACCCCGGCACGAAAAGTGTCAAGGAACATGCAACCG--AACGGCCGGTATTCGCCTC-CCCGGAGACGGTGTGTGCGCGGATGCCGAGCTGCGATCTA--AAGTCTAAAACGACTCTCGGCAACGGATATCTCGGCTCTCGCATCGATGAAGAACGTAGCGAAATGCGATACTTGGTGTGAATTGCAGAATCCCGTGAACCATCGAGTCTTTGAACGCAAGTTGCGCCCCAAGCCTTCGGGCCGAGGGCACGTCTGCCTGGGTGTCACAAATCGTCGTCCCCC---ACTCA-TCCT--T------------TA------------AGG----ATT-C-GGGACGGAAGCTGGTCTCCCGTGTGTTACCGCA-CGCGGTTGGCCAAAATCCGAGCCAAGGAC-GCAGGGAGCGT-CCCGACATGCGGTGGTGAA-CTCGATCC-ACTTT-CCT-AT-CGTCGGCC-GCT-CCTGTCC-GG-AA-GCTCTA--GATGACCC-AAAGTCCTCAAANNNNNN
1782_hc  GTGAACCTGCGGAAGGATCATTGTCGAAACCTGTCAAAAA-CAG-AACGACCCGC-GAACAAA--CGATCACCACT-CGCGGTGGG-CTGGTTT-CTTAGCCGAT-CCCTT-GCCCGCCGG-ATCCGTGGTTT-CGCGTACCG-CCCCGATCGGGAGCTTT-ATCTC-GGTCTGGTCGTGCGCGTTGCTTCCGGATA-TCACCAAACCCCGGCACAAAAAGTGTCAAGGAACATGCAACCG--AACGGCCGGTATTCGCCTC-CCCGGAGACGGTGTGTGCGCGGATGCTGAGCTGCGATCTA--AAGTCTAAAACGACTCTCGGCAACGGATATCTCGGCTCTCGCATCGATGAAGAACGTAGCGAAATGCGATACTTGGTGTGAATTGCAGAATCCCGTGAACCATCGAGTCTTTGAACGCAAGTTGCGCCCCAAGCCTTCGGGCCGAGGGCACGTCTGCCTGGGTGTCACAAATCGTCGTCCCCC---ACTCA-TCCT--T------------TA------------AGG----ATT-C-GGGACGGAAGCTGGTCTCCCGTGTGTTACCGCA-CGCGGTTGGCCAAAATCCGAGCCAAGGAC-GCAGGGAGCGT-CCCGACATGCGGTGGTGAA-CTCGATCC-ACTTT-CCT-AC-CGTCGGCC-GCT-CCTGTCC-GG-AA-GCTCTA--GATGACCC-AAAGTCCTCAAAGCGACC
1913_pz  NNNNNNNNNNNNNNNNNNNNNNNNNNNNNNNNNTCAAAAA-CAG-AACGACCCGC-GAACAAA--CGATCACCACT-CGCGGTGGG-CTGGTTT-CTTAGCCGAT-CCCTT-GCCCGCCGG-ATCCGTGGTTT-CGCGTACCG-CCCCGATCGGGAGCTTT-ATCTC-GGTCTGGTCGTGCGCGTTGCTTCCGGATA-TCACCAAACCCCGGCACAAAAAGTGTCAAGGAACATGCAACCG--AACGGCCGGTATTCGCCTC-CCCGGAGACGGTGTGTGCGCGGATGCTGAGCTGCGATCTA--AAGTCTAAAACGACTCTCGGCAACGGATATCTCGGCTCTCGCATCGATGAAGAACGTAGCGAAATGCGATACTTGGTGTGAATTGCAGAATCCCGTGAACCATCGAGTCTTTGAACGCAAGTTGCGCCCCAAGCCTTCGGGCCGAGGGCACGTCTGCCTGGGTGTCACAAATCGTCGTCCCCC---ACTCA-TCCT--T------------TA------------AGG----ATT-C-GGGACGGAAGCTGGTCTCCCGTGTGTTACCGCA-CGCGGTTGGCCAAAATCCGAGCCAAGGAC-GCAGGGAGCGT-CCCGACATGCGGTGGTGAA-CTCGATCC-ACTTT-CCT-AC-CGTCGGCC-GCT-CCTGTCC-GG-AA-GCTCTA--GATGACCC-AAAGTCCTCACAGCGACC
ITS_ab   GTGAACCTGCGGAAGGATCATTGTCGAAACCTGTCAAAAA-CAG-AACGACCCGC-GAACAAA--CGATCACCACT-CGCGGTGGG-CTGGTTT-CTTAGCCGAT-CCCTT-GCCCGCCGG-ATCCGTGGTTT-CGCGTACCG-TCCCGATCGGGAGCTTT-ATCTC-GGCCTGGTCGTGCGCGTTGCTTCCGGATA-TCACCAAACCCCGGCACGAAAAGTGTCAAGGAACAAGCAACCG--AACGGCCGGTATTCGCCTC-CCCGGAGACGGTGTGTGCGCGGATGCTGAGCTGCGATCTA--AAGTCTAAAACGACTCTCGGCAACGGATATCTCGGCTCTCGCATCGATGAAGAACGTAGCGAAATGCGATACTTGGTGTGAATTGCAGAATCCCGTGAACCATCGAGTCTTTGAACGCAAGTTGCGCCCCAAGCCTTCTGGCCGAGGGCACGTCTGCCTGGGTGTCACAAATCGTCGTCCCCC---ACTCA-TCCT--T------------TAAGGA--------AGG----ATT-C-GGGACGGAAGCTGGTCTCCCGTGTGTTACCGCA-CGCGGTTGGCCAAAATCCGAGCCAAGGAC-GCAGGGAGCGT-CCCGACATGCGGTGGTGAA-CTCGATCC-ACTTT-CCT-AT-CGTCGGCC-GCT-CCTGTCC-GG-AA-GCTCTA--GATGACCC-AAAGTCCTNNNNNNNNNN
ITS_dj   GTGAACCTGCGGAAGGATCATTGTCGAAACCTGTCAAAAA-CAG-AACGACCCGC-GAACAAA--CGATCACCACT-CGCGGTGGG-CTGGTTT-CTTAGCCGAT-CCCTT-GCCCGCCGG-ATCCGTGGTTT-CGCCTACCG-TCCCGATCGGGAGCTTA-ATCTC-GGTCTGGTCGTGCGCGTTGCTTCCGGATA-TCACCAAACCCCGGCACAAAAAGTGTCAAGGAACATGCAACCG--AACGGCCGGTATTCGCCTC-CCCGGAGACGGTGTGTGCGCGGATGCTGAGCTGCGATCTA--AAGTCTAAAACGACTCTCGGCAACGGATATCTCGGCTCTCGCATCGATGAAGAACGTAGCGAAATGCGATACTTGGTGTGAATTGCAGAATCCCGTGAACCATCGAGTCTTTGAACGCAAGTTGCGCCCCAAGCCTTCTGGCCGAGGGCACGTCTGCCTGGGTGTCACAAATCGTCGTCCCCC---ACTCA-TCCT--T------------TA------------AGG----ATT-C-GGGACGGAAGCTGGTCTCCCGTGTGTTACCGCA-CGCGGTTGGCCAAAATCCGAGCCAAGGAC-GCAGGGAGCGT-CCCGACATGCGGTGGTGAA-CTCGATCC-ACTTT-CCT-AT-CGTCGGCC-GCT-CCTGTCC-GG-AA-GCTCTA--GATGACCC-AAAGTCCTCAAAGCGACC
1495_li  GTGAACCTGCGGAAGGATCATTGTCGAAACCTGTCAAAAA-CAG-AACGACCCGC-GAACAAA--CGATCACCACT-CGCGGTGGG-CTGGTTT-CTTAGCCGAT-CCCTT-GCCCGCCGG-ATCCGTGGTTT-CGCGCACCG-TCCCGATCGGGAGCTTT-ATCTC-GGTCTGGTCGTGCGCGTTGCTTCCGGATA-TCACCAAACCCCGGCACGAAAAGTGTCAAGGAACATGCAACCG--AACGGCCGGTATTCGCCTC-CCCGGAGACGGTGTGTGCGCGGATGCTGAGCTGCGATCTA--AAGTCTAAAACGACTCTCGGCAACGGATATCTCGGCTCTCGCATCGATGAAGAACGTAGCGAAATGCGATACTTGGTGTGAATTGCAGAATCCCGTGAACCATCGAGTCTTTGAACGCAAGTTGCGCCCCAAGCCTTCTGGCCGAGGGCACGTCTGCCTGGGTGTCACAAATCGTCGTCCCCC---ACTCA-TCCTCTC------------TA------------AGG----ATT-C-GGGACGGAAGCTGGTCTCCCGTGTGTTACCGCA-CGCGGTTGGCCAAAATCCGAGCCAAGGAC-GCAGGGAGCGT-CCCGACATGCGGTGGTGAA-CTCGATCC-ACTTT-CCT-AT-CGTCGGCC-GCT-CCTGTCC-GG-AA-GCTCTA--GATGACCC-AAAGTCCTCAGAGCGACC
1979_ru  NNNNNNNNNCGGAAGGATCATTGTCGAAACCTGTCAAAAA-CAG-AACGACCCGC-GAACAAA--CGATCACCACT-CGCGGTGGG-CTGGTTT-CTTAGCCGAT-CCCTT-GCCCGCCGG-ATCCGTGGTTT-CGCGCACCG-TCCCGATCGGGAGCTTT-ATCTC-GGTCTGGTCGTGCGCGTTGCTTCCGGATA-TCACCAAACCCCGGCACGAAAAGTGTCAAGGAACATGCAACCG--AACGGCCGGTATTCGCCTC-CCCGGAGACGGTGTGTGCGCGGATGCTGAGCTGCGATCTA--AAGTCTAAAACGACTCTCGGCAACGGATATCTCGGCTCTCGCATCGATGAAGAACGTAGCGAAATGCGATACTTGGTGTGAATTGCAGAATCCCGTGAACCATCGAGTCTTTGAACGCAAGTTGCGCCCCAAGCCTTCTGGCCGAGGGCACGTCTGCCTGGGTGTCACAAATCGTCGTCCCCC---ACTCA-TCCTCTC------------TA------------AGG----ATT-C-GGGACGGAAGCTGGTCTCCCGTGTGTTACCGCA-CGCGGTTGGCCAAAATCCGAGCCAAGGAC-GCAGGGAGCGT-CCCGACATGCGGTGGTGAA-CTCGATCC-ACTTT-CCT-AT-CGTCGGCC-GCT-CCTGTCC-GG-AA-GCTCTA--GATGACCC-AAAGTCCTCAGAGCGACC
1925_rc  NNNNNNNNNNNNNNNNNNNNNNNNNNNNACCTGTCAAAAA-CAA-AACGACCCGC-GAACAAA--CGATCACCACT-CGCGGTGGG-CTGGTTT-CTTAGCCGAT-CCCTT-GCCCGCCGG-ATCCGTGGTTT-CGCGTACCG-TCCCGATCGGGAGCTTT-ATCTC-GGTCTGGTCGTGCGCGTTGCTTCCGGATA-TCACCAAACCCCGGCACGAAAAGTGTCAAGGAACAAGCAACCG--AACGGCCGGTATTCGCCTC-CCCGGAGACGGTGTGTGCGCGGATGCTGAGCTGCGATCTA--AAGTCTAAAACGACTCTCGGCAACGGATATCTCGGCTCTCGCATCGATGAAGAACGTAGCGAAATGCGATACTTGGTGTGAATTGCAGAATCCCGTGAACCATCGAGTCTTTGAACGCAAGTTGCGCCCCAAGCCTTCTGGCCGAGGGCACGTCTGCCTGGGTGTCACAAATCGTCGTCCCCC---ACTCA-TCCT--T------------TA------------AGG----ATT-C-GGGACGGAAGCTGGTCTCCCGTGTGTTACCGCA-CGCGGTTGGCCAAAATCCGAGCCAAGGAC-GCAGGGAGCGT-CCCGACATGCGGTGGTGAA-CTCGATCC-ACTTT-CCT-AT-CGTCGGCC-GCT-CCTGTCC-GG-AA-GCTCTA--GATGACCC-AAAGTCCTCAAAGCGACC
ITS_i    NNNNNNNNNNNNNNNNNNNATTGTCGAAACCTGTCAAAAA-CAG-AACGACCCGC-GAACAAA--CGATCACCACT-CGCGGTGGG-CTGGTTT-CTTAGCCGAT-CCCTT-GCCCGCCGG-ATCCGTGGTTT-CGCGTACCG-TCCCGATCGGGAGCTTT-ATCTC-GGTCTGGTCGTGCGCGTTGCTTCCGGATA-TCACCAAACCCCGGCACGAAAAGTGTCAAGGAACATGCAACCG--AACGGCCGGTATTCGCTTC-CCCGGAGACGGTGTGTGCGCGGATGCTGAGCTGCGATCTA--AAGTCTAAAACGACTCTCGGCAACGGATATCTCGGCTCTCGCATCGATGAAGAACGTAGCGAAATGCGATACTTGGTGTGAATTGCAGAATCCCGTGAACCATCGAGTCTTTGAACGCAAGTTGCGCCCCAAGCCTTCTGGCCGAGGGCACGTCTGCCTGGGTGTCACAAATCGTCGTCCCCC---ACTCA-TCCT--T------------TA------------AGG----ATT-C-GGGACGGAAGCTGGTCTCCCGTGTGTTACCGCA-CGCGGTTGGCCAAAATCCGAGCCAAGGAC-GCAGGGAGCGT-CCCGACATGCGGTGGTGAA-CTCGATCC-ACTTT-CCT-AT-CGTCGGCC-GCT-CCTGTCC-GG-AA-GCTCTA--GATGACCC-AAAGTCCTCNNNNNNNNN
ITS_k    GTGAACCTGCGGAAGGATCATTGTCGAAACCTGTCAAAAA-CAG-AACGACCCGC-GAACAAA--CGATCACCACT-CGCGGTGGG-CTGGTTT-CTTAGCCGAT-CCCTT-GCCCGCCGG-ATCCGTGGTTT-CGCGTACCG-TCCCGATCGGGAGCTGT-ATCTC-GGTCTGGTCGTGCGCGTTGCTTCCGGATA-TCACCAAACCCCGGCACGAAAAGTGTCAAGGAACAAGCAACCG--AACGGCCGGTATTCGCCTC-CCCGGAGACGGTGTGTGCGCGGATGCTGAGCTGCGATCTA--AAGTCTAAAACGACTCTCGGCAACGGATATCTCGGCTCTCGCATCGATGAAGAACGTAGCGAAATGCGATACTTGGTGTGAATTGCAGAATCCCGTGAACCATCGAGTCTTTGAACGCAAGTTGCGCCCCAAGCCTTCTGGCCGAGGGCACGTCTGCCTGGGTGTCACAAATCGTCGTCCCCC---ACTCA-TCCT--T------------TA------------AGG----ATT-C-GGGACGGAAGCTGGTCTCCCGTGTGTTACCGCA-CGCGGTTGGCCAAAATCCGAGCCAAGGAC-GCAGGGAGCGT-CCCGACATGCGGTGGTGAA-CTCGATCC-ACTTT-CCT-AT-CGTCGGCC-GCT-CCTGTCC-GG-AA-GCTCTA--GATGACCC-AAAGTCCTCAAAGCGACC
ITS_t    NNNNNNNNNNNNNNNNNNNNNNNNNNNNNNNNNNNNNNNN-NNNNAACGACCCGC-GAACAAA--CGATCACCACT-CGCGGTGGG-CTGGTTT-CTTAGCCGAT-CCCTT-GCCCGCCGG-ATCCGTGGTTT-CGCGTACCG-TCCCGATCGGGAGCTTA-ATCTC-GGTCTGGTCGTGCGCGTTGCTTCCGGATA-TCACCAAACCCCGGCACAAAAAGTGTCAAGGAACATGCAACCG--AACGGCCGGTATTCGCCTC-CCCGGAGACGGTGTGTGCGCGGATGCTGAGCTGCGATCTA--TAGTCTAAAACGACTCTCGGCAACGGATATCTCGGCTCTCGCATCGATGAAGAACGTAGCGAAATGCGATACTTGGTGTGAATTGCAGAATCCCGTGAACCATCGAGTCTTTGAACGCAAGTTGCGCCCCAAGCCTTCTGGCCGAGGGCACGTCTGCCTGGGTGTCACAAATCGTCGTCCCCC---ACTCA-TCCT--T------------TA------------AGG----ATT-C-GGGACGGAAGCTGGTCTCCCGTGTGTTACCGCA-CGCGGTTGGCCAAAATCCGAGCCAAGGAC-GCAGGGAGCGT-CCCGACATGCGGTGGTGAA-CTCGATCC-ACTTT-CCT-AT-CGTCGGCC-GCT-CCTGTCC-GG-AA-GCTCTA--GATGACCC-AAAGTCCTCAAANNNNNN
ITS_y    GTGAACCTGCGGAAGGATCATTGTCGAAACCTGTCAAAAA-CAG-AACGACCCGC-GAACAAA--CGATCACCACT-CGCGGTGGG-CTGGTTT-CTTAGCCGAT-CCCTT-GCCCGCCGG-ATCCGTGGTTT-CGCGTACCG-TCCCGATCGGGAGCTTT-ATCTC-GGTCTGGTCGTGCGCGTTGCTTCCGGATA-TCACCAAACCCCGGCACAAAAAGTGTCAAGGAACATGCAACCG--AACGGCCGGTATTCGCCTC-CCCGGAGACGGTGTGTGCGCGGATGCTGAGCTGCGATCTA--AAGTCTAAAACGACTCTCGGCAACGGATATCTCGGCTCTCGCATCGATGAAGAACGTAGCGAAATGCGATACTTGGTGTGAATTGCAGAATCCCGTGAACCATCGAGTCTTTGAACGCAAGTTGCGCCCCAAGCCTTCGGGCCGAGGGCACGTCTGCCTGGGTGTCACAAATCGTCGTCCCCC---ACCCA-TCCT--T------------TA------------AGG----ATT-C-GGGACGGAAGCTGGTCTCCCGTGTGTTACCGCA-CTCGGTTGGCCAAAATCCGAGCCAAGGAC-GCAGGGAGCGT-CCCGACAAGCGGTGGTGAA-CTCGATCC-ACTTT-CCT-AT-CGTCGGCC-GCT-CCTGTCC-GG-AA-GCTCTA--GATGACCC-AAAGTCCTCAAAGCGACC
ITS_aw   NNNNNNNNNNNNNNNNNTCATTGTCGAAACCTGTCAAAAA-CAG-AACGACCCGC-GAACAAA--CGATCACCACT-CGCGGTGGG-CTGGTTT-CTTAGCCGAT-CCCTT-GCCCGCCGG-ATCCGTGGTTT-CGCGCACCG-TCCCGATCGGGAGCTTT-ATCTC-GGTCTGGTCGTGCGCGTTGCTTCCGGATA-TCACCAAACCCCGGCACGAAAAGTGTCAAGGAACATGCAACCG--AACGGCCGGTATTCGCCTC-CCCGGAGACGGTGTGTGCGCGGATGCTGAGCTGCGATCTA--AAGTCTAAAACGACTCTCGGCAACGGATATCTCGGCTCTCGCATCGATGAAGAACGTAGCGAAATGCGATACTTGGTGTGAATTGCAGAATCCCGTGAACCATCGAGTCTTTGAACGCAAGTTGCGCCCCAAGCCTTCGGGCCGAGGGCACGTCTGCCTGGGTGTCACAAATCGTCGTCCCCC---ACTCA-TCCT--T------------TA------------AGG----ATT-C-GGGACGGAAGCTGGTCTCCCGTGTGTTACCGCA-CGCGGTTGGCCAAAATCCGAGCCAAGGAC-GCAGGGAGCGT-CCCGACATGCGGTGGTGAA-CTCGATCC-ACTTT-CCT-AT-CGTCGGCC-GCT-CCTGTCC-GG-AA-GCTCTA--GATGACCC-AAAGTCCTCAAAGCGACC
ITS_bf   NNNNNNNNNNNNNNNNNNNNTTGTCGAAACCTGTCAAAAA-CAG-AACGACCCGC-GAACAAA--CGATCACCACT-CGCGGTGGG-CTGGTTT-CTTAGCCGAT-CCCTT-GCCCGCCGG-ATCCGTGGTTT-CGCGTACCG-TCCCGATCGGGAGCTTT-ATCTC-GGTCTGGTCGTGCGCGTTGCTTCCGGATA-TCACCAAACCCCGGCACGAAAAGTGTCAAGGAACATGCAACCG--AACGGCCGGTATTCGCCTC-CCCGGAGACGGTGTGTGCGCGGATGCTGAGCTGCGATCTA--AAGTCTAAAACGACTCTCGGCAACGGATATCTCGGCTCTCGCATCGATGAAGAACGTAGCGAAATGCGATACTTGGTGTGAATTGCAGAATCCCGTGAACCATCGAGTCTTTGAACGCAAGTTGCGCCCCAAGCCTTCTGGCCGAGGGCACGTCTGCCTGGGTGTCACAAATCGTCGTCCCCC---ACTCA-TCCT--T------------TA------------AGG----ATT-C-GGGACGGAAGCTGGTCTCCCGTGTGTTACCGCA-CGCGGTTGGCCAAAATCCGAGCCAAGGGC-GCAGGGAGCGT-CCCGACATGCGGTGGTGAA-CTCGATCC-ACTTT-CCT-AG-CGTCGGCC-GCT-CCTGTCC-GG-AA-GCTCTA--GATGACCC-AAAGTCCTCAATGCGACC
ITS_gs   GTGAACCTGCGGAAGGATCATTGCCGAAACCTGTCAAAAA-CAG-AACGACCCGC-GAACAAA--CGATCACCACT-CGCGGTGGG-CTGGTTT-CTTAGCCGAT-CCCTT-GCCCGCCGG-ATCCGTGGTTT-CGCGTACCG-TCCCGATCGGGAGCTTT-ATCTC-GGTCTGGTCGTGCGCGTTGCTTCCGGATA-TCACCAAACCCCAGCACGAAAAGTGTCAAGGAACATGCAACCG--AACGGCCGGTATTCGCCTC-CCCGGAGACGGTGTGTGCGCGGATGCTGAGCTGCGATCTA--AAGTCTAAAACGACTCTCGGCAACGGATATCTCGGCTCTCGCATCGATGAAGAACGTAGCGAAATGCGATACTTGGTGTGAATTGCAGAATCCCGTGAACCATCGAGTCTTTGAACGCAAGTTGCGCCCCAAGCCTTCTGGCCGAGGGCACGTCTGCCTGGGTGTCACAAATCGTCGTCCCCC---ACTCA-TCCT--T------------TA------------AGG----ATT-C-GGGACGGAAGCTGGTCTCCCGTGTGTTACCGCA-CGCGGTTGGCCAAAATCCGAGCCAAGGAC-GCAGGGAGCGT-CCCGACATGCGGTGGTGAA-CTCGATCC-ACTTT-CCT-AT-CGTCGGCC-GCT-CCTGTCC-GG-AA-GCTCTA--GATGACCC-AAAGTCCTCAAAGCNNNN
ITS_gw   GTGAACCTGCGGAAGGATCATTGTCGAAACCTGTCAAAAA-CAG-AACGACCCGC-GAACAAA--CGATCACCACT-CGCGGTGGG-CTGGTTT-CTTAGCCGAT-CCCTT-GCCCGCCGG-ATCCGTGGTTT-CGCGTACCG-TCCCGATCGGGAGCTTT-ATCTC-GGTCTGGTCGTGCGCGTTGCTTCCGGATA-TCACCAAACCCCGGCACGAAAAGTGTCAAGGAACATGCAACCG--AACGGCCGGTATTCGCCTC-CCCGGAGACGGTGTGTGCGCGGATGCTGAGCTGCGATCTA--AAGTCTAAAACGACTCTCGGCAACGGATATCTCGGCTCTCGCATCGATGAAGAACGTAGCGAAATGCGATACTTGGTGTGAATTGCAGAATCCCGTGAACCATCGAGTCTTTGAACGCAAGTTGCGCCCCAAGCCTTCTGGCCGAGGGCACGTCTGCCTGGGTGTCACAAATCGTCGTCCCCC---GCTCA-TCCT--T------------TA------------AGG----ATT-C-GGGACGGAAGCTGGTCTCCCGTGTGTTACCGCA-CGCGGTTGGCCAAAATCCGAGCCAAGGAC-GCAGGGAGCGT-CCCGACATGCGGTGGTGAA-CTCGATCN-NNNNN-NNN-NN-NNNNNNNN-NNN-NNNNNNN-NN-NN-NNNNNN--NNNNNNNN-NNNNNNNNNNNNNNNNNN
ITS_el   NNNNNNNNNNNNNNNNNNNNTTGTCGAAACCTGTCAAAAA-CAG-AACGACCCGC-GAACAAA--CGATCACCACT-CGCGGTGGG-CTGGTTT-CTTAGCCGAT-CCCTT-GCCCGCCGG-ATCCGTGGTTT-CGCGTACCG-TCCCGATCGGGAGCTTA-ATCTC-TGTCTGGTCGTGCGCGTTGCTTCCGGATA-TCACCAAACCCCGGCACAAAAAGTGTCAAGGAACATGCAACCG--AACGGCCGGTATTCGCCTC-CCCGGAGACGGTGTGTGCGCGGATGCTGAGCTGCGATCTA--AAGTCTAAGACGACTCTCGGCAACGGATATCTCGGCTCTCGCATCGATGAAGAACGTAGCGAAATGCGATACTTGGTGTGAATTGCAGAATCCCGTGAACCATCGAGTCTTTGAACGCAAGTTGCGCCCCAAGCCTTCTGGCCGAGGGCACGTCTGCCTGGGTGTCACAAATCGTCGTCCCCC---ACTCA-TCCT--T------------TA------------AGG----ATT-C-GGGACGGAAGCTGGTCTCCCGTGTGTTACCGCA-CGCGGTTGGCCAAAATCCGAGCCAAGGAC-GCAGGGAGCGT-CCCGACATGCGGTGGTGAA-CTCGATCC-ACTCT-CCT-AT-CGTCGGCC-GCT-CCTGTCC-GG-AA-GCTCTA--GATGACCC-AAAGTCCTCAAAGCGACC
1015_il  GTGAACCTGCGGAAGGATCATTGTCGAAACCTGTCAAAAA-CAG-AACGACCCGC-GAACAAA--CGATCACCACT-CGCGGTGGG-CTGGTTT-CTTAGCCGAT-CCCTT-GCCCGCCGG-ATCCGTGGTTT-CGCGTACCG-TCCCGATCGGGAGCTTT-ATCTC-GGTCTGGTCGTGCGCGTTGCTTCCGGATA-TCACCAAACCCCGGCACGAAAAGTGTCAAGGAACATGCAACCG--AACGGCCGGTATTCGCCTC-CCCGGAGACGGTGTGTGCGCGGATGCTGAGCTGCGATCTA--AAGTCTAAAACGACTCTCGGCAACGGATATCTCGGCTCTCGCATCGATGAAGAACGTAGCGAAATGCGATACTTGGTGTGAATTGCAGAATCCCGTGAACCATCGAGTCTTTGAACGCAAGTTGCGCCCCAAGCCTTCTGGCCGAGGGCACGTCTGCCTGGGTGTCACAAATCGTCGTCCCCC---ACTCA-TCCT--T------------TA------------AGG----ATT-C-GGGACGGAAGCTGGTCTCCCGTGTGTTACCGCA-CGCGGTTGGCCAAAATCCGAGCCAAGGAC-GCAGGTAGCGT-CCCGACATGCGGTGGTGAA-CTCGATCC-ACTTT-CCT-AT-CGTCGGCC-GCT-CCTGTCC-GG-AA-GCTCTA--GATGACCC-AAAGTCCTCAAAGCGACC
ITS_fq   NNNNNNNNNNNNNNNGATCATTGTCGAAACCTGTCAAAAA-CAG-AACGACCCGC-GAACAAA--CGATCACCACT-CGCGGTGGG-CTGGTTT-CTTAGCCGAT-CCCTT-GCCCGCCGG-ATCCGTGGTTT-CGCGCACCG-TCCCGATCGGGAGCTTT-ATCTC-GGTCTGGTCGTGCGCGTTGCTTCCGGATA-TCACCAAACCCCGGCACGAAAAGTGTCAAGGAACATGCAACCG--AACGGCCGGTATTCGCCTC-CCCGGAGACGGTGTGTGCGCGGATGCTGAGCTGCGATCTA--AAGTCTAAAACGACTCTCGGCAACGGATATCTCGGCTCTCGCATCGATGAAGAACGTAGCGAAATGCGATACTTGGTGTGAATTGCAGAATCCCGTGAACCATCGAGTCTTTGAACGCAAGTTGCGCCCCAAGCCTTCTGGCCGAGGGCACGTCTGCCTGGGTGTCACAAATCGTCGTCCCCC---ACTCA-TCCT--T------------TA------------AGG----ATT-C-GGGACGGAAGCTGGTCTCCCGTGTGTTACCACA-CGCGGTTGGCCAAAATCCGAGCCAAGGAC-GCAGGGAGCGT-CCCGACATGCGGTGGTGAA-CTCGATCC-ACTTT-CCT-AT-CGTCGGCC-GCT-CCTGTCC-GG-AA-GCTCTA--GATGACCC-AAANNNNNNNNNNNNNNN
ITS_ad   GTGAACCTGCGGAAGGATCATTGTCGAAACCTGTCAAAAA-CAG-AACGACCCGC-GAACAAA--CGATCACCACT-CGCGGTGGG-CTGGTTT-CTTAGCCGAT-CCCTT-GCCCGCCGG-ATCCGTGGTTT-CGCGTACCG-TCCCGATCGGGAGCTTT-ATCTC-GGTCTGGTCGTGCGCGTTGCTTCCGGATA-TCACCAAACCCCGGCACGAAAAGTGTCAAGGAACAAGCAACCG--AACGGCCGGTATTCGCCTC-CCCGGAGACGGTGTGTGCGCGGATGCTGAGCTGCGATCTA--AAGTCTAAAACGACTCTCGGCAACGGATATCTCGGCTCTCGCATCGATGAAGAACGTAGCGAAATGCGATACTTGGTGTGAATTGCAGAATCCCGTGAACCATCGAGTCTTTGAACGCAAGTTGCGCCCCAAGCCTTCTGGCCGAGGGCACGTCTGCCTGGGTGTCACAAATCGTCGTCCCCC---ACTCA-TCCT--T------------TA------------AGG----ATT-C-GGGACGGAAGCTGGTCTCCCGTGTGTTACCGCA-CGCGGTTGGCCAAAATCCGAGCCAAGGAC-GCAGGGAGCGT-CCCGACATGCGGTGGTGAA-CTCGATCC-ACTTT-CCT-AT-CGTCGGCC-GCT-CCTGTCC-GG-AA-GCTCTA--GATGACCC-AAAGTCCTCAAAGCGACC
ITS_f    GTGAACCTGCGGAAGGATCATTGTCGAAACCTGTCAAAAA-CAG-AACGACCCGC-GAACAAA--CGATCACCACT-CGCGGTGGG-CTGGTTT-CTTAGCCGAT-CCCTT-GCCCGCCGG-ATCCGTGGTTT-CGCGTACCG-TCCCGATCGGGAGCTTT-ATCTC-GGTCTGGTCGTGCGCGTTGCTTCCGGATA-TCACCAAACCCCGGCACAAAAAGTGTCAAGGAACATGCAACCG--AACGGCCGGTATTCGCCTC-CCCGGAGACGGTGTGTGCGCGGATGCTGAGCTGCGATCTA--AAGTCTAAAACGACTCTCGGCAACGGATATCTCGGCTCTCGCATCGATGAAGAACGTAGCGAAATGCGATACTTGGTGTGAATTGCAGAATCCCGTGAACCATCGAGTCTTTGAACGCAAGTTGCGCCCCAAGCCTTCGGGCCGAGGGCACGTCTGCCTGGGTGTCACAAATCGTCGTCCCCC---ACTCA-TCCT--T------------TA------------AGG----ATT-C-GGGACGGAAGCTGGTCTCCCGTGTGTTACCGCA-CGCGGTTGGCCAAAATCCGAGCCAAGGAC-GCAGGGAGCGT-CCCGACATGCGGTGGTGAA-CTCGATCC-ACTTT-CCT-AT-CGTCGGCC-GCT-CCTGTCC-GG-AA-GCTCTA--GATGACCC-AAAGTCCTCAAAGCGACC
ITS_az   GTGAACCTGCGGAAGGATCATTGTCGAAACCTGTCAAAAA-CAG-AACGACCCGC-GAACAAA--CGATCACCACT-CGCGGTGGG-CTGGTTT-CTTAGCCGAT-CCCTT-GCCCGCCGG-ATCCGTGGTTT-CGCGTACCG-TCCCGATCGGGAGCTTA-ATCTC-TGTCTGGTCGTGCGCGTTGCTTCCGGATA-TCACCAAACCCCGGCACAAAAAGTGTCAAGGAACATGCAACCG--AACGGCCGGTATTCGCCTC-CCCGGAGACGGTGTGTGCGCGGATGCTGAGCTGCGATCTA--AAGTCTAAAACGACTCTCGGCAACGGATATCTCGGCTCTCGCATCGATGAAGAACGTAGCGAAATGCGATACTTGGTGTGAATTGCAGAATCCCGTGAACCATCGAGTCTTTGAACGCAAGTTGCGCCCCAAGCCTTCTGGCCGAGGGCACGTCTGCCTGGGTGTCACAAATCGTCGTCCCCC---ACTCA-TCCT--T------------TA------------AGG----ATT-C-GGGACGGAAGCTGGTCTCCCGTGTGTTACCGCA-CGCGGTTGGCCAAAATCCGAGCCAAGGAC-GCAGGGAGCGT-CCCGACATGCGGTGGTGAA-CTCGATCC-ACTTT-CCT-AT-CGTCGGCC-GCT-CCTGTCC-GG-AA-GCTCTA--GATGACCC-AAAGTCCTCAAAGCGACC
1601_lv  GTGAACCTGCGGAAGGATCATTGTCGAAACCTGTCAAAAA-CAG-AACGACCCGC-GAACAAA--CGATCACCACT-CGCGGTGGG-CTGGTTT-CTTAGCCGAT-CCCTT-GCCCGCCGG-ATCCGTGGTTT-CGCGTACCGGTCCCGATCGGGAGCTTC-ATCTC-GGTCTGGTCGTGCGCGTTGCTTCCGGATA-TCACCAAACCCCGGCACGAAAAGTGTCAAGGAACATGCAACCG--AACGGCCGGTATTCGCCTC-CCCGGAGACGGTGTGTGCGCTGATGCTGAGCTGCGATCTA--AAGTCTAAAACGACTCTCGGCAACGGATATCTCGGCTCTCGCATCGATGAAGAACGTAGCGAAATGCGATACTTGGTGTGAATTGCAGAATCCCGTGAACCATCGAGTCTTTGAACGCAAGTTGCGCCCCAGGCCTTCTGGCCGAGGGCACGTCTGCCTGGGTGTCACAAATCGTCG-CCCCC---ACTCA-TCCT--T------------TA------------AGG----ATT-C-GGGACGGAAGCTGGTCTCCCGTGTGTTACCGCA-CGCGGTTGGCCAAAATCCGAGCCAAGGAC-GCAGGGAGCGT-CCCGACATGCGGTGGTGAA-CTCGATCC-ACTTT-CCT-AT-CGTCGGCC-GCT-CCTGTCC-GG-AA-GCTCTA--GATGACCC-AAAGTCCTCAAAGCGACC
ITS_u    NNNNNNNNNNNNNNNNNNNNNTGTCGAAACCTGTCAAAAA-CAG-AACGACCCGC-GAACAAA--CGATCACCACT-CGCGGTGGG-CTGGTTT-CTTAGCCGAT-CCCTT-GCCCGCCGG-ATCCGTGGTTT-CGCGTACCG-TCCCGATCGGGAGCTTT-ATCTC-GGTCTGGTCGTGCGCGTTGCTTCCGGATA-TCACCAAACCCCGGCACAAAAAGTGTCAAGGAACATGCAACCG--AACGGCCGGTATTCGCCTC-CCCGGAGACGGTGTGTGCGCGGATGCTGAGCTGCGATCTA--AAGTCTAAAACGACTCTCGGCAACGGATATCTCGGCTCTCGCATCGATGAAGAACGTAGCGAAATGCGATACTTGGTGTGAATTGCAGAATCCCGTGAACCATCGAGTCTTTGAACGCAAGTTGCGCCCCAAGCCTTCGGGCCGAGGGCACGTCTGCCTGGGTGTCACAAATCGTCGTCCCCC---ACCCA-TCCT--T------------TA------------AGG----ATT-C-GGGACGGAAGCTGGTCTCCCGTGTGTTACCGCA-CGCGGTTGGCCAAAATCCGAGCCAAGGAC-GCAGGGAGCGT-CCCGACATGCGGTGGTGAA-CTCGATCC-ACTTT-CCT-AT-CGTCGGCC-GCT-CCTGTCC-GG-AA-GCTCTA--GATGACCC-AAAGTCCTCAAAGCGACC
ITS_ac   NNNNNNNNNNNNAAGGATCATTGTCGAAACCTGTCAAAAA-CAG-AACGACCCGC-GAACAAA--CGATCACCACT-CGCGGTGGG-CTGGTTT-CTTAGCCGAT-CCCTT-GCCCGCCGG-ATCCGTGGTTT-CGCGCACCG-TCCCGATCGGGAGCTTT-ATCTC-GGTCTGGTCGTGCGCGTTGCTTCCGGATA-TCACCAAACCCCGGCACGAAAAGTGTCAAGGAACATGCAACCG--AACGGCCGGTATTCGCCTC-CCCGGAGACGGTGTGTGCGCGGATGCTGAGCTGCGATCTA--AAGTCTAAAACGACTCTCGGCAACGGATATCTCGGCTCTCGCATCGATGAAGAACGTAGCGAAATGCGATACTTGGTGTGAATTGCAGAATCCCGTGAACCATCGAGTCTTTGAACGCAAGTTGCGCCCCAAGCCTTCTGGCCGAGGGCACGTCTGCCTGGGTGTCACAAATCGTCGTCCCCC---ACTCA-TCCT--C------------TA------------AGG----ATT-C-GGGACGGAAGCTGGTCTCCCGTGTGTTACCGCA-CGCGGTTGGCCAAAATCCGAGCCAAGGAC-GCAGGGAGCGT-CCCGACATGCGGTGGTGAA-CTCGATCC-ACTTT-CCT-AT-CGTCGGCC-GCT-CCTGTCC-GG-AA-GCTCTA--GATGACCC-AAAGTCCTCAAAGCGACC
ITS_g    GTGAACCTGCGGAAGGATCATTGTCGAAACCTGTCAAAAA-CAG-AACGACCCGC-GAACAAA--CGATCACCACT-CGCGGTGGG-CTGGTTT-CTTAGCCGAT-CCCTT-GCCCGCCGG-ATCCGTGGTTT-CGCGTACCG-TCCCGATCGGGAGCTTT-ATCTC-GGTCTGGTCGTGCGCGTTGCTTCCGGATA-TCACCAAACCCCGGCACGAAAAGTGTCAAGGAACATGCAACCG--AACGGCCGGTATTCGCCTC-CCCGGAGACGGTGTGTGCGCGGATGCTGAGCTGCGATCTA--AAGTCTAAAACGACTCTCGGCAACGGATATCTCGGCTCTCGCATCGATGAAGAACGTAGCGAAATGCGATACTTGGTGTGAATTGCAGAATCCCGTGAACCATCGAGTCTTTGAACGCAAGTTGCGCCCCAAGCCTTCGGGCCGAGGGCACGTCTGCCTGGGTGTCACAAATCGTCGTCCCCC---ACTCA-TCCT--T------------TA------------AGG----ATT-C-GGGACGGAAGCTGGTCTCCCGTGTGTTACCGCA-CGCGGTTGGCCAAAATCCGAGCCAAGGAC-GCAGGGAGCGT-CCCGACATGCGGTGGTGAA-CTCGATCC-ACTTT-CCT-AT-CGTCGGCC-GCT-CCTGTCC-GG-AA-GCTCTA--GATGACCC-AAAGTCCTCAAAGCGACC
ITS_h    GTGAACCTGCGGAAGGATCATTGTCGAAACCTGTCAAAAA-CAG-AACGACCCGC-GAACAAA--CGATCACCACT-CGCGGTGGG-CTGGTTT-CTTAGCCGAT-CCCTT-GCCCGCCGG-ATCCGTGGTTT-CGCGTACCG-TCCCGATCGGGAGCTTT-ATCTC-GGTCTGGTCGTGCGCGTTGCTTCCGGATA-TCACCAAACCCCGGCACGAAAAGTGTCAAGGAACATGCAACCG--AACGGCCGGTATTCGCCTC-CCCGGAGACGGTGTGTGCGCGGATGCTGAGCTGCGATCTA--AAGTCTAAAACGACTCTCGGCAACGGATATCTCGGCTCTCGCATCGATGAAGAACGTAGCGAAATGCGATACTTGGTGTGAATTGCAGAATCCCGTGAACCATCGAGTCTTTGAACGCAAGTTGCGCCCCAAGCCTTCTGGCCGAGGGCACGTCTGCCTGGGTGTCACAAATCGTCGTCCCCC---ACTCA-TCCT--T------------TA------------AGG----ATT-C-GGGACGGAAGCTGGTCTCCCGTGTGTTACCGCA-CGCGGTTGGCCAAAATCCGAGCCAAGGAC-GCAGGGAGCGT-CCCGACATGCGGTGGTGAA-CTCGATCC-ACTTT-CCT-AT-CGTCGGCC-GCT-CCTGTCC-GG-AA-GCTCTA--GATGACCC-AAAGTCCTCAAAGCGACC
ITS_v    NNNNNNNNNNNNNNNNNNNATTGTCGAAACCTGTCAAAAA-CAG-AACGACCCGC-GAACAAA--CGATCACCACT-CGCGGTGGG-CTGGTTT-CTTAGCCGAT-CCCTT-GCCCGCCGG-ATCCGTGGTTT-CGCGTACCG-TCCCGATCGGGAGCTTA-ATCTC-GGTCTGGTCGTGCGCGTTGCTTCCGGATA-TCACCAAACCCCGGCACAAAAAGTGTCAAGGAACATGCAACCG--AACGGCCGGTATTCGCCTC-CCCGGAGACGGTGTGTGCGCGGATGCTGAGCTGCGATCTA--AAGTCTAAAACGACTCTCGGCAACGGATATCTCGGCTCTCGCATCGATGAAGAACGTAGCGAAATGCGATACTTGGTGTGAATTGCAGAATCCCGTGAACCATCGAGTCTTTGAACGCAAGTTGCGCCCCAAGCCTTCTGGCCGAGGGCACGTCTGCCTGGGTGTCACAAATCGTCGTCCCCC---ACTCA-TCCT--T------------TA------------AGG----ATT-C-GGGACGGAAGCTGGTCTCCCGTGTGTTACCGCA-CGCGGTTGGCCAAAATCCGAGCCAAGGAC-GCAGGGAGCGT-CCCGACATGCGGTGGTGAA-CTCGATCC-ACTTT-CCT-AT-CGTCGGCC-GCT-CCTGTCC-GG-AA-GCTCTA--GATGACCC-AAAGTCCTCAAAGCGACC
ITS_ar   GTGAACCTGCGGAAGGATCATTGTCGAAACCTGTCAAAAA-CAG-AACGACCCGC-GAACAAA--CGATCACCACT-CGCGGTGGG-CTGGTTT-CTTAGCCGAT-CCCTT-GCCCGCCGG-ATCCGTGGTTT-CGCGTGCCG-TCCCGATCGGGAGCTTT-ATCTC-GGTCTGGTCGTGCGCGTTGCTTCCGGATA-TCACCAAACCCCGGCACGAAAAGTGTCAAGGAACATGCAACGG--AACGGCCGGTATTCGCCTC-CCCGGAGACGGTGTGTGCGCGGATGCTGAGCTGCGATCTA--AAGTCTAAAACGACTCTCGGCAACGGATATCTCGGCTCTCGCATCGATGAAGAACGTAGCGAAATGCGATACTTGGTGTGAATTGCAGAATCCCGTGAACCATCGAGTCTTTGAACGCAAGTTGCGCCCCAAGCCTTCTGGCCGAGGGCACGTCTGCCTGGGTGTCACAAATCGTCGTCCCCC---ACTCA-TCCT--T------------TA------------AGG----ATT-C-GGGACGGAAGCTGGTCTCCCGTGTGTTACCGCA-CGCGGTTGGCCAAAATCCGAGCCAAGGAC-GCAGGGAGCGT-CCCGACATGCGGTGGTGAA-CTCGATCC-ACTTT-CCT-AT-CGTCGGCC-GCT-CCTGTCC-GG-AA-GCTCTA--GATGACCC-AAAGTCCTCAAAGCNNNN
ITS_au   NNNNNNNNNNNNNNNNNTCATTGTCGAAACCTGTCAAAAA-CAG-AACGACCCGC-GAACAAA--CGATCACCACT-CGCGGTGGG-CTGGTTT-CTTAGCCGAT-CCCTT-GCCCGCCGG-ATCCGTGGTCT-CGCGCACCG-TCCCGATCGGGAGCTTT-ATCTC-GGTCTGGTCGTGCGCGTTGCTTCCGGATA-TCACCAAACCCCGGCACGAAAAGTGTCAAGGAACATGCAACCG--AACGGCCGGTATTCGCCTC-CCCGGAGACGGTGTGTGCGCGGATGCTGAGCTGCGATCTA--AAGTCTAAAACGACTCTCGGCAACGGATATCTCGGCTCTCGCATCGATGAAGAACGTAGCGAAATGCGATACTTGGTGTGAATTGCAGAATCCCGTGAACCATCGAGTCTTTGAACGCAAGTTGCGCCCCAAGCCTTCTGGCCGAGGGCACGTCTGCCTGGGTGTCACAAATCGTCGTCCCCC---ACTCA-TCCT--C------------TA------------AGG----ATT-C-GGGACGGAAGCTGGTCTCCCGTGTGTTACCGCA-CGCGGTTGGCCAAAATCCGAGCCAAGGAC-GCAGGGAGCGT-CCCGACATGCGGTGGTGAA-CTCGATCC-ACTTT-CCT-AT-CGTCGGCC-GCT-CCTGTCC-GG-AA-GCTCTA--GATGACCC-AAAGTCCTCAAAGCGACC
1072_ol  NNNNNNNNNNNNNNNNNNNNNNNNNGAAACCTGTCAAAAA-CAG-AACGACCCGC-GAACAAA--CGATCACCACT-CGCGGTGGG-CTGGTTT-CTTAGCCGAT-CCCTT-GCCCGCCGG-ATCCGTGGTCT-CGCGCACCG-TCCCGATCGGGAGCTTT-ATCTC-GGTCTGGTCGTGCGCGTTGCTTCCGGATA-TCACCAAACCCCGGCACGAAAAGTGTCAAGGAACATGCAACCG--AACGGCCGGTATTCGCCTC-CCCGGAGACGGTGTGTGCGCGGATGCTGAGCTGCGATCTA--AAGTCTAAAACGACTCTCGGCAACGGATATCTCGGCTCTCGCATCGATGAAGAACGTAGCGAAATGCGATACTTGGTGTGAATTGCAGAATCCCGTGAACCATCGAGTCTTTGAACGCAAGTTGCGCCCCAAGCCTTCTGGCCGAGGGCACGTCTGCCTGGGTGTCACAAATCGTCGTCCCCC---ACTCA-TCCT--C------------TA------------AGG----ATT-C-GGGACGGAAGCTGGTCTCCCGTGTGTTACCGCA-CGCGGTTGGCCAAAATCCGAGCCAAGGAC-GCAGGGAGCGT-CCCGACATGCGGTGGTGAA-CTCGATCC-ACTTT-CCT-AT-CGTCGGCC-GCT-CCTGTCC-GG-AA-GCTCTA--GATGACCC-AAAGTCCTCAAAGCGACC
1321_ix  GTGAACCTGCGGAAGGATCATTGTCGAAACCTGTCAAAAA-CAG-AACGACCCGC-GAACAAA--CGATCACCACT-CGCGGTGGG-CTGGTTT-CTTAGCCGAT-CCCTT-GCCCGCCGG-ATCCGTGGTTT-CGCGTACCG-TCCCGATCGGGAGCTTT-ATCTC-GGTCTGGTCGTGCGCGTTGCTTCCGGATA-TCACCAAACCCCGGCACGAAAAGTGTCAAGGAACATGCAACCG--AACGGCCGGTATTCGCCTC-CCCGGAGACGGTGTGTGCGCGGATGCTGAGCTGCGATCTA--AAGTCTAAAACGACTCTCGGCAACGGATATCTCGGCTCTCGCATCGATGAAGAACGTAGCGAAATGCGATACTTGGTGTGAATTGCAGAATCCCGTGAACCATCGAGTCTTTGAACGCAAGTTGCGCCCCAAGCCTTCTGGCCGAGGGCACGTCTGCCTGGGTGTCACAAATCGTCGTCCCCC---ACTCA-TCCT--T------------TA------------AGG----ATT-C-GGGACGGAAGCTGGTCTCCCGTGTGTTACCGCA-CGCGGTTGGCCAAAATCCGAGCCAAGGAC-GCAGGGAGCGT-CCCGACATGCGGTGGTGAA-CTCGATCCCACTTT-CCT-AT-CGTCGGCC-GCT-CCTGNNN-NN-NN-NNNNNN--NNNNNNNN-NNNNNNNNNNNNNNNNNN
1325_iz  NNNNNNCTGCGGAAGGATCATTGTCGAAACCTGTCAAAAA-CAG-AACGACCCGC-GAACAAA--CGATCACCACT-CGCGGTGGG-CTGGTTT-CTTAGCCGAT-CCCTT-GCCCGCCGG-ATCCGTGGTTT-CGCGTACCG-TCCCGATCGGGAGCTTA-ATCTC-TGTCTGGTCGTGCGCGTTGCTTCCGGATA-TCACCAAACCCCGGCACAAAAAGTGTCAAGGAACATGCAACCG--AACGGCCGGTATTCGCCTC-CCCGGAGACGGTGTGTGCGCGGATGCTGAGCTGCGATCTA--AAGTCTAAAACGACTCTCGGCAACGGATATCTCGGCTCTCGCATCGATGAAGAACGTAGCGAAATGCGATACTTGGTGTGAATTGCAGAATCCCGTGAACCATCGAGTCTTTGAACGCAAGTTGCGCCCCAAGCCTTCTGGCCGAGGGCACGTCTGCTTGGGTGTCACAAATCGTCGTCCCCC---ACTCA-TCCT--T------------TA------------AGG----ATT-C-GGGACGGAAGCTGGTCTCCCGTGTGTTACCGCA-CGCGGTTGGCCAAAATCCGAGCCAAGGAC-GCAGGGAGCGT-CCCGACATGCGGTGGTGAA-CTCGATCC-AcTTT-CCT-NT-CGTCGGCC-GCT-CCTGTCC-GG-AA-GCTCTA--GATGACCC-AAAGTCCTCAAAGCGACC
1477_lf  GTGAACCTGCGGAAGGATCATTGTCGAAACCTGTCAAAA--CAG-AACGACCCGC-GAACAAA--CGATCACCACT-CGCGGTGGG-CTGGTTT-CTTAGCCGAT-CCCTT-GCCCGCCGG-ATCCGTGGTTT-CGCGTACCG-TCCCGATCGGGAGCTTT-ATCTC-GGTCTGGTCGTGCGCGTTGCTTCCGGATA-TCACCAAACCCCGGCACGAAAAGTGTCAAGGAACAAGCAACCG--AACGGCCGGTATTCGCCTC-CCCGGAGACGGTGTGTGCGCGGATGCTGAGCTGCGATCTA--AAGTCTAAAACGACTCTCGGCAACGGATATCTCGGCTCTCGCATCGATGAAGAACGTAGCGAAATGCGATACTTGGTGTGAATTGCAGAATCCCGTGAACCATCGAGTCTTTGAACGCAAGTTGCGCCCCAAGCCTTCTGGCCGAGGGCACGTCTGCCTGGGTGTCACAAATCGTCGTCCCCC---ACTCA-TCCT--T------------TA------------AGG----ATT-C-GGGACGGAAGCTGGTCTCCCGTGTGTTACCGCA-CGCGGTTGGCCAAAATCCGAGCCAAGGAC-GCAGGGAGCGT-CCCGACATGCGGTGGTGAA-CTCGATCC-ACTTT-CCT-AT-CGTCGGCC-GCT-CCTGTCC-GG-AA-GCTCTA--GATGACCC-AAAGTCCTCAAAGCGACC
1571_lt  GTGAACCTGCGGAAGGATCATTGTCGAAACCTGTCAAAAA-CAG-AACGACCCGC-GAACAAA--CGATCACCACT-CGCGGTGGG-CTGGTTT-CTTAGCCGAT-CCCTT-GCCCGCCGG-ATCCGTGGTTT-CGCGTACCG-TCCCGATCGGGAGCTTT-ATCTC-GGTCTGGTCGTGCGCGTTGCTTCCGGATA-TCACCAAACCCCGGCACGAAAAGTGTCAAGGAACATGCAACCG--AACGGCCGGTATTCGCCTC-CCCGGAGACGGTGTGTGCGCGGATGCTGAGCTGCGATCTA--AAGTCTAAAACGACTCTCGGCAACGGATATCTCGGCTCTCGCATCGATGAAGAACGTAGCGAAATGCGATACTTGGTGTGAATTGCAGAATCCCGTGAACCATCGAGTCTTTGAACGCAAGTTGCGCCCCAAGCCTTCTGGCCGAGGGCACGTCTGCCTGGGTGTCACAAATCGTCGTCCCCC---ACTCA-TCCT--T------------TA------------AGG----ATT-C-GGGACGGAAGCTGGTCTCCCGTGTGTTACCGCA-CGCGGTTGGCCAAAATCCGAGCCAAGGAC-GCAGGGAGCGT-CCCGACATGCGGTGGTGAA-CTCGATCC-ACTTT-CCT-AT-CGTCGGCC-GCT-CCTGTCC-GG-AT-GCTCTA--GATGACCC-AAAGTCCTCAAAGCGACC
1641_me  GTGAACCTGCGGaAGGATCATTGTCGAAACCTGTCAAAAA-CAG-AACGACCCGC-GAACAAA--CGATCACCACT-CGCGGCGGG-CTGGTTT-CTTAGCCGAT-CCCAT-GCCCGCCGG-ATCCGTGGTTT-CGCGCACCG-TCCCGATCGGGAGCTTT-ATCTC-GGTCTGGTCGTGCGCGTTGCTTCCGGATA-TCACCAAACCCCGGCACGAAAAGTGTCAAGGAACATGCAACCG--AACGGCCGGTATTCGCCTC-CCCGGAGACGGTGTGTGCGCGGATGCCGAGCTGCGATCTA--AAGTCTAAAACGACTCTCGGCAACGGATATCTCGGCTCTCGCATCGATGAAGAACGTAGCGAAATGCGATACTTGGTGTGAATTGCAGAATCCCGTGAACCATCGAGTCTTTGAACGCAAGTTGCGCCCCAAGCCTTCTGGCCGAGGGCACGTCTGCCTGGGTGTCACAAATCGTCGTCCCCC---ACTCA-TCCT--C------------TA------------AGG----ATT-C-GGGACGGAAGCTGGTCTCCCGTGTGTTACCGCA-CGCGGTTGGCAAAAATCCGAGCCAAGGAC-GCAGGGAGCGT-CCCGACATGCGGTGGTGAA-CTCGATCC-ACTTT-CCT-AT-CGTCGGCC-GCT-CCTGTCC-GG-AA-GCTCTA--GATGACCC-AAAGTCCTCAAAGCGACC
1669_mi  GTGAACCTGCGGAAGGATCATTGTCGAAACCTGTCAAAAA-CAG-AACGACCCGC-GAACAAA--CGATCACCACT-CGCGGTGGG-CTGGTTT-CTTAGCCGAT-CCCTT-GCCCGCCGG-ATCCGTGGCTT-CGCGTACCG-TCCCGATCGGGAGCTTT-ATCTC-GGTCTGGTCGTGCGCGTTGCTTCCGGATA-TCACCAAACCCCGGCACGAAAAGTGTCAAGGAACATGCAACCG--AACGGCCGGTATTCGCCTC-CCCGGAGACGGTGTGTGCGCGGATGCTGAGCTGCGATCTA--AAGTCTAAAACGACTCTCGGCAACGGATATCTCGGCTCTCGCATCGATGAAGAACGTAGCGAAATGCGATACTTGGTGTGAATTGCAGAATCCCGTGAACCATCGAGTCTTTGAACGCAAGTTGCGCCCCAAGCCTTCTGGCCGAGGGCACGTCTGCCTGGGTGTCACAAATCGTCGTCCCCC---ACTCA-TCCT--T------------TA------------AGG----ATT-C-GGGACGGAAGCTGGTCTCCCGTGTGTTACCGCA-CGCGGTTGGCCAAAATCCGAGCCAAGGAC-GCAGGGAGCGT-CCCGACATGCGGTGGTGAA-CTCGATCC-ACTTT-CCT-AT-CGTCGGCC-GCT-CCTGTCC-GG-AA-GCTCTA--GATGACCC-AAAGTCCTCAAAGCGACC
1727_ng  GTGAACCTGCGGAAGGATCATTGTCGAAACCTGTCAAAAA-CAG-AACGACCCGC-GAACAAA--CGATCACCACT-CGCGGTGGG-CTGGTTT-CTTAGCCGAT-CCCTT-GCCCGCCGG-ATCCGTGGTTT-CGCGTACCG-TCCCGATCGGGAGCTTT-ATCTC-GGTCTGGTCGTGCGCGTTGCTTCCGGATA-TCACCAAACCCCGGCACAAAAAGTGTCAAGGAACATGCAACCG--AACGGCCGGTATTCGCCTC-CCCGGAGACGGTGTGTGCGCGGATGCTGAGCTGCGATGTA--AAGTCTAAAACGACTCTCGGCAACGGATATCTCGGCTCTCGCATCGATGAAGAACGTAGCGAAATGCGATACTTGGTGTGAATTGCAGAATCCCGTGAACCATCGAGTCTTTGAACGCAAGTTGCGCCCCAAGCCTTCGGGCCGAGGGCACGTCTGCCTGGGTGTCACAAATCGTCGTCCCCC---ACTCA-TCCT--T------------TA------------AGG----ATT-C-GGGACGGAAGCTGGTCTCCCGTGTGTTACCGCA-CGCGGTTGGCCAAAATCCGAGCCAAGGAC-GCAGGGAGCGT-CCCGACATGCGGTGGTGAA-CTCGATCC-ACTTT-CCT-AT-CGTCGGCC-GCT-CCTGTCC-GG-AA-GCTCTA--GATGACCCCAAAGTCCTCAAAGCGACC
1745_ni  GTGAACCTGCGGAAGGATCATTGTCGAAACCTGTCAAAAA-CAG-AACGACCCGC-GAACAAA--CGATCACCACT-CGCGGTGGG-CTGGTTT-CTTAGCCGAT-CCCTT-GCCCGCCGG-ATCCGTGGTTT-CGCGTACCG-TCCCGATCGGGAGCTTT-ATCTC-GGTCTGGTCGTGCGCGTTGCTTCCGGATA-TCACCAAACCCCGGCACAAAAAGTGTCAAGGAACATGCAACCG--AACGGCCGGTATTCGCCTC-CCCGGAGACGGTGTGTGCGCGGATGCTGAGCTGCGATCTA--AAGTCTAAAACGACTCTCGGCAACGGATATCTCGGCTCTCGCATCGATGAAGAACGTAGCGAAATGCGATACTTGGTGTGAATTGCAGAATCCCGTGAACCATCGAGTCTTTGAACGCAAGTTGCGCCCCAAGCCTTCGGGCCGAGGGCACGTCTGCCTGGGTGTCACAAATCGTCGTCCCCC---ACTCA-TCCT--T------------TA------------AGG----ATT-C-GGGACGGAAGCTGGTCTCCCGTGTGTTACCGCA-CGCGGTTGGCCAAAATCCGAGCCAAGGAC-GCAGGGAGCGT-CCCGACATGCGGTGGTGAA-CTCGATCC-ACTTT-CCT-AT-CGTCGGCC-GCT-CCTGTCC-GG-AA-GCTCTA--GATGACCCCAAAGTCCTCAAAGCGACC
841_hl   nnnnnnnnnnnnnnnnnnnnnnnTcgAAACCTGTCAAAAA-CAG-AACGACCCGC-GAACAAA--CGATCACCACT-CGCGGTGGG-CTGGTTT-CTTAGCCGAT-CCCTT-GCCCGCCGG-ATCCGTGGTTT-CGCGTACCG-TCCCGATCGGGAGCTTT-ATCTC-GGTCTGGTCGTGCGCGTTGCTTCCGGATA-TCACCAAACCCCGGCACGAAAAGTGTCAAGGAACAAGCAACCG--AACGGCCGGTATTCGCCTC-CCCGGAGACGGTGTGTGCGCGGATGCTGAGCTGCGATCTA--AAGTCTAAAACGACTCTCGGCAACGGATATCTCGGCTCTCGCATCGATGAAGAACGTAGCGAAATGCGATACTTGGTGTGAATTGCAGAATCCCGTGAACCATCGAGTCTTTGAACGCAAGTTGCGCCCCAAGCCTTCTGGCCGAGGGCACGTCTGCCTGGGTGTCACAAATCGTCGTCCCCC---ACTCA-TCCt--T------------TA------------AGG----ATT-C-gGGACGGAAGCTGGTCTCCCGTGTGTTACCGCA-CGCGGTTGGCCAAAATCCGAgCCAAGGAC-GCAGGGAGCGT-CCCGACATgCGGTGGTGAA-CTCGATCC-ACTTT-CCT-AT-CGTCGGGC-GCT-CCTGTCC-GG-AA-GCTCTA--GAtgACCC-AAAGTCCTcAAAgcGAAC
861_ho   GTGAACCTGCGGAAGGATCATTGTCGAAACCTGTCAAAAA-CAG-AACGACCCGC-GAACAAA--CGATCACCACT-CGCGGTGGG-CTGGTTT-CTTAGCCGAT-CCCTT-GCCCGCCGG-ATCCGTGGTTT-CGCGTACCG-TCCCGATCGGGAGCTTT-ATCTC-GGTCTGGTCGTGCGCGTTGCTTCCGGATA-TCACCAAACCCCGGCACGAAAAGTGTCAAGGAGCATGCAACCG--AACGGCCGGTATTCGCCTC-CCCGGAGACGGTGTGTGCGCGGATGCTGAGCTGCGATCTA--AAGTCTAAAACGACTCTCGGCAACGGATATCTCGGCTCTCGCATCGATGAAGAACGTAGCGAAATGCGATACTTGGTGTGAATTGCAGAATCCCGTGAACCATCGAGTCTTTGAACGCAAGTTGCGCCCCAAGCCTTCGGGCCGAGGGCACGTCTGCCTGGGTGTCACAAATCGTCGTCCCCC---ACTCA-TCCT--T------------TA------------AGG----ATT-C-GGGACGGAAGCTGGTCTCCCGTGTGTTACCGCA-CGCGGTTGGCCAAAATCCGAGCCAAGGAC-GCAGGGAGCGT-CCCGACATGCGGTGGTGAA-CTCGATCC-ACTTT-CCT-AT-CGTCGGCC-GCT-CCTGTCC-GG-AA-GCTCTA--GATGACCC-AAAGTCCTCAAAGCGACC
ITS_cq   GTGAACCTGCGGAAGGATCATTGTCGAAACCTGTCAAAAA-CAG-AACGACCCGC-GAACAAA--CGATCACCACT-CGCGGTGGG-CTGGTTT-CTTAGCCGAT-CCCTT-GCCCGCCGGTATCCGTGGTTT-CGCGTACCG-TCCCGATCGGGAGCTTA-ATCTC-TGTCTGGTCGTGCGCGTTGCTTCCGGATA-TCACCAAACCCCGGCACAAAAAGTGTCAAGGAACATGCAACCG--AACGGCCGGTATTCGCCTC-CCCGGAGACGGTGTGTGCGCGGATGCTGAGCTGCGATCTA--AAGTCTAAAACGACTCTCGGCAACGGATATCTCGGCTCTCGCATCGATGAAGAACGTAGCGAAATGCGATACTTGGTGTGAATTGCAGAATCCCGTGAACCATCGAGTCTTTGAACGCAAGTTGCGCCCCAAGCCTTCTGGCCGAGGGCACGTCTGCCTGGGTGTCACAAATCGTCGTCCCCC---ACTCA-TCCT--T------------TA------------AGG----ATT-C-GGGACGGAAGCTGGTCTCCCGTGTGTTACCGCA-CGCGGTTGGCCAAAATCCGAGCCAAGGAC-GCAGGGAGCGT-CCCGACATGCGGTGGTGAA-CTCGATCC-ACTTT-CCT-AT-CGTCGGCC-GCT-CCTGTCC-GG-AA-GCTCTA--GATGACCC-AAAGTCCTCAAAGCGACC
ITS_ds   GTGAACCTGCGGAAGGATCATTGTCGAAACCTGTCAAAAA-CAG-AACGACCCGC-GAACAAA--CGATCACCACT-CGCGGTGGG-CTGGTTT-CTTAGCCGAT-CCCTT-GCCCGCCGG-ATCCGTGGTTT-CGCGTACCG-TCCCGATCGGGAGCTTT-ATCTC-GGTCTGGTCGTGCGCGTTGCTTCCGGATA-TCACCAAACCCCGGCACGAAAAGTGTCAAGGAACATGCAACCG--AACGGCCGATATTCGCCTC-CCCGGAGACGGTGTGTGCGCGGATGCTGAGCTGCGATCTA--AAGTCTAAAACGACTCTCGGCAACGGATATCTCGGCTCTCGCATCGATGAAGAACGTAGCGAAATGCGATACTTGGTGTGAATTGCAGAATCCCGTGAACCATCGAGTCTTTGAACGCAAGTTGCGCCCCAAGCCTTCGGGCCGAGGGCACGTCTGCCTGGGTGTCACAAATCGTCGTCCCCC---ACTCA-TCCT--T------------TA------------AGG----ATT-C-GGGACGGAAGCTGGTCTCCCGTGTGTTACCGCA-CGCGGTTGGCCAAAATCCGAGCCAAGGAC-GCAGGGAGCGT-CCCGACATGCGGTGGTGAA-CTCGATCC-ACTTT-CCT-AT-CGTCGGCC-GCT-CCTGTCC-GG-AA-GCTCTA--GATGACCC-AAAGTCCTCAAAGCGACC
ITS_fb   NNNNNNNNNNNNNNNNNNCATTGTCGAAACCTGTCAAAAA-CAG-AACGACCCGC-GAACAAA--CGATCACCACT-CGCGGTGGG-CTGGTTT-CTTAGCCGAT-CCCTT-GCCCGCCGG-ATCCGTGGTTT-CGCGTACCG-TCCCGATCGGGAGCTTT-ATCTC-GGTCTGGTCGTGCGCGTTGCTTCCGGATA-TCACCAAACCCCGGCACAAAAAGTGTCAAGGAACATGCAACCGG-AACGGCCGGTATTCGCCTC-CCCGGAGACGGTGTGTGCGCGGATGCTGAGCTGCGATCTA--AAGTCTAAAACGACTCTCGGCAACGGATATCTCGGCTCTCGCATCGATGAAGAACGTAGCGAAATGCGATACTTGGTGTGAATTGCAGAATCCCGTGAACCATCGAGTCTTTGAACGCAAGTTGCGCCCCAAGCCTTCGGGCCGAGGGCACGTCTGCCTGGGTGTCACAAATCGTCGTCCCCC---ACTCA-TCCT--T------------TA------------AGG----ATT-C-GGGACGGAAGCTGGTCTCCCGTGTGTTACCGCA-CGCGGTTGGCCAAAATCCGAGCCAAGGAC-GCAGGGAGCGT-CCCGACATGCGGTGGTGAA-CTCGATCC-ACTTT-CCT-AT-CGTCGGCC-GCT-CCTGTCC-GG-AA-GCTCTA--GATGACCC-AAAGTCCTCAAAGCGACC
ITS_fy   GTGAACCTGCGGAAGGATCATTGTCGAAACCTGTCAAAAA-CAG-AACGACCCGC-GAACAAA--CGATCACCACT-CGCGGTGGG-CTGGTTT-CTTAGCCGAT-CCCTT-GCCCGCCGG-ATCCGTGGTTT-CGCGTACCG-TCCCGATCGGGAGCTTT-ATCTC-GGTCTGGTCGTGCGCGTTGCTTCCGGATA-TCACCAAACCCCGGCACGAAAAGTGTCAAGGAACAAGCAACCG--AACGGCCGGTATTCGCCTC-CCCGGAGACGGTGCGTGCGCGGATGCTGAGCTGCGATCTA--AAGTCTAAAACGACTCTCGGCAACGGATATCTCGGCTCTCGCATCGATGAAGAACGTAGCGAAATGCGATACTTGGTGTGAATTGCAGAATCCCGTGAACCATCGAGTCTTTGAACGCAAGTTGCGCCCCAAGCCTTCTGGCCGAGGGCACGTCTGCCTGGGTGTCACAAATCGTCGTCCCCC---ACTCA-TCCT--T------------TA------------AGG----ATT-C-GGGACGGAAGCTGGTCTCCCGTGTGTTACCGCA-CGCGGTTGGCCAAAATCCGAGCCAAGGAC-GCAGGGAGCGT-CCCGACATGCGGTGGTGAA-CTCGATCC-ACTTT-CCT-AT-CGTCGGCC-GCT-CCTGTCC-GG-AA-GCTCTA--GATGACCC-AAAGTCCTCAAAGCGACC
ITS_gm   NNNNNNNNNNNNNNNGATCATTGTCGAAACCTGTCAAAAA-CAG-AACGACCCGC-GAACAAA--CGATCACCACT-CGCGGTGGG-CTGGTTT-CTTAGCCGAT-CCCTT-GCCCGCCGG-ATCCGTGGTTT-CGCGTACCG-TCCCGATCGGGAGCTTA-ATCTC-GGTCTGGTCGTGCGCGTTGCTTCCGGATA-TCACCAAACCCCGGCGCAAAAAGTGTCAAGGAACATGCAACCG--AACGGCCGGTATTCGCCTC-CCCGGAGACGGTGTGTGCGCGGATGCTGAGCTGCGATCTA--AAGTCTAAAACGACTCTCGGCAACGGATATCTCGGCTCTCGCATCGATGAAGAACGTAGCGAAATGCGATACTTGGTGTGAATTGCAGAATCCCGTGAACCATCGAGTCTTTGAACGCAAGTTGCGCCCCAAGCCTTCTGGCCGAGGGCACGTCTGCCTGGGTGTCACAAATCGTCGTCCCCC---ACTCA-TCCT--T------------TA------------AGG----ATT-C-GGGACGGAAGCTGGTCTCCCGTGTGTTACCGCA-CGCGGTTGGCCAAAATCCGAGCCAAGGAC-GCAGGGAGCGT-CCCGACATGCGGTGGTGAA-CTCGATCC-ACTTT-CCT-AT-CGTCGGCC-GCT-CCTGTCC-GG-AA-GCTCTA--GATGACCC-AAAGTCCTCAAANNNNNN
ITS_n    NNNNNNNNNNNNNNNNNNNATTGTCGAAACCTGTCAAAAA-CAG-AACGACCCGC-GAACAAA--CGATCACCACT-CGCGGTGGG-CTGGTTT-CTTAGCCGAT-CCCTT-GCCCGCCGG-ATCCGTGGTTT-CGCGTACCG-TCCCGATCGGGAGCTTT-ATCTC-GGTCTGGTCGTGCGCGTTGCTTCCGGATA-TCACCAAACCCCGGCACGAAAAGTGTCAAGGAACATGCAACCG--AACGGCCGGTATTCGCCTC-CCCGGAGACGGTGTGTGCGCGGATGCTGAGCTGCGATCTA--AAGTCTAAAACGACTCTCGGCAACGGATATCTCGGCTCTCGCATCGATGAAGAACGTAGCGAAATGCGATACTTGGTGTGAATTGCAGAATCCCGTGAACCATCGAGTCTTTGAACGCAAGTTGCGCCCCAAGCCTTCTGGCCGAGGGCACGTCTGCCTGGGTGTCACAAATCGTCGTCCCCC---ACTCA-TCCT--T------------TA------------AGG----ATT-C-GGGACGGAAGCTGGTCTCCCGTGTGTTACCGCA-CGCGGTTGGCCAAAATCCGAGCCAAGGAC-GCAGGGAGCGT-CCCGACATGCGGTGGTGAA-CTCGATCC-ACTTT-CCT-AG-CGTCGGCC-GCT-CCTGTCC-GG-AA-GCTCTA--GATGACCC-AAAGTCCTCAAAGCGACC
ITS_q    NNNNNNNNNNNNNNGGATCATTGTCGAAACCTGTCAAAAA-CAG-AACAACCCGC-GAACAAA--CGATCACCACT-CGCGGTGGG-CTGGTTT-CTTAGCCGAT-CCCTT-GCCCGCCGG-ATCCGTGGTTT-CGCGTACCG-TCCCGATCGGGAGCTTA-ATCTC-TGTCTGGTCGTGCGCGTTGCTTCCGGATA-TCACCAAACCCCGGCACAAAAAGTGTCAAGGAACATGCAACCG--AACGGCCGGTATTCGCCTC-CCCGGAGACGGTGTGTGCGCGGATGCTGAGCTGCGATCTA--AAGTCTAAAACGACTCTCGGCAACGGATATCTCGGCTCTCGCATCGATGAAGAACGTAGCGAAATGCGATACTTGGTGTGAATTGCAGAATCCCGTGAACCATCGAGTCTTTGAACGCAAGTTGCGCCCCAAGCCTTCTGGCCGAGGGCACGTCTGCCTGGGTGTCACAAATCGTCGTCCCCC---ACTCA-TCCT--T------------TA------------AGG----ATT-C-GGGACGGAAGCTGGTCTCCCGTGTGTTACCGCA-CGCGGTTGGCCAAAATCCGAGCCAAGGAC-GCAGGGAGCGT-CCCGACATGCGGTGGTGAA-CTCGATCC-ACTTT-CCT-AT-CGTCGGCC-GCT-CCTGTCC-GG-AA-GCTCTA--GATGACCC-AAAGTCCTCAAANNNNNN
ITS_x    NNNNNNNNNNNNNNNNNNNATTGTCGAAACCTGTCAAAAA-CAG-AACGACCCGC-GAACAAA--CGATCACCACT-CGCGGTGGG-CTGGTTT-CTTAGCCGAT-CCCTT-GCCCGCCGG-ATCCGTGGTTT-CGCGTACCG-TCCCGATCGGGAGCTTA-ATCTC-GGTCTGGTCGTGCGCGTTGCTTCCGGATA-TCACCAAACCCCGGCACAAAAAGTGTCAAGGAACATGCAACCG--AACGGCCGGTATTTGCCTC-CCCGGAGACGGTGTGTGCGCGGATGCTGAGCTGCGATCTA--AAGTCTAAAACGACTCTCGGCAACGGATATCTCGGCTCTCGCATCGATGAAGAACGTAGCGAAATGCGATACTTGGTGTGAATTGCAGAATCCCGTGAACCATCGAGTCTTTGAACGCAAGTTGCGCCCCAAGCCTTCTGGCCGAGGGCACGTCTGCCTGGGTGTCACAAATCGTCGTCCCCC---ACTCA-TCCT--T------------TA------------AGG----ATT-C-GGGACGGAAGCTGGTCTCCCGTGTGTTACCGCA-CGCGGTTGGCCAAAATCCGAGCCAAGGAC-GCAGGGGGCGT-CCCGACATGCGGTGGTGAA-CTCGATCC-ACTTT-CCT-AT-CGTCGGCC-GCT-CCTGTCC-GG-AA-GCTCTA--GATGACCC-AAAGTCCTCAAAGCGACC
ITS_w    GTGAACCTGCGGAAGGATCATTGTCGAAACCTGTCAAAAA-CAG-AACGACCCGC-GAACAAA--CGATCACCACT-CGCGGTGGG-CTGGTTT-CTTAGCCGAT-CCCTT-GCCCGCCGG-ATCCGTGGTTT-CGCGTACCG-TCCCGATCGGGAGCTTT-ATCTC-GGTCTGGTCGTGCGCGTTGCTTCCGGATA-TCACCAAACCCCGGCACAAAAAGTGTCAAGGAACATGCAACCG--AACGGCCGGTATTCGCCTC-CCCGGAGACGGTGTGTGCGCGGATGCTGAGCTGCGATCTA--AAGTCTAAAACGACTCTCGGCAACGGATATCTCGGCTCTCGCATCGATGAAGAACGTAGCGAAATGCGATACTTGGTGTGAATTGCAGAATCCCGTGAACCATCGAGTCTTTGAACGCAAGTTGCGCCCCAAGCCTTCTGGCCGAGGGCACGTCTGCCTGGGTGTCACAAATCGTCGTCCCCC---ACTCA-TCCT--T------------TA------------AGG----ATT-C-GGGACGGAAGCTGGTCTCCCGTGTGTTACCGCA-CGCGGTTGGCCAAAATCCGAGCCAAGGAC-GCAGGGAGCGT-CCCGACATGCGGTGGTGAA-CTCGATCC-ACTTT-CCT-AT-CGTCGGCC-GCT-CCTGTCC-GG-AA-GCTCTA--GATGACCC-AAAGTCCTCAAAGCGACC
ITS_aa   NNNNNNNNNNNNNNNNNNNNTTGTCGAAACCTGTCAAAAA-CAG-AACGACCCGC-GAACAAA--CGATCACCACT-CGCGGTGGG-CTGGTTT-CTTAGCCGAT-CCCTT-GCCCGCCGG-ATCCGTGGTTT-CGCGCACCG-TCCCGATCGGGAGCTTT-ATCTC-GGTCTGGTCGTGCGCGTTGCTTCCGGATA-TCACCAAACCCCGGCACAAAAAGTGTCAAGGAACATGCAACCG--AACGGCCGGTATTCGCCTC-CCCGGAGACGGTGTGTGCGCGGATGCTGAGCTGCGATCTA--AAGTCTAAAACGACTCTCGGCAACGGATATCTCGGCTCTCGCATCGATGAAGAACGTAGCGAAATGCGATACTTGGTGTGAATTGCAGAATCCCGTGAACCATCGAGTCTTTGAACGCAAGTTGCGCCCCAAGCCTTCGGGCCGAGGGCACGTCTGCCTGGGTGTCACAAATCGTCGTCCCCC---ACTCA-TCCT--T------------TA------------AGG----ATT-C-GGGACGGAAGCTGGTCTCCCGTGTGTTACCGCA-CGCGGTTGGCCAAAATCCGAGCCAAGGAC-GCAGGGAGCGT-CCCGACATGCGGTGGTGAA-CTCGATCC-ACTTT-CCT-AT-CGTCGGCC-GCT-CCTGTCC-GG-AA-GCTCTA--GATGACCC-AAAGTCCTCAAAGCGACN
ITS_an   NNNNNNNNNNNNNNNNNNCATTGTCGAAACCTGTCAAAAA-CAG-AACGACCCGC-GAACAAA--CGATCACCACT-CGCGGTGGG-CTGGTTT-CTTAGCCGAT-CCCTT-GCCCGCCGG-ATCCGTGGTTT-CGCGTACCG-TCCCGATCGGGAGCTTT-ATCTC-GGTCTGGTCGTGCGCGTTGCTTCCGGATA-TCACCAAACCCCGGCACAAAAAGTGTCAAGGAACATGCAACCG--AACGGCCGGTATTCGCCTC-CCCGGAGACGGTGTGTGCGCGGATGCTGAGCTGCGATCTA--AAGTCTAAAACGACTCTCGGCAACGGATATCTCGGCTCTCGCACCGATGAAGAACGTAGCGAAATGCGATACTTGGTGTGAATTGCAGAATCCCGTGAACCATCGAGTCTTTGAACGCAAGTTGCGCCCCAAGCCTTCTGGCCGAGGGCACGTCTGCCTGGGTGTCACAAATCGTCGTCCCCC---ACTCA-TCCT--C------------TA------------AGG----ATT-C-GGGACGGAAGCTGGTCTCCCGTGTGTTACCGCA-CGCGGTTGGCCAAAATCCGAGCCAAGGAC-GCAGGGAGCGT-CCCGACATGCGGTGGTGAA-CTCGATCC-ACTTT-CCT-AT-CGTCGGCC-GCT-CCTGTCC-GG-AA-GCTCTA--GATGACCC-AAAGTCCTCAAAGCNNNN
ITS_ao   NNNNNNNNNNNNNNNNNNCATTGTCGAAACCTGTCAAAAA-CAG-AACGACCCGC-GAACAAA--CGATCACCACT-CGCGGTGGG-CTGGTTT-CTTAGCCGAT-CCCTT-GCCCGCCGG-ATCCGTGGTTT-CGCGCACCG-TCCCGATCGGGAGCTTT-ATCTC-GGTCTGGTCGTGCGCGTTGCTTCCGGATA-TCACCAAACCCCGGCACGAAAAGTGTCAAGGAACATGCAACCG--AACGGCCGGTATTCGCCTC-CCCGGAGACGGTGTGTGCGCGGATGCTGAGCTGCGATCTA--AAGTCTAAAACGACTCTCGGCAACGGATATCTCGGCTCTCGCATCGATGAAGAACGTAGCGAAATGCGATACTTGGTGTGAATTGCAGAATCCCGTGAACCATCGAGTCTTTGAACGCAAGTTGCGCCCCAAGCCTTCTGGCCGAGGGCACGTCTGCCTGGGTGTCACAAATCGTCGTCCCCC---ACTCA-TCCT--T------------TA------------AGG----ATT-C-GGGACGGAAGCTGGTCTCCCGTGTGTTACCGCA-CGCGGTTGGCCAAAATCCGAGCCAAGGAC-GCAGGGAGCGT-CCCGACATGCGGTGGTGAA-CTCGATCC-ACTTT-CCT-AT-CGTCGGCC-GCT-CCTGTCC-GG-AA-GCTCTA--GATGACCC-AAAGTCCTCAAANNNNNN
ITS_ap   GTGAACCTGCGGAAGGATCATTGTCGAAACCTGTCAAAAA-CAG-AACGATCCGC-GAACAAA--CGATCACCACT-CGCGGTGGG-CTGGTTT-CTTAGCCGAT-CCCTT-GCCCGCCGG-ATCCGTGGTTT-CGCGTACCG-TCCCGATCGGGAGCTTT-ATCTC-GGTCTGGTCGTGCGCGTTGCTTCCGGATA-TCACCAAACCCCGGCACGAAAAGTGTCAAGGAACATGCAACCG--AACGGCCGGTATTCGCCTC-CCCGGAGACGGTGTGTGCGCGGATGCTGAGCTGCGATCTA--AAGTCTAAAACGACTCTCGGCAACGGATATCTCGGCTCTCGCATCGATGAAGAACGTAGCGAAATGCGATACTTGGTGTGAATTGCAGAATCCCGTGAACCATCGAGTCTTTGAACGCAAGTTGCGCCCCAAGCCTTCTGGCCGAGGGCACGTCTGCCTGGGTGTCACAAATCGTCGTCCCCC---ACTCA-TCCT--C------------TA------------AGG----ATT-C-GGGACGGAAGCTGGTCTCCCGTGTGTTACCGCA-CGCGGTTGGCCAAAATCCGAGCCAAGGAC-GCAGGGAGCGT-CCCGACATGCGGTGGTGAA-CTCGATCC-ACTTT-CCT-AT-CGTCGGCC-GCT-CCTGTCC-GG-AA-GCTCTA--GATGACCC-AAAGACCTCAAAGCGACC
ITS_as   GTGAACCTGCGGAAGGATCATTGTCGAAACCTGTCAAAAA-CAG-AACGACCCGC-GAACAAA--CGATCACCACT-CGCGGTGGG-CTGGTTT-CTTAGCCGAT-CCCTT-GCCCGCCGG-ATCCGTGGTTT-CGCGTGCCG-TCCCGATCGGGAGCTTT-ATCTC-GGTCTGGTCGTGCGCGTTGCTTCCGGATA-TCACCAAACCCCGGCACGAAAAGTGTCAAGGAACATGCAACCG--AACGGCCGGTATTCGCTTC-CCCGGAGACGGTGTGTGCGCGGATGCTGAGCTGCGATCTA--AAGTCTAAAACGACTCTCGGCAACGGATATCTCGGCTCTCGCATCGATGAAGAACGTAGCGAAATGCGATACTTGGTGTGAATTGCAGAATCCCGTGAACCATCGAGTCTTTGAACGCAAGTTGCGCCCCAAGCCTTCTGGCCGAGGGCACGTCTGCCTGGGTGTCACAAATCGTCGTCCCCC---ACTCA-TCCT--T------------TA------------AGG----ATT-C-GGGACGGAAGCTGGTCTCCCGTGTGTTACCGCA-CGCGGTTGGCCAAAATCCGAGCCAAGGAC-GCAGGGAGCGT-CCCGACATGCGGTGGTGAA-CTCGATCC-ACTTT-CCT-AT-CGTCGGCC-GCT-CCTGTCC-GG-AA-GCTCTA--GATGACCC-AAAGTCCTCAAAGCGACC
ITS_ax   GTGAACCTGCGGAAGGATCATTGTCGAAACCTGTCAAAAA-CAG-AACGACCCGC-GAACAAA--CGATCACCACT-TGCGGTGGG-CTGGTTT-CTTAGCCGAT-CCCTT-GCCCGCCGG-ATCCGTGGTTT-CGCGTACCG-TCCCGATCGGGAGCTTT-ATCTC-GGTCTGGTCGTGCGCGTTGCTTCCGGATA-TCACCAAACCCCGGCACAAAAAGTGTCAAGGAACATGCAACCG--AACGGCCGGTATTCGCCTC-CCCGGAGACGGTGTGTGCGCGGATGCTGAGCTGCGATCTA--AAGTCTAAAACGACTCTCGGCAACGGATATCTCGGCTCTCGCATCGATGAAGAACGTAGCGAAATGCGATACTTGGTGTGAATTGCAGAATCCCGTGAACCATCGAGTCTTTGAACGCAAGTTGCGCCCCAAGCCTTCGGGCCGAGGGCACGTCTGCCTGGGTGTCACAAATCGTCGTCCCCC---ACTCA-TCCT--T------------TA------------AGG----ATT-C-GGGACGGAAGCTGGTCTCCCGTGTGTTACCGCA-CGCGGTTGGCCAAAATCCGAGCCAAGGAC-GCAGGGAGCGT-CCCGACATGCGGTGGTGAA-CTCGATCC-ACTTT-CCT-AT-CGTCGGCC-GCT-CCTGTCC-GG-AA-GCTCTA--GATGACCC-AAAGTCCTCAAAGCGACC
ITS_bd   GTGAACCTGCGGAAGGATCATTGTCGAAACCTGTCAAAAA-CAG-AACGACCCGC-GAACAAA--CGATCACCACT-CGCGGTGGG-CTGGTTT-CTTAGCCGAT-CCCTT-GCCCGCCGG-ATCCGTGGTTT-CGCGTACCG-TCCCGATCGGGAGCTTT-ATCTC-GGTCTGGTCGTGCGCGTTGCTTCCGGATA-TCACCAAACCCCGGCACAAAAAGTGTCAAGGAACATGCAACCG--AACGGCCGGTATTCGCCTC-CCCGGAGACGGTGTGTGCGCGGATGCTGAGCTGCGATCTA--AAGTCTAAAACGACTCTCGGCAACGGATATCTCGGCTCTCGCATCGATGAAGAACGTAGCGAAATGCGATACTTGGTGTGAATTGCAGAATCCCGTGAACCATCGAGTCTTTGAACGCAAGTTGCGCCCCAAGCCTTCTGGCCGAGGGCACGTCTGCCTGGGTGTCACAAATCGTCGTCCCCC---ACTCA-TCCT--T------------TA------------AGG----ATT-C-GGGACGGAAGCTGGTCTCCCGTGTGTTACCGCA-CGCGGTTGGCCAAAATCCGAGCCAAGGAC-GCAGGGAGCGT-CCCGACATGCGGTGGTGAA-CTCTATCC-ACTTT-CCT-AT-CGTCGGCC-GCT-CCTGTCC-GG-AA-GCTCTA--GATGACCC-AAAGTCCTCAAAGCGACC
ITS_cs   GTGAACCTGCGGAAGGATCATTGTCGAAACCTGTCAAAAA-CAG-AACGACCCGC-GAACAAA--CGATCACCACT-CGCGGTGGG-CTGGTTT-CTTAGCCGAT-CCCTT-GCCCGCCGG-ATCCGTGGTTT-CGCGCACCG-TCCCGATCGGGAGCTTT-ATCTC-GGTCTGGTCGTGCGCGTTGCTTCCGGATA-TCACCAAACCCCGGCACGAAAAGTGTCAAGGAACATGCAACCG--AACGGCCGGTATTCGCCTC-CCCGGAGACGGTGTGTGCGCGGATGCTGAGCTGCGATCTA--AAGTCTAAAACGACTCTCGGCAACGGATATCTCGGCTCTCGCATCGATGAAGAACGTAGCGAAATGCGATACTTGGTGTGAATTGCAGAATCCCGTGAACCATCGAGTCTTTGAACGCAAGTTGCGCCCCAAGCCTTCTGGCCGAGGGCACGTCTGCCTGGGTGTCACAAATCGTCGTCCCCC---ACTCA-TCCT--C------------TA------------AGG----ATT-C-GGGACGGAAGCTGGTCTCCCGTGTGTTACCGCA-CGCGGTTGGCCAAAATCCGAGCCAAGGAC-GCAGGGAGCGT-CCCGACATGCGGTGGTGAA-CTCGATCC-ACTTT-CCT-AT-CGTCGGCC-GCT-CCTGTCT-GG-AA-GCTCTA--GATGACCC-AAAGTCCTCAATGCGACC
ITS_hh   GTGAACCTGCGGAAGGATCATTGTCGAAACCTGTCAAAAA-CAG-AACGACCCGC-GAACAAA--CGATCACCACT-CGCGGTGGG-CTGGTTT-CTTAGCCGAT-CCCTT-GCCCGCCGG-ATCCGTGGTTT-CGCGTACCG-TCCCGATCGGGAGCTTT-ATCTC-GGTCTGGTCGTGCGCGTTGCTTCCGGATA-TCACCAAACCCCGGCACAAAAAGTGTCAAGGAACATGCAACCG--AACGGCCGGTATTCGCCTC-CCCGGAGACGGTGTGTGCGCGGATGCTGAGCTGCGATCTA--AAGTCTAAAACGACTCTCGGCAACGGATATCTCGGCTCTCGCATCGATGAAGAACGTAGCGAAATGCGATACTTGGTGTGAATTGCAGAATCCCGTGAACCATCGAGTCTTTGAACGCAAGTTGCGCCCCAAGCCTTCGGGCCGAGGGCACGTCTGCCTGGGTGTCACAAATCGTCGTCCCCC---ACTCA-TCCT--C------------TA------------AGG----ATT-C-GGGACGGAAGCTGGTCTCCCGTGTGTTACCGCA-CGCGGTTGGCCAAAATCCGAGCCAAGGAC-GCAGGGAGCGT-CCCGACATGCGGTGGTGAA-CTCGATCC-ACTTT-CCT-AT-CGTCGGCC-GCT-CCTGTCC-GG-AA-GCTCTA--GATGACCC-AAAGTCCTCAAAGCGACC
ITS_ct   GTGAACCTGCGGAAGGATCATTGTCGAAACCTGTCAAAAA-CAG-AACGACCCGC-GAACAAA--CGATCACCACT-CGCGGTGGG-CTGGTTT-CTTAGCCGAT-CCCTT-GCCCGCCGG-ATCCGTGGTTT-CGCGTACCG-TCCCGATCGGGAGCTTT-ATCTC-GGGCTGGTCGTGCGCGTTGCTTCCGGATA-TCACCAAACCCCGGCACGAAAAGTGTCAAGGAACATGCAACCG--AACGGCCGGTATTCGCCTC-CCCGGAGACGGTGTGTGCGCGGATGCTGAGCTGCGATCTA--AAGTCTAAAACGACTCTCGGCAACGGATATCTCGGCTCTCGCATCGATGAAGAACGTAGCGAAATGCGATACTTGGTGTGAATTGCAGAATCCCGTGAACCATCGAGTCTTTGAACGCAAGTTGCGCCCCAAGCCTTCTGGCCGAGGGCACGTCTGCCTGGGTGTCACAAATCGTCGTCCCCC---ACTCA-TCCT--T------------TA------------AGG----ATT-C-GGGACGGAAGCTGGTCTCCCGTGTGTTACCGCA-CGCGGTTGGCCAAAATCCGAGCCAAGGAC-GCAGGGAGCGT-CCCGACATGCGGTGGTGAA-CTCGATCC-ACTTT-CCT-AT-CGTCGGCC-GCT-CCTGTCC-GG-AA-GCTCTA--GATGACCC-AAAGTCCTCAAAGCGACC
ITS_cu   NNNNNNNNNNNNNNNNNNNNTTGTCGAAACCTGTCAAAAA-CAG-AACGACCCGC-GAACAAA--CGATCACCACT-CGCGGTGGG-CTGGTTT-CTTAGCCGAT-CCCTT-GCCCGCCGG-ATCCGTGGTTT-CGCGTACCG-TCCCGATCGGGAGCTTT-ATCTC-GGTCTGGTCGTGCGCGTTGCTTCCGGATA-TCACCAAACCCCGGCACGAAAAGTGTCAAGGAACATGCAACCG--AACGGCCGGTATTCGCCTC-CCCGGAGACGGTGTGTGCGCGGATGCTGAGCTGCGATCTA--AAGTCTAAAACGACTCTCGGCAACGGATATCTCGGCTCTCGCATCGATGAAGAACGTAGCGAAATGCGATACTTGGTGTGAACTGCAGAATCCCGTGAACCATCGAGTCTTTGAACGCAAGTTGCGCCCCAAGCCTTCTGGCCGAGGGCACGTCTGCCTGGGTGTCACAAATCGTCGTCCCCC---ACTCA-TCCT--T------------TA------------AGG----ATT-C-GGGACGGAAGCTGGTCTCCCGTGTGTTACCGCA-CGCGGTTGGCCAAAATCCGAGCCAAGGAC-GCAGGGAGCGT-CCCGACAAGCGGTGGTGAA-CTCGATCC-ACTTT-CCT-AT-CGTCGGCC-GCT-CCTGTCC-GG-AA-GCTCTA--GATGACCC-AAAGTCCTCAAAGCGACC
ITS_cv   NNNNNNNNNNNNNNNNNNNATTGTCGAAACCTGTCAAAAA-CAG-AACGACCCGC-GAACAAA--CGATCACCACT-CGCGGTGGG-CTGGTTT-CTTAGCCGAT-CCCTT-GCCCGCCAG-ATCCGTGGTTT-TGTGTACCG-TCCCGATCGGGAGCTTT-ATCTC-GGTCTGGTCGTGCGCATTGCTTCTGGATA-TCACCAAACTCCGGCACAAAAAGTGTCAAGGAACATGCAACCG--AACGGCCGGTATTCGCCTC-CCCGGAGATGGTGTGTACGCGGATGTTGAGCTGCGATCTA--AAGTCTAAAACGACTCTCGGCAACGGATATCTCGGCTCTCGCATCGATGAAGAACGTAGCGAAATGCGATACTTGGTGTGAATTGCAGAATCCCGTGAACCATCGAGTCTTTGAACGCAAGTTGCGCCCCAAGCCTTCTAGCCGAGGGCACGTCTGCCTGGGTGTCACAAATCGTCGTCCCCC---ACTCA-TCCT--T------------TA------------AGG----ATT-C-GGGACGGAAGCTGGTCTCCCGTGTGTTACCGCA-CGCGGTTGGCCCAAATCCGAACCAAGGAC-GCAGGGAGCGT-CCCGACAAGCGGTGGTGAA-CTCGATCC-ACTTT-CCT-AT-CGTCGGCC-TCT-CCTGTCC-GG-AA-GCTCTA--GATGACCC-AAAGTCCTCAAAGCGACC
ITS_cx   GTGAACCTGCGGAAGGATCATTGTCGAAACCTGTCAAAAA-CAG-AACAACCCGC-GAACAAA--CGATCACCACT-CGCGGTGGG-CTGGTTT-CTTAGCCGAT-CCCTT-GCCCGCCGG-ATCCGTGGTTT-CGCGTACCG-TCCCGATCGGGAGCTTT-ATCTC-GGTCTGGTCGTGCGCGTTGCTTCCGGATA-TCACCAAACCCCGGCACGAAAAGTGTCAAGGAACATGCAACCG--AACGGCCGGTATTCGCCTC-CCCGGAGACGGTGTGTGCGCGGATGCTGAGCTGCGATCTA--AAGTCTAAAACGACTCTCGGCAACGGATATCTCGGCTCTCGCATCGATGAAGAACGTAGCGAAATGCGATACTTGGTGTGAATTGCAGAATCCCGTGAACCATCGAGTCTTTGAACGCAAGTTGCGCCCCAAGCCTTCTGGCCGAGGGCACGTCTGCCTGGGTGTCACAAATCGTCGTCCCCC---ACTCA-TCCT--T------------TA------------AGG----ATT-C-GGGACGGAAGCTGGTCTCCCGTGTGTTACCGCA-CGCGGTTGGCCAAAATCCGAGCCAAGGAC-GCAGGGAGCGT-CCCGACATGCGGTGGTGAA-CTCTATCC-ACTTT-CCT-AT-CGTCGGCC-GCT-CCTGTCC-GG-AA-GCTCTA--GATGACCC-AAAGTCCTCAAANNNNNN
ITS_cz   GTGAACCTGCGGAAGGATCATTGTCGAAACCTGTCAAAAA-CAG-AACGACCCGC-GAACAAA--CGATCACCACT-CGCGGTGGG-CTGGTTT-CTTAGCCGAT-CCCTT-GCCCGCCGG-ATCCGTGGTTT-CGCGTACCG-TCCCGATCGGGAGCTTT-ATCTC-GGTCTGGTCGTGCGCGTTGCTTCCGGATA-TCACCAAACCCCGGCACGAAAAGTGTCAAGGAACATGCAACCG--AACGGCCGGTATTCGCCTC-CCCGGAGACGGTGTGTGCGCGGATGCTGAGCTGCGATCTA--AAGTCTAAAACGACTCTCGGCAACGGATATCTCGGCTCTCGCATCGATGAAGAACGTAGCGAAATGCGATACTTGGTGTGAATTGCAGAATCCCGTGAACCATCGAGTCTTTGGACGCAAGTTGCGCCCCAAGCCTTCTGGCCGAGGGCACGTCTGCCTGGGTGTCACAAATCGTCGTCCCCC---ACTCA-TCCT--T------------TA------------AGG----ATT-C-GGGACGGAAGCTGGTCTCCCGTGTGTTACCGCA-CGCGGTTGGCCAAAATCCGAGCCAAGGAC-GCAGGGAGCGT-CCCGACATGCGGTGGTGAA-CTCGATCC-ACTTT-CCT-AT-CGTCGGCC-GCT-CCTGTCC-GG-AA-GCTCTA--GATGACCC-AAAGTCCTCAAAGCGACC
ITS_dh   GTGAACCTGCGGAAGGATCATTGTCGAAACCTGTCAAAAA-CAG-AACGACCCGC-GAACAAA--CGATCACCACT-CGCGGTGGG-CTGGTTT-CTTAGCCGAT-CCCTT-GCCCGCCGG-ATCCGTGGTTT-CGCGTACCG-TCCCGATCGGGAGCTTA-ATCTC-GGTCTGGTCGTGCGCGTTGCTTCCGGATA-TCACCAAACCCCGGCACAAAAAGTGTCAAGGAACATGCAACCG--AACGGCCGGTATTCGCCTC-CCCGGAGACGGTGTGTGCGCGGATGCTGAGCTGCGATCTA--AAGTCTAAAACGACTCTCGGCAACGGATATCTCGGCTCTCGCATCGATGAAGAACGTAGCGAAATGCGATACTTGGTGTGAATTGCAGAATCCCGTGAACCATCGAGTCTTTGAACGCAAGTTGCGCCCCAAGCCTTCTGGCCGAGGGCACGTCTGCCTGGGTGTCACAAATCGTCGTCCCCC---ACTCA-TCCT--T------------TA------------AGG----ATT-C-GGGACGGAAGCTGGTCTCCCGTGTGTTACCGCA-CGCGGTTGGCCAAAATCCGAGCCAAGGAC-GCAGGGAGCGT-CCCGACATGCGGTGGTGAA-CTCGATCC-ACTTT-CCT-AT-CGTCGGCC-GCT-CCTGTCT-GG-AA-GCTCTA--GATGACCC-AAAGTCCTCAAAGCGACC
ITS_dm   GTGAACCTGCGGAAGGATCATTGTCGAAACCTGTCAAAAA-CAG-AACGACCCGC-GAACAAA--CGATCACCACT-CGCGGTGGG-CTGGTTT-CTTAGCCAAT-CCCTT-GCCCGCCGG-ATCCGTGGTTT-CGCGTACCG-TCCCGATCGGGAGCTTA-ATCTC-TGTCTGGTCGTGCGCGTTGCTTCCGGATA-TCACCAAACCCCGGCACAAAAAGTGTCAAGGAACATGCAACCG--AACGGCCGGTATTCGCCTC-CCCGGAGACGGTGTGTGCGCGGATGCCGAGCTGCGATCTA--AAGTCTAAAACGACTCTCGGCAACGGATATCTCGGCTCTCGCATCGATGAAGAACGTAGCGAAATGCGATACTTGGTGTGAATTGCAGAATCCCGTGAACCATCGAGTCTTTGAACGCAAGTTGCGCCCCAAGCCTTCTGGCCGAGGGCACGTCTGCCTGGGTGTCACAAATCGTCGTCCCCC---ACTCA-TCCT--T------------TA------------AGG----ATT-C-GGGACGGAAGCTGGTCTCCCGTGTGTTACCGCA-CGCGGTTGGCCAAAATCCGAGCCAAGGAC-GCAGGGAGCGT-CCCGACATGCGGTGGTGAA-CTCGATCC-GCTTT-CCT-AT-CGTCGGCC-GCT-CCTGTCC-GG-AA-GCTCTA--GATGACCC-AAAGTCCTCAAAGCNNNN
ITS_dp   GTGAACCTGCGGAAGGATCATTGTCGAAACCTGTCAAAAA-CAG-AACGACCCGC-GAACAAA--CGATCACCACT-CGCGGTGGG-CTGGTTT-CTTAGCCGAT-CCCTT-GCCCGCCGG-ATCCGTGGTTT-CGCGTACCG-TCCCGATCGGGAGCTTA-ATCTC-TGTCTGGTCGTGCGCGTTGCTTCCGGATA-TCACCAAACCCCGGCACAAAAAGTGTCAAGGAACATGCAACCG--AACGGCCGGTATTCGCCTC-CCCGGAGACGGTGCGTGCGCGGATGCTGAGCTGCGATCTA--AAGTCTAAAACGACTCTCGGCAACGGATATCTCGGCTCTCGCATCGATGAAGAACGTAGCGAAATGCGATACTTGGTGTGAATTGCAGAATCCCGTGAACCATCGAGTCTTTGAACGCAAGTTGCGCCCCAAGCCTTCTGGCCGAGGGCACGTCTGCCTGGGTGTCACAAATCGTCGTCCCCC---ACTCA-TCCT--T------------TA------------AGG----ATT-C-GGGACGGAAGCTGGTCTCCCGTGTGTTACCGTA-CGCGGTTGGCCAAAATCCGAGCCAAGGAC-GCAGGGAGCGT-CCCGACATGCGGTGGTGAA-CTCGATCC-ACTTT-CCT-AT-CGTCGGCC-GCT-CCTGTCC-GG-AA-GCTCTA--GATGACCC-AAAGTCCTCAAAGCGACC
ITS_dt   NNNNNNNNNNNNNNNNATCATTGTCGAAACCTGTCAAAAA-CAG-AACGACCCGC-GAACAAA--CGATCACCACT-CGCGGTGGG-CTGGTTT-CTTAGCCGAT-CCCTT-GCCCGCCGG-ATCCGTGGTTT-CGCGTACCG-TCCCGATCGGGAGCTTT-ATCTC-GGTCTGGTCGTGCGCGTTGCTTCCGGATA-TCACCAAACCCCAGCACGAAAAGTGTCAAGGAACATGCAACCG--AACGGCCGGTATTCGCCTC-CCCGGAGACGGTGTGTGCGCGGATGCTGAGCTGCGATCTA--AAGTCTAAAACGACTCTCGGCAACGGATATCTCGGCTCTCGCATCGATGAAGAACGTAGCGAAATGCGATACTTGGTGTGAATTGCAGAATCCCGTGAACCATCGAGTCTTTGAACGCAAGTTGCGCCCCAAGCCTTCTGGCCGAGGGCACGTCTGCCTGGGTGTCACAAATCGTCGTCCCCC---ACTCA-TCCT--T------------TA------------AGG----ATT-C-GGGACGGAAGCTGGTCTCCCGTGTGTTACCGCA-CGCGGTTGGCCAAAATCCGAGCCAAGGAC-GCAGGGAGCGT-CCCGACATGCGGTGGTGAA-CTCGATCC-ACTCT-CCT-AT-CGTCGGCC-GCT-CCTGTCC-GG-AA-GCTCTA--GATGACCC-AAAGTCCTCAATGCGACC
ITS_ei   GTGAACCTGCGGAAGGATCATTGTCGAAACCTGTCAAAAA-CAG-AACGACCCGC-GAACAAA--CGATCACCACT-CGCGGTGGG-CTGGTTT-CTTAGCCGAT-CCCTT-GCCCGCCGG-ATCCGTGGTTT-CGCGTGCCG-TCCCGATCGGGAGCTTT-ATCTC-GGTCTGGTCGTGCGCGTTGCTTCCGGATA-TCACCAAACCCCGGCACGAAAAGTGTCAAGGAACATGCAACCG--AACGGCCGGTATTCGCCTC-CCCGGAGACGGTGTGTGCGCGGATGCTGAGCTGCGATCTA--AAGTCTAAAACGACTCTCGGCAACGGATATCTCGGCTCTCGCATCGATGAAGAACGTAGCGAAATGCGATACTTGGTGTGAATTGCAGAATCCCGTGAACCATCGAGTCTTTGAACGCAAGTTGCGCCCCAAGCCTTCTGGCCGAGGGCACGTCTGCCTGGGTGTCACAAATCGTCGTCCCCC---ACTCA-TCCT--T------------TA------------AGG----ATT-C-GGGACGGAAGCTGGTCTCCCGTGTGTTACCGCA-CGCGGTTGGCCAAAATCCGAGCCAAGGAC-GCAGGGAGCGT-CCCGACATGCGGTGGTGAA-CTCGATCC-ACTTT-CCT-AT-CGTCGGCC-GCT-CCTGTCC-GG-AA-GCTCTA--GATGACCC-AAAGTCCTCAAAGCGACC
ITS_fh   GTGAACCTGCGGAAGGATCATTGTCGAAACCTGTCAAAAA-CAG-AACGACCCGC-GAACAAA--CGATCACCACT-CGCGGTGGG-CTGGTTT-CTTAGCCGAT-CCCTT-GCCCGCCGG-ATCCGTGGTTT-CGCGTACCG-TCCCGATCGGGAGCTTT-ATCTC-GGTCTGGTCGTGCGCGTTGCTTCCGGATA-TCACCAAACCCCGGCACGAAAAGTGTCAAGGAACATGCAACCG--AACGGCCGGTATTCGCCTC-CCCGGAGACGGTGTGTGCGCGGATGCCGAGCTGCGATCTA--AAGTCTAAAACGACTCTCGGCAACGGATATCTCGGCTCTCGCATCGATGAAGAACGTAGCGAAATGCGATACTTGGTGTGAATTGCAGAATCCCGTGAACCATCGAGTCTTTGAACGCAAGTTGCGCCCCAAGCCTTCTGGCCGAGGGCACGTCTGCCTGGGTGTCACAAATCGTCGTCCCCC---ACTCA-TCCT--T------------TA------------AGG----ATT-C-GGGACGGAAGCTGGTCTCCCGTGTGTTACCGCA-CGCGGTTGGCCAAAATCCGAGCCAAGGAC-GCAGGGAGCGT-CCCGACATGCGGTGGTGAA-CTCGATCC-ACTTT-CCT-AG-CGTCGGCC-GCT-CCTGTCC-GG-AA-GCTCTA--GATGACCC-AAAGTCCTCAAANNNNNN
ITS_ft   GTGAACCTGCGGAAGGATCATTGTCGAAACCTGTCAAAAA-CAG-AACGACCCGC-GAACAAA--CGATCACCACT-CGCGGTGGG-CTGGTTT-CTTAGCCGAT-CCCTT-GCCCGCCGG-ATCCGTGGTTT-CGCGTGCCG-TCCCGATCGGGAGCTTT-ATCTC-GGTCTGGTCGTGCGCGTTGCTTCCGGATA-TCACCAAACCCCGGCACGAAAAGTGTCAAGGAACATGCAACCG--AACGGCCGGTATTCGCCTC-CCCGGAGACGGTGTGTGCGCGGATGCTGAGCTGCGATCTA--AAGTCTAAAACGACTCTCGGCAACGGATATCTCGGCTCTCGCATCGATGAAGAACGTAGCGAAATGCGATACTTGGTGTGAATTGCAGAATCCCGTGAACCATCGAGTCTTTGAACGCAAGTTGCGCCCCAAGCCTTCTGGTCGAGGGCACGTCTGCCTGGGTGTCACAAATCGTCGTCCCCC---ACTCA-TCCT--T------------TA------------AGG----ATT-C-GGGACGGAAGCTGGTCTCCCGTGTGTTACCGCA-CGCGGTTGGCCAAAATCCGAGCCAAGGAC-GCAGGGAGCGT-CCCGACATGCGGTGGTGAA-CTCGATCC-ACTTT-CCT-AG-CGTCGGCC-GCT-CCTGTCC-GG-AA-GCTCTA--GATGACCC-AAAGTCCTCAAAGCNNNN
ITS_fz   GTGAACCTGCGGAAGGATCATTGTCGAAACCTGTCAAAAA-CAG-AACGACCCGC-GAACAAA--CGATCACCACT-CGCGGTGGG-CTGGTTT-CTTAGCCGAT-CCCTT-GCCCGCCGG-ATCCGTGGTTT-CGCGTACCG-TCCCGATCGGGAGCTTT-ATCTC-GGTCTGGTCGTGCGCGTTGCTTCCGGATA-TCACCAAGCCCCGGCACGAAAAGTGTCAAGGAACATGCAACCG--AACGGCCGGTATTCGCCTC-CCCGGAGACGGTGTGTGCGCGGATGCTGAGCTGCGATCTA--AAGTCTAAAACGACTCTCGGCAACGGATATCTCGGCTCTCGCATCGATGAAGAACGTAGCGAAATGCGATACTTGGTGTGAATTGCAGAATCCCGTGAACCATCGAGTCTTTGAACGCAAGTTGCGCCCCAAGCCTTCTGGCCGAGGGCACGTCTGCCTGGGTGTCACAAATCGTCGTCCCCC---ACTCA-TCCT--C------------TA------------AGG----ATT-C-GGGACGGAAGCTGGTCTCCCGTGTGTTACCGCA-CGCGGTTGGCCAAAATCCGAGCCAAGGAC-GCAGGGAGCGT-CCCGACATGCGGTGGTGAA-CTCGATCC-ACTTT-CCT-AT-CGTCGGCC-GCT-CCTGTCC-GG-AA-GCTCTA--GATGACCC-AAAGTCCTCAAAGCGACC
ITS_gd   GTGAACCTGCGGAAGGATCATTGTCGAAACCTGTCAAAAA-CAG-AACGACCCGC-GAACAAA--CGATCACCACT-CGCGGTGGG-CTGGTTT-CTTAGCCGAT-CCCTT-GCCCGCCGG-ATCCGTGGTTT-CGCGTACCG-TCCCGATCGGGAGCTTT-ATCTC-GGTCTGGTCGTGCGCGTTGCTTCCGGATA-TCACCAAACCCCGGCACGAAAAGTGTCAAGGAACATGCAACCG--AACGGCCGGTATTCGCCTC-CCCGGAGACGGTGTGTGCGCGGATGCTGAGCTGCGATCTA--AAGTCTAAAACGACTCTCGGCAACGGATATCTCGGCTCTCGCATCGATGAAGAACGTAGCGAAATGCGATACTTGGTGTGAATTGCAGAATCCCGTGAACCATCGAGTCTTTGAACGCAAGTTGCGCCCCAAGCCTTCGGGCCGAGGGCACGTCTGCCTGGGTGTCACAAATCGTCGTCCCCC---ACCCA-TCCT--T------------TA------------AGG----ATT-C-GGGACGGAAGCTGGTCTCCCGTGTGTTACCGCA-CGCGGTTGGCCAAAATCCGAGCCAAGGAC-GCAGGGAGCGT-CCCGACATGCGGTGGTGAA-CTCGATCC-ACTTC-CCT-AT-CGTCGGCC-GCT-CCTGTCC-GG-AA-GCTCTA--GATGACCC-AAAGTCCTCAAAGCGACC
ITS_gg   GTGAACCTGCGGAAGGATCATTGTCGAAACCTGTCAAAAA-CAG-AACGACCCGC-GAACAAA--CGATCACCACT-CGCGGTGGG-CTGGTTT-CTTAGCCGAT-CCCTT-GCCCGCCGG-ATCCGTGGTTT-CGCGTACCG-TCCCGATCGGGAGCTTT-ATCTC-GGTCTGGTCGTGCGCGTTGCTTCCGGATA-TCACCAAACCCCGGCACGAAAAGTGTCAAGGAACATGCAACCG--AACGGCCGGTATTCGCCTC-CCCGGAGACGGTGTGTGCGCGGATGCTGAGCTGCGATCTA--AAGTCTAAAACGACTCTCGGCAACGGATATCTCGGCTCTCGCATCGATGAAGAACGTAGCGAAATGCGATACTTGGTGTGAATTGCAGAATCCCGTGAACCATCGAGTCTTTGAACGCAAGTTGCGCCCCAAGCCTTCTGGCCGGGGGCACGTCTGCCTGGGTGTCACAAATCGTCGTCCCCC---ACTCA-TCCG--T------------TA------------AGG----ATT-C-GGGACGGAAGCTGGTCTCCCGTGTGTTACCGCA-CGCGGTTGGCCAAAATCCGAGCCAAGGAC-GCAGGGAGCGT-CCCGACATGCGGTGGTGAA-CTCGATCC-ACTTT-CCT-AT-CGTCGGCC-GCT-CCTGTCC-GG-AA-GCTCTA--GATGACCC-AAAGTCCTCAAANNNNNN
ITS_gq   GTGAACCTGCGGAAGGATCATTGTCGAAACCTGTCAAAAA-CAG-AACGACCCGC-GAACAAA--CGATCACCACT-CGCGGTGGG-CTGGTTT-CTTAGCCGAT-CCCTT-GCCCGCCGG-ATCCGTGGTTT-CGCGTACCG-TCCCGATCGGGAGCTCT-ATCTC-GGTCTGGTCGTGCGCGTTGCTTCCGGATA-TCACCAAACCCCGGCACGAAAAGTGTCAAGGAACAAGCAACCG--AACGGCCGGTATTCGCCTC-CCCGGAGACGGTGTGTGCGCGGATGCTGAGCTGCGATCTA--AAGTCTAAAACGACTCTCGGCAACGGATATCTCGGCTCTCGCATCGATGAAGAACGTAGCGAAATGCGATACTTGGTGTGAATTGCAGAATCCCGTGAACCATCGAGTCTTTGAACGCAAGTTGCGCCCCAAGCCTTCTGGCCGAGGGCACGTCTGCCTGGGTGTCACAAATCGTCGTCCCCC---ACTCA-TCCT--T------------TA------------AGG----ATT-C-GGGACGGAAGCTGGTCTCCCGTGTGTTACCGCA-CGCGGTTGGCCAAAATCCGAGCCAAGGAC-GCAGGGAGCGT-CCCGACATGCGGTGGTGAA-CTCGATCC-ACTTT-CCT-AT-CGTCGGCC-GCT-CCTGTCC-GG-AA-GCTCTA--GATGACCC-AAAGTCCTCAAAGCGACC
ITS_gr   GTGAACCTGCGGAAGGATCATTGTCGAAACCTGTCAAAAA-CAG-AACGACCCGC-GAACAAA--CGATCACCACT-CGCGGTGGG-CTGGTTT-CTTAGCCGAT-CCCTT-GCCCGCCGG-ATCCGTGGTTT-CGCGTACCG-TCCCGATCGGGAGCTTT-ATCTC-GGTCTGGTCGTGCGCGTTGCTTCCGGATA-TCACCAAACCCCGGCACGAAAAGTGTCAAGGAACATGCAACCG--AACGGCCGGTATTCGCCTC-CCCGGAGACGGTGTGTGCGCGGATGCTGAGCTGCGATCTA--AAGTCTAAAACGACTCTCGGCAACGGATATCTCGGCTCTCGCATCGATGAAGAACGTAGCGAAATGCGATACTTGGTGTGAATTGCAGAATCCCGTGAACCATCGAGTCTTTGAACGCAAGTTGCGCCCCAAGCCTTCTGGCCGAGGGCACGTCTGCCTGGGTGTCACAAATCGTCGTCCCCC---ACTCA-TCCT--T------------TA------------AGG----ATT-C-GGGACGGAAGCTGGTCTCCCGTGTGTTACCGCA-CGCGGTTGGCCAAAATCCGAGCCAAGGAC-GCAGGGGGCGT-CCCGACATGCGGTGGTGAA-CTCGATCC-ACTTT-CCT-AT-CGTCGGCC-GCT-CCTGTCC-GG-AA-GCTCTA--GATGACCC-AAAGTCCTCAAAGCGACC
ITS_gu   GTGAACCTGCGGAAGGATCATTGTCGAAACCTGTCAAAAA-CAG-AACGACCCGC-GAACAAA--CGATCACCACT-CGCGGTGGG-CTGGTTT-CTTAGCCGAT-CCCTT-GCCCGCCGG-ATCCGTGGTTT-CGCGTACCG-TCCCGATCGGGAGCTTT-ATCTC-GGTCTGGTCGTGCGCGTTGCTTCCGGATA-TCACCAAACCCCGGCACGAAAAGTGTCAAGGAACATGCAACCG--AACGGCCGGTATTCGCCTC-CCCGGAGACGGTGTGTGCGCGGATGCTGAGCTGCGATCTA--AAGTCTAAAACGACTCTCGGCAACGGATATCTCGGCTCTCGCATCGATGAAGAACGTAGCGAAATGCGATACTTGGTGTGAATTGCAGAATCCCGTGAACCATCGAGTCTTTGAACGCAAGTTGCGCCCCAAGCCTTCTGGCCGAGGGCACGTCTGCCTGGGTGTCACAAATCGTCGTCCCCC---ACTCA-TCCT--T------------TA------------AGG----ATT-C-GGGACGGAAGCTGGTCTCCCGTGTGTTACCGCA-CGCGGTTGGCCAAAATCCGAGCCAAGGAC-GCAGGGAGCGT-CCCGACATGCGGTGGTGAA-CTCGATCC-ACTTT-CCT-AT-CGTCGGCC-GCT-CCTGTCT-GG-AA-GCTCTA--GATGACCC-AAAGTCCTCAATGCNNNN
ITS_gv   GTGAACCTGCGGAAGGATCATTGTCGAAACCTGTCAAAAA-CAG-AACGACCCGC-GAACAAA--CGATCACCACT-CGCGGTGGG-CTGGTTT-CTTAGCCGAT-CCCTT-GCCCGCCGG-ATCCGTGGTTT-CGCGTACCG-TCCCGATCGGGAGCTTT-ATCTC-GGTCTGGTCGTGCGCGTTGCTTCCGGATA-TCACCAACCCCCGGCACGAAAAGTGTCAAGGAACATGCAACCG--AACGGCCGGTATTCGCCTC-CCCGGAGACGGTGTGTGCGCGGATGCTGAGCTGCGATCTA--AAGTCTAAAACGACTCTCGGCAACGGATATCTCGGCTCTCGCATCGATGAAGAACGTAGCGAAATGCGATACTTGGTGTGAATTGCAGAATCCCGTGAACCATCGAGTCTTTGAACGCAAGTTGCGCCCCAAGCCTTCTGGCCGAGGGCACGTCTGCCTGGGTGTCACAAATCGTCGTCCCCC---ACTCA-TCCT--T------------TA------------AGG----ATT-C-GGGACGGAAGCTGGTCTCCCGTGTGTTACCGCA-CGCGGTTGGCCAAAATCCGAGCCAAGGAC-GCAGGGAGCGT-CCCGACATGCGGTGGTGAA-CTCGATCC-ACTTT-CCT-AT-CGTCGGCC-GCT-CCTGTCC-GG-AA-GCTCTA--GATGACCC-AAAGTCCTCAAAGCNNNN
ES027_ow NNNNNNNTGCGGAAGGATCATTGTCGAA-CCTGTCAAAAA-CAG-AACGACCCGC-GAACAAA--CGATCACCACT-CGCGGTGGG-CTGGTTT-CTTAGCCGAT-CCCTT-GCCCGCCGG-ATCCGTGGTTT-CGCGTACCG-TCCCGATCGGGAGCTTT-ATCTC-GGTCTGGTCGTGCGCGTTGCTTCCGGATA-TCACCAAACCCCGGCACGAAAAGTGTCAAGGAACAAGCAACCG--AACGGCCGGTATTCGCCTC-CCCGGAGACGGTGTGTGCGCGGATGCTGAGCTGCGATCTA--AAGTCTAAAACGACTCTCGGCAACGGATATCTCGGCTCTCGCATCGATGAAGAACGTAGCGAAATGCGATACTTGGTGTGAATTGCAGAATCCCGTGAACCATCGAGTCTTTGAACGCAAGTTGCGCCCCAAGCCTTCTGGCCGAGGGCACGTCTGCCTGGGTGTCACAAATCGTCGTCCCCC---ACTCA-TCCT--T------------TA------------AGG----ATT-C-GGGACGGAAGCTGGTCTCCCGTGTGTTACCGCA-CGCGGTTGGCCAAAATCCGAGCCAAGGAC-GCAGGGAGCGT-CCCGACATGCGGTGGTGAA-CTCGATCC-ACTTT-CCT-AT-CGTCGGCC-GCT-CCTGTCC-GG-AA-GCTCTA--GATGACCC-AAAGTCCTCAAAGCGACC
ES033_ny GTGAACCTGCGGAAGGATCATTGTCGAAACCTGTCAAAAA-CAG-AACGACCCGC-GAACAAA--CGATCACCACT-CGCGGTGGG-CTGGTTT-CTTAGCCGAT-CCCTT-GCCCGCCGG-ATCCGTGGTTT-CGCGTACCG-TCCCGATCGGGAGCTTA-ATCTC-KGTCTGGTCGTGCGCGTTGCTTCCGGATA-TCACCAAACCCCGGCACAAAAAGTGTCAAGGAACATGCAACCG--AACGGCCGGTATTCGCCTC-CCCGGAGACGGTGTGTGCGCGGATGCTGAGCTGCGATCTA--AAGTCTAAAACGACTCTCGGCAACGGATATCTCGGCTCTCGCATCGATGAAGAACGTAGCGAAATGCGATACTTGGTGTGAATTGCAGAATCCCGTGAACCATCGAGTCTTTGAACGCAAGTTGCGCCCCAAGCCTTCTGGCCGAGGGCACGTCTGCCTGGGTGTCACAAATCGTCGTCCCCC---ACTCA-TCCT--T------------TA------------AGG----ATT-C-GGGACGGAAGCTGGTCTCCCGTGTGTTACCGCA-CGCGGTTGGCCAAAATCCGAGCCAAGGAC-GCAGGGAGCGT-CCCGACATGCGGTGGTGAA-CTCGATCC-ACTTT-CCT-AT-CGTCGGCC-GCT-CCTGTCC-GG-AA-GCTCTA--GATGACCC-AAAGTCCTCAAAGCGACC
ES075_hg GTGAACCTGCGGAAGGATCATTGTCGAAACCTGTCAAAAA-CAG-AACGACCCGC-GAACAAA--CGATCACCACT-CGCGGTGGG-CTGGTTT-CTTAGCCGAT-CCCTT-GCCCGCCGG-ATCCGTGGTTT-CGCGTACCG-ACCCGATCGGGAGCTTT-ATCTC-GGTCTGGTCGTGCGCGTTGCTTCCGGATA-TCACCAAACCCCGGCACAAAAAGTGTCAAGGAACATGCAACCG--AACGGCCGGTATTCGCCTC-CCCGGAGACGGTGTGTGCGCGGATGCTGAGCTGCGATCTA--AAGTCTAAAACGACTCTCGGCAACGGATATCTCGGCTCTCGCATCGATGAAGAACGTAGCGAAATGCGATACTTGGTGTGAATTGCAGAATCCCGTGAACCATCGAGTCTTTGAACGCAAGTTGCGCCCCAAGCCTTCGGGCCGAGGGCACGTCTGCCTGGGTGTCACAAATCGTCGTCCCCC---ACTCA-TCCT--TT-----------TA------------AGG----ATT-C-GGGACGGAAGCTGGTCTCCCGTGTGTTACCGCA-CGCGGTTGGCCAAAATCCGAGCCAAGGAC-GCAGGGAGCGT-CCCGACATGCGGTGGTGAA-CTCGATCC-ACTTT-CCT-AT-CGTCGGCC-GCT-CCTGTCC-GG-AA-GCTCTA--GATGACCC-AAAGTCCTCAAAGCGACC
ES079_oz NNNNNNCTGCGGAAGGATCATTGTCGAAACCTGTCAAAAA-CAG-AACGACCCGC-GAACAAA--CGATCACCACT-CGCGGTGGG-CTGGTTT-CTTAGCCGAT-CCCTT-GCCCGCCGG-ATCCGTGGTTT-CGCGCACCA-TCCCGACCGGGAGCTTT-CTCTC-GGTCTGGTCGTGCGCGTTGCTTCCGGATA-TCACCAAACCCCGGCACGAAAAGTGTCAAGGAACATGCAACCG--AACGGCCGGTATTCGCCTC-CCCGGAGACGGTGTGTGCGCGGATGCTGAGCTGCGATCTA--AAGTCTAAAACGACTCTCGGCAACGGATATCTCGGCTCTCGCATCGATGAAGAACGTAGCGAAATGCGATACTTGGTGTGAATTGCAGAATCCCGTGAACCATCGAGTCTTTGAACGCAAGTTGCGCCCCAAGCCTTCTGGCCGAGGGCACGTCTGCCTGGGTGTCACAAATCGTCGTCCCCC---ACTCA-TCCTC-T------------TA------------AGG----ATT-C-GGGACGGAAGCTGGTCTCCCGTGTGTTACCGCA-CGCGGTTGGCCAAAATCCGAGCCAAGGAC-GCAGGGAGCGT-CCCGACATGCGGTGGTGAA-CTCGATCC-ACTTT-CCT-AT-CGTCGGCC-GCT-CCTGTCC-GG-AA-GCTCTA--NATGACCC-AAAATCCTCNAAGCGACC
0440_ef  NNNNNNNNNNNNNNNNNNNATTGTCGAAACCTGTCAAAAA-CAG-AACGACCCGC-GAACAAA--CGATCACCACT-CGCGGTGGG-CTGGTTT-CTTAGCCGAT-CCCTT-GCCCGCCGG-ATCCGTGGTTT-CGCGTACCG-TCCCGATCGGGAGCTTA-ATCTC-KGTCTGGTCGTGCGCGTTGCTTCCGGATA-TCACCAAACCCCGGCACAAAAAGTGTCAAGGAACATGCAACCG--AACGGCCGGTATTCGCCTC-CCCGGAGACGGTGTGTGCGCGGATGCTGAGCTGCGATCTA--AAGTCTAAAACGACTCTCGGCAACGGATATCTCGGCTCTCGCATCGATGAAGAACGTAGCGAAATGCGATACTTGGTGTGAATTGCAGAATCCCGTGAACCATCGAGTCTTTGAACGCAAGTTGCGCCCCAAGCCTTCTGGCCGAGGGCACGTCTGCCTGGGTGTCACAAATCGTCGTCCCCC---ACTCA-TCCT--T------------TA------------AGG----ATT-C-GGGACGGAAGCTGGTCTCCCGTGTGTTACCGCA-CGCGGTTGGCCAAAATCCGAGCCAAGGAC-GCAGGGAGCGT-CCCGACATGCGGTGGTGAA-CTCGATCC-ACTTT-CCT-AT-CGTCGGCC-GCT-CCTGTCC-GG-AA-GCTCTA--GATGACCC-AAAGTCCTCAAAGCGACC
1842_pm  NNNNNNNNNNNNNNNNNNNNNNNTCGAAACCTGTCAAAAA-CAG-AACGACCCGC-GAACAAA--CGATCACCACT-CGCGGTGGG-CTGGTTT-CTTAGCCGAT-CCCTT-GCCCGCCGG-ATCCGTGGTTT-CGCGTACCG-TCCCGATCGGGAGCTTT-ATCTC-GGTCTGGTCGTGCGCGTTGCTTCCGGATA-TCACCAAACCCCGGCACGAAAAGTGTCAAGGAACAAGCAACCG--AACGGCCGGTATTCGCCTC-CCCGGAGACGGTGTGTGCGCGGATGCTGAGCTGCGATCTA--AAGTCTAAAACGACTCTCGGCAACGGATATCTCGGCTCTCGCATCGATGAAGAACGTAGCGAAATGCGATACTTGGTGTGAATTGCAGAATCCCGTGAACCATCGAGTCTTTGAACGCAAGTTGCGCCCCAAGCCTTCTGGCCGAGGGCACGTCTGCCTGGGTGTCACAAATCGTCGTCCCCC---ACTCA-TCCT--T------------TA------------AGG----ATT-C-GGGACGGAAGCTGGTCTCCCGTGTGTTACCGCA-CGCGGTTGGCCAAAATCCAAGCCAAGGAC-CCAGGAACCGT-CCCAACTTGCGGTGGTAAA-TTCAATCC-ATTTT-CTT-AT-CTTCGGCC-GTT-CTTGNNN-NN-NN-NNNNNN--NNNNNNNN-NNNNNNNNNNNNNNNNNN
1862_pq  NNNNNNNNNNNNNNNNNNNNNNNNNNNNNNNNNNNNNNNN-CAG-AACGACCCGC-GAACAAA--CGATCACCACT-CGCGGTGGG-CTGGTTT-CTTAGCCGAT-CCCTT-GCCCGCCGG-ATCCGTGGTTT-CGCGTACCG-TCCCGATCGGGAGCTTT-ATCTC-GGTCTGGTCGTGCGCGTTGCTTCCGGATA-TCACCAAACCCCGGCACGAAAAGTGTCAAGGAACAAGCAACCG--AACGGCCGGTATTCGCCTC-CCCGGAGACGGTGTGTGCGCGGATGCTGAGCTGCGATCTA--AAGTCTAAAACGACTCTCGGCAACGGATATCTCGGCTCTCGCATCGATGAAGAACGTAGCGAAATGCGATACTTGGTGTGAATTGCAGAATCCCGTGAACCATCGAGTCTTTGAACGCAAGTTGCGCCCCAAGCCTTCTGGCCGAAGGCACGTCTGCCTGGGTGTCACAAATCGTCGTCCCCC---ACTCA-TCCT--T------------TA------------AGG----ATT-C-GGGACGGAAGCTGGTCTCCCGTGTGTTACCGCA-CGCGGTTGGCCAAAATCCGAGCCAAGGAC-GCAGGGAGCGT-CCCGACATGCGGTGGTGAA-CTCGATCC-ACTTT-CCT-AT-CGTCGGCC-GCT-CCTGTCC-GG-AA-GCTCTA--GATGACCC-AAAGTCCTCAAAGCGACC
1898_pu  NNNNNNNNNNNNNNNNNNNNNNNNNNNNNNNNNNNNAAAA-CAG-AACGACCCGC-GAACAAA--CGATCACCACTTCGCGGTGGG-CTGGTTT-CTTAGCCGAT-CCCTT-GCCCGCCGG-ATCCGTGGTTT-CGCGTACCG-TCCCGATCGGGAGCTTT-ATCTC-GGACTGGTCGTGCGCGTTGCTTCCGGATA-TCACCAAACCCCGGCACGAAAAGTGTCAAGGAACAAGCAACCG--AACGGCCGGTATTCGCCTC-CCCGGAGACGGTGTGTGCGCGGATGCTGAGCTGCGATCTA--AAGTCTAAAACGACTCTCGGCAACGGATATCTCGGCTCTCGCATCGATGAAGAACGTAGCGAAATGCGATACTTGGTGTGAATTGCAGAATCCCGTGAACCATCGAGTCTTTGAACGCAAGTTGCGCCCCAAGCCTTCTGGCCGAGGGCACGTCTGCCTGGGTGTCACAAATCGTCGTCCCCC---ACTCA-TCCT--T------------TA------------AGG----ATT-C-GGGACGGAAGCTGGTCTCCCGTGTGTTACCGCA-CGCGGTTGGCCAAAATCCGAGCCAAGGAC-GCAGGGAGCGT-CCCGACATGCGGTGGTGAA-CTCGATCC-ACTTT-CCT-AT-CGTCGGCC-GCT-CCTGTCC-GG-AA-GCTCTA--GATGACCC-AAAGTCCTCAAAGCGACC
1902_px  NNNNNNNNNNNNNNNNNNNNNTGTCGAAACCTGTCAAAAA-CAG-AACGACCCGC-GAACAAA--CGATCACCACT-CGCGGTGGG-CTGGTTTTCTTAGCCGAT-CCCTT-GCCCGCCGG-ATCCGTGGTTT-CGCGTACCG-TCCCGATCGGGAGCTTT-ATCTC-GGTCTGGTCGTGCGCGTTGCTTCCGGATA-TCACCAAACCCCGGCACAAAAAGTGTCAAGGAACATGCAACCG--AACGGCCGGTATTCGCCTC-CCCGGAGACGGTGTGTGCGCGGATGCTGAGCTGCGATCTA--AAGTCTAAAACGACTCTCGGCAACGGATATCTCGGCTCTCGCATCGATGAAGAACGTAGCGAAATGCGATACTTGGTGTGAATTGCAGAATCCCGTGAACCATCGAGTCTTTGAACGCAAGTTGCGCCCCAAGCCTTCGGGCCGAGGGCACGTCTGCCTGGGTGTCACAAATCGTCGTCCCCC---ACTCA-TCCT--T------------TA------------AGG----ATT-C-GGGACGGAAGCTGGTCTCCCGTGTGTTACCGCA-CGCGGTTGGCCAAAATCCGAGCCAAGGAC-GCAGGGAGCGT-CCCGACATGCGGTGGTGAA-CTCGATCC-ACTTT-CCT-AT-CGTCGGCC-GCT-CCTGTCC-GG-AA-GCTCTA--GATGACCC-AAAGTCCTCAAAGCGACC
1921_rb  NNNNNNNNNNNNNNNNNNNNNNGTCGAAACCTGTCAAAAA-CAG-AACGACCCGC-GAACAAA--CGATCACCACT-CGCGGTGGG-CTGGTTT-CTTAGCCGAT-CCCTTTGCCCGCCGG-ATCCGTGGTTT-CGCGTACCG-TCCCGATCGGGAGCTTT-ATCTC-GGTCTGGTCGTGCGCGTTGCTTCCGGATA-TCACCAAACCCCGGCACGAAAAGTGTCAAGGAACAAGCAACCG--AACGGCCGGTATTCGCCTC-CCCGGAGACGGTGTGTGCGCGGATGCTGAGCTGCGATCTA--AAGTCTAAAACGACTCTCGGCAACGGATATCTCGGCTCTCGCATCGATGAAGAACGTAGCGAAATGCGATACTTGGTGTGAATTGCAGAATCCCGTGAACCATCGAGTCTTTGAACGCAAGTTGCGCCCCAAGCCTTCTGGCCGAGGGCACGTCTGCCTGGGTGTCACAAATCGTCGTCCCCC---ACTCA-TCCT--T------------TA------------AGG----ATT-C-GGGACGGAAGCTGGTCTCCCGTGTGTTACCGCA-CGCGGTTGGCCAAAATCCGAGCCAAGGAC-GCAGGGAGCGT-CCCGACATGCGGTGGTGAA-CTCGATCC-ACTTT-CCT-AT-CGTCGGCC-GCT-CCTGTCC-GG-AA-GCTCTA--GATGACCC-AAAGTCCTCAAAGCGACC
1928_rd  NNNNNNNNNNNNNNNNNNNNNNNNNNNNNNNNNNNAAAAA-CAG-AACGACCCGC-GAACAAA--CGATCACCACT-CGCGGTGGG-CTGGTTT-CTTAGCCGAT-CCCTT-GCCCGCCGG-ATCCGTGGTTT-CGCGTACCG-TCCCGATCGGGAGCTTT-ATCTC-GGTCTGGTCGTGCGCGTTGCTTCCGGATA-TCACCAAACCCCGGCACGAAAAGTGTCAAGGAACATGCAACCG--AACGGCCGGTATTCGCCTC-CCCGGAGACGGTGTGTGCGCGGATGCTGAGCTGCGATCTA--AAGTCTAAAACGACTCTCGGCAACGGATATCTCGGCTCTCGCATCGATGAAGAACGTAGCGAAATGCGATACTTGGTGTGAATTGCAGAATCCCGTGAACCATCGAGTCTTTGAACGCAAGTTGCGCCCCAAGCCTTCGGGCCGAGGGCACGTCTGCCTGGGTGTCACAAATCGTCGTCCCCC---ACTCA-TCCT--T------------TA------------AGG----ATT-C-GGGACGGAAGCTGGTCTCCCGTGTGTTACCGCA-CGCGGTTGGCCAAAATCCGAGCCAAGGAC-GCAGGGAGCGT-CCCGACATGCGGTGGTGAA-CTCGATCC-ACTTT-CCT-AT-CGTCGGCC-GCT-CCTGTCC-GG-AA-GCTCTA--GATGACCC-AAAGTCCTCACAGCGANN
1933_re  NNNNNNNNNNNNNNNNNNNNNNNNNGAAACCTGTCAAAAA-CAG-AACGACCCGC-GAACAAA--CGATCACCACT-CGCGGTGGG-CTGGTTT-CTTAGCCGAT-CCCTT-GCCCGCCGG-ATCCGTGGTTT-CGCGTACCG-TCCCGATCGGGAGCTTT-ATCTC-GGTCTGGTCGTGCGCGTTGCTTCCGGATA-TCACCAAACCCCGGCACAAAAAGTGTCAAGGAACATGCAACCG--AACGGCCGGTATTCGCCTC-CCCGGAGACGGTGTGTGCGCGGATGCTGAGCTGCGATGTA--AAGTCTAAAACGACTCTCGGCAACGGATATCTCGGCTCTCGCATCGATGAAGAACGTAGCGAAATGCGATACTTGGTGTGAATTGCAGAATCCCGTGAACCATCGAGTCTTTGAACGCAAGTTGCGCCCCAAGCCTTCGGGCCGAGGGCACGTCTGCCTGGGTGTCACAAATCGTCGTCCCCC---ACTCA-TCCT--T------------TA-------------GG----ATTTC-GGGACGGAAGCTGGTCTCCCGTGTGTTACCGCA-CGCGGTTGGCCAAAATCCGAGCCAAGGAC-GCAGGGAGCGT-CCCGACATGCGGTGGTGAA-CTCGATCC-ACTTT-CCT-AT-CGTCGGCC-GCT-CCTGTCC-GG-AA-GCTCTA--GATGACCC-AAAGTCCTCAAAGCGACC
1934_rf  NNNNNNNNNNNNNNNNNNNNTTGTCGAAACCTGTCAAAAA-CAG-AACGACCCGC-GAACAAA--CGATCACCACT-CGCGGTGGG-CTGGTTT-CTTAGCCGAT-CCCTT-GCCCGCCGG-ATCCGTGGTTT-CGCGTACCG-TCCCGATCGGGAGATTT-ATCTC-GGTCTGGTCGTGCGCGTTGCTTCCGGATA-TCACCAAACCCCGGCACAAAAAGTGTCAAGGAACATGCAACCG--AACGGCCGGTATTCGCCTC-CCCGGAGACGGTGTGTGCGCGGATGCTGAGCTGCGATGTA--AAGTCTAAAACGACTCTCGGCAACGGATATCTCGGCTCTCGCATCGATGAAGAACGTAGCGAAATGCGATACTTGGTGTGAATTGCAGAATCCCGTGAACCATCGAGTCTTTGAACGCAAGTTGCGCCCCAAGCCTTCGGGCCGAGGGCACGTCTGCCTGGGTGTCACAAATCGTCGTCCCCC---ACTCA-TCCT--T------------TA------------AGG----ATT-C-GGGACGGAAGCTGGTCTCCCGTGTGTTACCGCA-CGCGGTTGGCCAAAATCCGAGCCAAGGAC-GCAGGGAGCGT-CCCGACATGCGGTGGTGAA-CTCGATCC-ACTTT-CCT-AT-CGTCGGCC-GCT-CCTGTCC-GG-AA-GCTCTA--GATGACCC-AAAGTCCTCAAAGCGACC
1942_ri  GTGAACCTGCGGAAGGATCATTGTCGAAACCTGTCAAAAA-CAG-AACGACCCGC-GAACAAA--CGATCACCACT-CGCGGTGGG-CTGGTTT-CTTAGCCGAT-CCCTT-GCCCGCCGG-ATCCGTGGTTT-CGCGTACCG-TCCCGATCGGGAGMTTT-ATCTC-GGTCTGGTCGTGCGCGTTGCTTCCGGATA-TCACCAAACCCCGGCACAAAAAGTGTCAAGGAACATGCAACCG--AACGGCCGGTATTCGCCTC-CCCGGAGACGGTGTGTGCGCGGATGCTGAGCTGCGATGTA--AAGTCTAAAACGACTCTCGGCAACGGATATCTCGGCTCTCGCATCGATGAAGAACGTAGCGAAATGCGATACTTGGTGTGAATTGCAGAATCCCGTGAACCATCGAGTCTTTGAACGCAAGTTGCGCCCCAAGCCTTCGGGCCGAGGGCACGTCTGCCTGGGTGTCACAAATCGTCGTCCCCC---ACTCA-TCCT--T------------TA------------AGG----ATT-C-GGGACGGAAGCTGGTCTCCCGTGTGTTACCGCA-CGCGGTTGGCCAAAATCCGAGCCAAGGAC-GCAGGGAGCGT-CCCGACATGCGGTGGTGAA-CTCGATCC-ACTTT-CCT-AT-CGTCGGCC-GCT-CCTGTCC-GG-AA-GCTCTA--CATGACCC-AAAGTCNNNNNNNNNNNN
1992_ry  NNNNNNNTGCGGAAGGATCATTGTCGAAACCTGTCAAAAA-CAG-AACGACCCGC-GAACAAA--CGATCACCACT-CGCGGTGGG-CTGGTTT-CTTAGCCGAT-CCCTT-GCCCGCCGG-ATCCGTGGTTT-CGCGTACCG-TCCCGATCGGGAGCTTT-ATCTC-GGTCTGGTCGTGCGCGTTGCTTCCGGATA-TCACCAAACCCCGGCACGAAAAGTGTCAAGGAACATGCAACCG--AACGGCCGGTATTCGCCTC-CCCGGAGACGGTGTGCGCGCGGATGCTGAGCTGCGATCTA--AAGTCTAAAACGACTCTCGGCAACGGATATCTCGGCTCTCGCATCGATGAAGAACGTAGCGAAATGCGATACTTGGTGTGAATTGCAGAATCCCGTGAACCATCGAGTCTTTGAACGCAAGTTGCGCCCCAAGCCTTCTGGCCGAGGGCACGTCTGCCTGGGTGTCACAAATCGTCGTCCCCC---ACTCA-TCCT--T------------TA------------AGG----ATA-C-GGGACGGAAGCTGGTCTCCCGTGTGTTACCGCA-CGCGGTTGGCCAAAATCCGAGCCAAGGAC-GCAGGGAGCGT-CCCGACATGCGGTGGTGAA-CTCGATCC-ACTTT-CCA-AT-CGTCGGTC-GCT-CCTGTCC-GG-AA-GCTCTA--GATGACCC-AAAGTCCTCAAAGCGACC
1540_sl  GTGAACCTGCGGAAGGATCATTGTCGAAACCTGTCAAAAA-CAG-AACGACCCGC-GAACAAA--CGATCACCACT-CGCGGTGGG-CTGGTTT-CTTAGCCGAT-CCCTT-GCCCGCCGG-ATCCGTGGTTT-CGCGTACCG-TCCCGATCGGGAGCTTT-ATCTC-GGTCTGGTCGTGCGCGTTGCTTCCGGATA-TCACCAAACCCCGGCACAAAAAGTGTCAAGGAACATGCAACCG--AACGGCCGGTATTCGCCTC-CCCGGAGACGGTGTGTGCGCGGATGCTGAGCTGCGATCTA--AAGTCTAAAACGACTCTCGGCAACGGATATCTCGGCTCTCGCATCGATGAAGAACGTAGCGAAATGCGATACTTGGTGTGAATTGCAGAATCCCGTGAACCATCGAGTCTTTGAACGCAAGTTGCGCCCCAAGCCTTCGGGCCGAGGGCACGTCTGCCTGGGTGTCACAAATCGTCGTCCCCC---ACTCA-TCCT--T------------TT-----------AAGG----ATT-C-GGGACGGAAGCTGGTCTCCCGTGTGTTACCGCA-CGCGGTTGGCCAAAATCCGAGCCAAGGAC-GCAGGGAGCGT-CCCGACATGCGGTGGTGAA-CTCGATCC-ACTTT-CCT-AT-CGTCGGCC-GCT-CCTGTCC-GG-AA-GCTCTA--GATGACCC-AAAGTCCTCAAAGCGACC
1767_sv  GTGAACCTGCGGAAGGATCATTGTCGAAACCTGTCAAAAA-CAG-AACGACCCCGCGAACAAA--CGATCACCACT-CGCGGTGGG-CTGGTTT-CTTAGCCGAT-CCCTT-GCCCGCCGG-ATCCGTGGTCT-CGCGCACCG-TCCCGATCGGGAGCTTT-ATCTC-GGTCTGGTCGTGCGCGTTGCTTCCGGATA-TCACCAAACCCCGGCACGAAAAGTGTCAAGGAACATGCAACCG--AACGGCCGGTATTCGCCTC-CCCGGAGACGGTGTGTGCGCGGATGCTGAGCTGCGATCTA--AAGTCTAAAACGACTCTCGGCAACGGATATCTCGGCTCTCGCATCGATGAAGAACGTAGCGAAATGCGATACTTGGTGTGAATTGCAGAATCCCGTGAACCATCGAGTCTTTGAACGCAAGTTGCGCCCCAAGCCTTCTGGCCGAGGGCACGTCTGCCTGGGTGTCACAAATCGTCGTCCCCC---ACTCA-TCCT--C------------TA------------AGG----GTT-C-GGGACGGAAGCTGGTCTCCCGTGTGTTACCGCA-CGCGGTTGGCCAAAATCCGAGCCAAGGAC-GCAGGGAGCGT-CCCGACATGCGGTGGTGAA-CTCGATCC-ACTTT-CCT-AT-CGTCGGCC-GCT-CCTGTCC-GG-AA-GCTCTA--GATGACCC-AAAGTCCTCAAAGCGACC
;
endblock;
