# Supplementary material for: A Continental-Wide Perspective: The Genepool of Nuclear Encoded Ribosomal DNA and Single-Copy Gene Sequences in North American Boechera (Brassicaceae)
Source: PLoS One. 2012 May 14;7(5):e36491. doi: 10.1371/journal.pone.0036491 (PMC3351400; doi:10.1371/journal.pone.0036491)
Supplement: Table S9 — Alignment used for statistical parsimony network reconstruction by TCS based on 24 ITS sequence types given in nexus format. (TXT) [file pone.0036491.s009.txt]

#NEXUS [19.01.2011]

BEGIN DATA;                      
DIMENSIONS  NTAX=24 NCHAR=723; 
FORMAT datatype=nucleotide MISSING=N GAP=- ;

MATRIX

ITS_ab       GTGAACCTGCGGAAGGATCATTGTCGAAACCTGTCAAAAA-CAG-AACGACCCGC-GAACAAA--CGATCACCACT-CGCGGTGGG-CTGGTTT-CTTAGCCGAT-CCCTT-GCCCGCCGG-ATCCGTGGTTT-CGCGTACCG-TCCCGATCGGGAGCTTT-ATCTC-GGCCTGGTCGTGCGCGTTGCTTCCGGATA-TCACCAAACCCCGGCACGAAAAGTGTCAAGGAACAAGCAACCG--AACGGCCGGTATTCGCCTC-CCCGGAGACGGTGTGTGCGCGGATGCTGAGCTGCGATCTA--AAGTCTAAAACGACTCTCGGCAACGGATATCTCGGCTCTCGCATCGATGAAGAACGTAGCGAAATGCGATACTTGGTGTGAATTGCAGAATCCCGTGAACCATCGAGTCTTTGAACGCAAGTTGCGCCCCAAGCCTTCTGGCCGAGGGCACGTCTGCCTGGGTGTCACAAATCGTCGTCCCCC---ACTCA-TCCT--T------------TAAGGA--------AGG----ATT-C-GGGACGGAAGCTGGTCTCCCGTGTGTTACCGCA-CGCGGTTGGCCAAAATCCGAGCCAAGGAC-GCAGGGAGCGT-CCCGACATGCGGTGGTGAA-CTCGATCC-ACTTT-CCT-AT-CGTCGGCC-GCT-CCTGTCC-GG-AA-GCTCTA--GATGACCC-AAAGTCCTNNNNNNNNNN
ITS_ac       NNNNNNNNNNNNAAGGATCATTGTCGAAACCTGTCAAAAA-CAG-AACGACCCGC-GAACAAA--CGATCACCACT-CGCGGTGGG-CTGGTTT-CTTAGCCGAT-CCCTT-GCCCGCCGG-ATCCGTGGTTT-CGCGCACCG-TCCCGATCGGGAGCTTT-ATCTC-GGTCTGGTCGTGCGCGTTGCTTCCGGATA-TCACCAAACCCCGGCACGAAAAGTGTCAAGGAACATGCAACCG--AACGGCCGGTATTCGCCTC-CCCGGAGACGGTGTGTGCGCGGATGCTGAGCTGCGATCTA--AAGTCTAAAACGACTCTCGGCAACGGATATCTCGGCTCTCGCATCGATGAAGAACGTAGCGAAATGCGATACTTGGTGTGAATTGCAGAATCCCGTGAACCATCGAGTCTTTGAACGCAAGTTGCGCCCCAAGCCTTCTGGCCGAGGGCACGTCTGCCTGGGTGTCACAAATCGTCGTCCCCC---ACTCA-TCCT--C------------TA------------AGG----ATT-C-GGGACGGAAGCTGGTCTCCCGTGTGTTACCGCA-CGCGGTTGGCCAAAATCCGAGCCAAGGAC-GCAGGGAGCGT-CCCGACATGCGGTGGTGAA-CTCGATCC-ACTTT-CCT-AT-CGTCGGCC-GCT-CCTGTCC-GG-AA-GCTCTA--GATGACCC-AAAGTCCTCAAAGCGACC
ITS_ad       GTGAACCTGCGGAAGGATCATTGTCGAAACCTGTCAAAAA-CAG-AACGACCCGC-GAACAAA--CGATCACCACT-CGCGGTGGG-CTGGTTT-CTTAGCCGAT-CCCTT-GCCCGCCGG-ATCCGTGGTTT-CGCGTACCG-TCCCGATCGGGAGCTTT-ATCTC-GGTCTGGTCGTGCGCGTTGCTTCCGGATA-TCACCAAACCCCGGCACGAAAAGTGTCAAGGAACAAGCAACCG--AACGGCCGGTATTCGCCTC-CCCGGAGACGGTGTGTGCGCGGATGCTGAGCTGCGATCTA--AAGTCTAAAACGACTCTCGGCAACGGATATCTCGGCTCTCGCATCGATGAAGAACGTAGCGAAATGCGATACTTGGTGTGAATTGCAGAATCCCGTGAACCATCGAGTCTTTGAACGCAAGTTGCGCCCCAAGCCTTCTGGCCGAGGGCACGTCTGCCTGGGTGTCACAAATCGTCGTCCCCC---ACTCA-TCCT--T------------TA------------AGG----ATT-C-GGGACGGAAGCTGGTCTCCCGTGTGTTACCGCA-CGCGGTTGGCCAAAATCCGAGCCAAGGAC-GCAGGGAGCGT-CCCGACATGCGGTGGTGAA-CTCGATCC-ACTTT-CCT-AT-CGTCGGCC-GCT-CCTGTCC-GG-AA-GCTCTA--GATGACCC-AAAGTCCTCAAAGCGACC
ITS_ar       GTGAACCTGCGGAAGGATCATTGTCGAAACCTGTCAAAAA-CAG-AACGACCCGC-GAACAAA--CGATCACCACT-CGCGGTGGG-CTGGTTT-CTTAGCCGAT-CCCTT-GCCCGCCGG-ATCCGTGGTTT-CGCGTGCCG-TCCCGATCGGGAGCTTT-ATCTC-GGTCTGGTCGTGCGCGTTGCTTCCGGATA-TCACCAAACCCCGGCACGAAAAGTGTCAAGGAACATGCAACGG--AACGGCCGGTATTCGCCTC-CCCGGAGACGGTGTGTGCGCGGATGCTGAGCTGCGATCTA--AAGTCTAAAACGACTCTCGGCAACGGATATCTCGGCTCTCGCATCGATGAAGAACGTAGCGAAATGCGATACTTGGTGTGAATTGCAGAATCCCGTGAACCATCGAGTCTTTGAACGCAAGTTGCGCCCCAAGCCTTCTGGCCGAGGGCACGTCTGCCTGGGTGTCACAAATCGTCGTCCCCC---ACTCA-TCCT--T------------TA------------AGG----ATT-C-GGGACGGAAGCTGGTCTCCCGTGTGTTACCGCA-CGCGGTTGGCCAAAATCCGAGCCAAGGAC-GCAGGGAGCGT-CCCGACATGCGGTGGTGAA-CTCGATCC-ACTTT-CCT-AT-CGTCGGCC-GCT-CCTGTCC-GG-AA-GCTCTA--GATGACCC-AAAGTCCTCAAAGCNNNN
ITS_au       NNNNNNNNNNNNNNNNNTCATTGTCGAAACCTGTCAAAAA-CAG-AACGACCCGC-GAACAAA--CGATCACCACT-CGCGGTGGG-CTGGTTT-CTTAGCCGAT-CCCTT-GCCCGCCGG-ATCCGTGGTCT-CGCGCACCG-TCCCGATCGGGAGCTTT-ATCTC-GGTCTGGTCGTGCGCGTTGCTTCCGGATA-TCACCAAACCCCGGCACGAAAAGTGTCAAGGAACATGCAACCG--AACGGCCGGTATTCGCCTC-CCCGGAGACGGTGTGTGCGCGGATGCTGAGCTGCGATCTA--AAGTCTAAAACGACTCTCGGCAACGGATATCTCGGCTCTCGCATCGATGAAGAACGTAGCGAAATGCGATACTTGGTGTGAATTGCAGAATCCCGTGAACCATCGAGTCTTTGAACGCAAGTTGCGCCCCAAGCCTTCTGGCCGAGGGCACGTCTGCCTGGGTGTCACAAATCGTCGTCCCCC---ACTCA-TCCT--C------------TA------------AGG----ATT-C-GGGACGGAAGCTGGTCTCCCGTGTGTTACCGCA-CGCGGTTGGCCAAAATCCGAGCCAAGGAC-GCAGGGAGCGT-CCCGACATGCGGTGGTGAA-CTCGATCC-ACTTT-CCT-AT-CGTCGGCC-GCT-CCTGTCC-GG-AA-GCTCTA--GATGACCC-AAAGTCCTCAAAGCGACC
ITS_az       GTGAACCTGCGGAAGGATCATTGTCGAAACCTGTCAAAAA-CAG-AACGACCCGC-GAACAAA--CGATCACCACT-CGCGGTGGG-CTGGTTT-CTTAGCCGAT-CCCTT-GCCCGCCGG-ATCCGTGGTTT-CGCGTACCG-TCCCGATCGGGAGCTTA-ATCTC-TGTCTGGTCGTGCGCGTTGCTTCCGGATA-TCACCAAACCCCGGCACAAAAAGTGTCAAGGAACATGCAACCG--AACGGCCGGTATTCGCCTC-CCCGGAGACGGTGTGTGCGCGGATGCTGAGCTGCGATCTA--AAGTCTAAAACGACTCTCGGCAACGGATATCTCGGCTCTCGCATCGATGAAGAACGTAGCGAAATGCGATACTTGGTGTGAATTGCAGAATCCCGTGAACCATCGAGTCTTTGAACGCAAGTTGCGCCCCAAGCCTTCTGGCCGAGGGCACGTCTGCCTGGGTGTCACAAATCGTCGTCCCCC---ACTCA-TCCT--T------------TA------------AGG----ATT-C-GGGACGGAAGCTGGTCTCCCGTGTGTTACCGCA-CGCGGTTGGCCAAAATCCGAGCCAAGGAC-GCAGGGAGCGT-CCCGACATGCGGTGGTGAA-CTCGATCC-ACTTT-CCT-AT-CGTCGGCC-GCT-CCTGTCC-GG-AA-GCTCTA--GATGACCC-AAAGTCCTCAAAGCGACC
ITS_bt       GTGAACCTGCGGAAGGATCATTGTCGAAACCTGTCAAAAA-CAG-AACGACCCGC-GAACAAA--CGATCACCACT-CGCGGTGGG-CTGGTTT-CTTAGCCGAT-CCCTT-GCCCGCCGG-ATCCGTGGTTT-CGCGTACCG-TCCCGATCGGGAGCTTT-ATCTC-GGTCTGGTCGTGCGCGTTGCTTCCGGATA-TCACCAAACCCCGGCACGAAAAGTGTCAAGGAACATGCAACCG--AACGGCCGGTATTCGCCTC-CCCGGAGACGGTGTGTGCGCGGATGCCGAGCTGCGATCTA--AAGTCTAAAACGACTCTCGGCAACGGATATCTCGGCTCTCGCATCGATGAAGAACGTAGCGAAATGCGATACTTGGTGTGAATTGCAGAATCCCGTGAACCATCGAGTCTTTGAACGCAAGTTGCGCCCCAAGCCTTCGGGCCGAGGGCACGTCTGCCTGGGTGTCACAAATCGTCGTCCCCC---ACTCA-TCCT--T------------TA------------AGG----ATT-C-GGGACGGAAGCTGGTCTCCCGTGTGTTACCGCA-CGCGGTTGGCCAAAATCCGAGCCAAGGAC-GCAGGGAGCGT-CCCGACATGCGGTGGTGAA-CTCGATCC-ACTTT-CCT-AT-CGTCGGCC-GCT-CCTGTCC-GG-AA-GCTCTA--GATGACCC-AAAGTCCTCNNNNNNNNN
ITS_bx       GTGAACCTGCGGAAGGATCATTGTCGAAACCTGTCAAAAA-CAG-AACGACCCGC-GAACAAA--CGATCACCACT-CGCGGTGGG-CTGGTTT-CTTAGCCGAT-CCCTT-GCCCGCCGG-ATCCGTGGTTT-CGCGTACCG-TCCCGATCGGGAGCTGT-ATCTC-GGTCTGGTCGTGCGCGTTGCTTCCGGATA-TCACCAAACCCCGGCACGAAAAGTGTCAAGGAACATGCAACCG--AACGGCCGGTATTCGCCTC-CCCGGAGACGGTGTGTGCGCGGATGCCGAGCTGCGATCTA--AAGTCTAAAACGACTCTCGGCAACGGATATCTCGGCTCTCGCATCGATGAAGAACGTAGCGAAATGCGATACTTGGTGTGAATTGCAGAATCCCGTGAACCATCGAGTCTTTGAACGCAAGTTGCGCCCCAAGCCTTCGGGCCGAGGGCACGTCTGCCTGGGTGTCACAAATCGTCGTCCCCC---ACTCA-TCCT--T------------TA------------AGG----ATT-C-GGGACGGAAGCTGGTCTCCCGTGTGTTACCGCA-CGCGGTTGGCCAAAATCCGAGCCAAGGAC-GCAGGGAGCGT-CCCGACATGCGGTGGTGAA-CTCGATCC-ACTTT-CCT-AT-CGTCGGCC-GCT-CCTGTCC-GG-AA-GCTCTA--GATGACCC-AAAGTCCTCAAANNNNNN
ITS_c        GTGAACCTGCGGAAGGATCATTGTCGAAACCTGTCAAAAA-CAG-AACGACCCGC-GAACAAA--CGATCACCACT-CGCGGTGGG-CTGGTTT-CTTAGCCGAT-CCCTT-GCCCGCCGG-ATCCGTGGTTT-CGCGTACCG-TCCCGATCGGGAGCCTA-ATCTC-TGTCTGGTCGTGCGCGTTGCTTCCGGATA-TCACCAAACCCCGGCACAAAAAGTGTCAAGGAACATGCAACCG--AACGGCCGGTATTCGCCTC-CCCGGAGACGGTGTGTGCGCGGATGCTGAGCTGCGATCTA--AAGTCTAAAACGACTCTCGGCAACGGATATCTCGGCTCTCGCATCGATGAAGAACGTAGCGAAATGCGATACTTGGTGTGAATTGCAGAATCCCGTGAACCATCGAGTCTTTGAACGCAAGTTGCGCCCCAAGCCTTCTGGCCGAGGGCACGTCTGCCTGGGTGTCACAAATCGTCGTCCCCC---ACTCA-TCCT--T------------TA------------AGG----ATT-C-GGGACGGAAGCTGGTCTCCCGTGTGTTACCGCA-CGCGGTTGGCCAAAATCCGAGCCAAGGAC-GCAGGGAGCGT-CCCGACATGCGGTGGTGAA-CTCGATCC-ACTTT-CCT-AG-CGTCGGCC-GCT-CCTGTCC-GG-AA-GCTCTA--GATGACCC-AAAGTCCTCAAAGCGACC
ITS_f        GTGAACCTGCGGAAGGATCATTGTCGAAACCTGTCAAAAA-CAG-AACGACCCGC-GAACAAA--CGATCACCACT-CGCGGTGGG-CTGGTTT-CTTAGCCGAT-CCCTT-GCCCGCCGG-ATCCGTGGTTT-CGCGTACCG-TCCCGATCGGGAGCTTT-ATCTC-GGTCTGGTCGTGCGCGTTGCTTCCGGATA-TCACCAAACCCCGGCACAAAAAGTGTCAAGGAACATGCAACCG--AACGGCCGGTATTCGCCTC-CCCGGAGACGGTGTGTGCGCGGATGCTGAGCTGCGATCTA--AAGTCTAAAACGACTCTCGGCAACGGATATCTCGGCTCTCGCATCGATGAAGAACGTAGCGAAATGCGATACTTGGTGTGAATTGCAGAATCCCGTGAACCATCGAGTCTTTGAACGCAAGTTGCGCCCCAAGCCTTCGGGCCGAGGGCACGTCTGCCTGGGTGTCACAAATCGTCGTCCCCC---ACTCA-TCCT--T------------TA------------AGG----ATT-C-GGGACGGAAGCTGGTCTCCCGTGTGTTACCGCA-CGCGGTTGGCCAAAATCCGAGCCAAGGAC-GCAGGGAGCGT-CCCGACATGCGGTGGTGAA-CTCGATCC-ACTTT-CCT-AT-CGTCGGCC-GCT-CCTGTCC-GG-AA-GCTCTA--GATGACCC-AAAGTCCTCAAAGCGACC
ITS_er       GTGAACCTGCGGAAGGATCATTGTCGAAACCTGTCAAAAA-CAG-AACGACCCGC-GAACAAA--CGATCACCACT-CGCGGTGGG-CTGGTTT-CTTAGCCGAT-CCCTT-GCCCGCCGG-ATCCGTGGTTT-CGCGTACCG-TCCCGATCGGGAGCTTT-ATCTC-GGTCTGGTCGTGCGCGTTGCTTCCGGATA-TCACCAAACCCCGGCACGAAAAGTGTCAAGGAACAAGGAACCG--AACGGCCGGTATTCGCCTC-CCCGGAGACGGTGTGTGCGCGGATGCTGAGCTGCGATCTA--AAGTCTAAAACGACTCTCGGCAACGGATATCTCGGCTCTCGCATCGATGAAGAACGTAGCGAAATGCGATACTTGGTGTGAATTGCAGAATCCCGTGAACCATCGAGTCTTTGAACGCAAGTTGCGCCCCAAGCCTTCTGGCCGAGGGCACGTCTGCCTGGGTGTCACAAATCGTCGTCCCCC---ACTCA-TCCT--T------------TA------------AGG----ATT-C-GGGACGGAAGCTGGTCTCCCGTGTGTTACCGCA-CGCGGTTGGCCAAAATCCGAGCCAAGGAC-GCAGGGAGCGT-CCCGACATGCGGTGGTGAA-CTCGATCC-ACTTT-CCT-AT-CGTCGGCC-GCT-CCTGTCC-GG-AA-GCTCTA--GATGACCCCAAAGTCCTCAAAGCGACC
ITS_eu       GTGAACCTGCGGAAGGATCATTGTCGAAACCTGTCAAAAA-CAG-AACGACCCGC-GAACAAA--CGATCACCACT-CGCGGTGGG-CTGGTTT-CTTAGCCGAT-CCCTT-GCCCGCCGG-ATCCGTGGTTT-CGTGCACCG-TCCCGATCGGGAGCTTT-ATCTC-GGTCTGGTCGTGCGCGTTGCTTCCGGATA-TCACCAAACCCCGGCACGAAAAGTGTCAAGGAACATGCAACCG--AACGGCCGGTATTCGCCTC-CCCGGAGACGGTGTGTGCGCGGATGCTGAGCTGCGATCTA--AAGTCTAAAACGACTCTCGGCAACGGATATCTCGGCTCTCGCATCGATGAAGAACGTAGCGAAATGCGATACTTGGTGTGAATTGCAGAATCCCGTGAACCATCGAGTCTTTGAACGCAAGTTGCGCCCCAAGCCTTCTGGCCGAGGGCACGTCTGCCTGGGTGTCACAAATCGTCGTCCCCC---ACTCA-TCCTCTC------------TA------------AGG----ATT-C-GGGACGGAAGCTGGTCTCCCGTGTGTTACCGCA-CGCGGTTGGCCAAAATTCGAGCCAAGGAC-GCAGGGAGCGT-CCCGACATGCGGTGGTGAA-CTCGATCC-ACTTT-CCT-AT-CGTCGGCC-GCT-CCTGTCC-GG-AA-GCTCTA--GATGACCC-AAAGTCCTCAAAGCGACC
ITS_ev       GTGAACCTGCGGAAGGATCATTGTCGAAACCTGTCAAAAA-CAG-AACGACCCGC-GAACAAA--CGATCACCACT-CGCGGTGGG-CTGGTTT-CTTAGCCGAT-CCCTT-GCCCGCCGG-ATCCGTGGTTT-CGCGTACCG-TCCCGATCGGGAGCTTT-ATCTC-GGTCTGGTCGTGCGCGTTGCTTCCGGATA-TCACCAAACCCCGGCACAAAAAGTGTCAAGGAACATGCAACCG--AACGGCCGGTATTCGCCTC-CCCGGAGACGGTGTGTGCGCGGATGCTGAGCTGCGATGTA--AAGTCTAAAACGACTCTCGGCAACGGATATCTCGGCTCTCGCATCGATGAAGAACGTAGCGAAATGCGATACTTGGTGTGAATTGCAGAATCCCGTGAACCATCGAGTCTTTGAACGCAAGTTGCGCCCCAAGCCTTCGGGCCGAGGGCACGTCTGCCTGGGTGTCACAAATCGTCGTCCCCC---ACTCA-TCCT--T------------TA------------AGG----ATT-C-GGGACGGAAGCTGGTCTCCCGTGTGTTACCGCA-CGCGGTTGGCCAAAATCCGAGCCAAGGAC-GCAGGGAGCGT-CCCGACATGCGGTGGTGAA-CTCGATCC-ACTTT-CCT-AT-CGTCGGCC-GCT-CCTGTCC-GG-AA-GCTCTA--GATGACCC-AAAGTCCTCAAAGCGACC
ITS_e        GTGAACCTGCGGAAGGATCATTGTCGAAACCTGTCAAAAA-CAG-AACAACCCGC-GAACAAA--CGATCACCACT-CGCGGTGGG-CTGGTTT-CTTAGCCGAT-CCCTT-GCCCGCCGG-ATCCGTGGTTT-CGCGTACCG-TCCCGATCGGGAGCTTA-ATCTC-TGTCTGGTCGTGCGCGTTGCTTCCGGATA-TCACCAAACCCCGGCACAAAAAGTGTCAAGGAACATGCAACCG--AACGGCCGGTATTCGCCTC-CCCGGAGACGGTGTGTGCGCGGATGCTGAGCTGCGATCTA--AAGTCTAAAACGACTCTCGGCAACGGATATCTCGGCTCTCGCATCGATGAAGAACGTAGCGAAATGCGATACTTGGTGTGAATTGCAGAATCCCGTGAACCATCGAGTCTTTGAACGCAAGTTGCGCCCCAAGCCTTCTGGCCGAGGGCACGTCTGCCTGGGTGTCACAAATCGTCGTCCCCC---ACTCA-TCCT--T------------TA------------AGG----ATT-C-GGGACGGAAGCTGGTCTCCCGTGTGTTACCGCA-CGCGGTTGGCCAAAATCCGAGCCAAGGAC-GCAGGGAGCGT-CCCGACATGCGGTGGTGAA-CTCTATCC-ACTTT-CCT-AT-CGTCGGCC-GCT-CCTGTCC-GG-AA-GCTCTA--GATGACCC-AAAGTCCTCAAAGCGACC
ITS_i        NNNNNNNNNNNNNNNNNNNATTGTCGAAACCTGTCAAAAA-CAG-AACGACCCGC-GAACAAA--CGATCACCACT-CGCGGTGGG-CTGGTTT-CTTAGCCGAT-CCCTT-GCCCGCCGG-ATCCGTGGTTT-CGCGTACCG-TCCCGATCGGGAGCTTT-ATCTC-GGTCTGGTCGTGCGCGTTGCTTCCGGATA-TCACCAAACCCCGGCACGAAAAGTGTCAAGGAACATGCAACCG--AACGGCCGGTATTCGCTTC-CCCGGAGACGGTGTGTGCGCGGATGCTGAGCTGCGATCTA--AAGTCTAAAACGACTCTCGGCAACGGATATCTCGGCTCTCGCATCGATGAAGAACGTAGCGAAATGCGATACTTGGTGTGAATTGCAGAATCCCGTGAACCATCGAGTCTTTGAACGCAAGTTGCGCCCCAAGCCTTCTGGCCGAGGGCACGTCTGCCTGGGTGTCACAAATCGTCGTCCCCC---ACTCA-TCCT--T------------TA------------AGG----ATT-C-GGGACGGAAGCTGGTCTCCCGTGTGTTACCGCA-CGCGGTTGGCCAAAATCCGAGCCAAGGAC-GCAGGGAGCGT-CCCGACATGCGGTGGTGAA-CTCGATCC-ACTTT-CCT-AT-CGTCGGCC-GCT-CCTGTCC-GG-AA-GCTCTA--GATGACCC-AAAGTCCTCNNNNNNNNN
ITS_l        NNNNNCCTGCGGAAGGATCATTGTCGAAACCTGTCAAAAA-CAG-AACGACCCGC-GAACAAA--CGATCACCACT-CGCGGTGGG-CTGGTTT-CTTAGCCGAT-CCCTT-GCCCGCCGG-ATCCGTGGTTT-CGCGTACCG-TCCCGATCGGGAGCTTA-ATCTC-TGTCTGGTCGTGCGCGTTGCTTCCGGATA-TCACCAAACCCCGGCACAAAAAGTGTCAAGGAACATGCAACCG--AACGGCCGGTATTCGCCTC-CCCGGAGACGGTGTGTGCGCGGATGCTGAGCTGCGATCTA--AAGTCTAAAACGACTCTCGGCAACGGATATCTCGGCTCTCGCATCGATGAAGAACGTAGCGAAATGCGATACTTGGTGTGAATTGCAGAATCCCGTGAACCATCGAGTCTTTGAACGCAAGTTGCGCCCCAAGCCTTCTGGCCGAGGGCACGTCTGCCTGGGTGTCACAAATCGTCGTCCCCC---ACTCA-TCCT--T------------TA------------AGG----ATT-C-GGGACGGAAGCTGGTCTCCCGTGTGTTACCGCA-CGCGGTTGGCCAAAATCCGAGCCAAGGAC-GCAGGGAGCGT-CCCGACATGCGGTGGTGAA-CTCGATCC-ACTTT-CCT-AG-CGTCGGCC-GCT-CCTGTCC-GG-AA-GCTCTA--GATGACCC-AAAGTCCTCAAANNNNNN
ITS_g        GTGAACCTGCGGAAGGATCATTGTCGAAACCTGTCAAAAA-CAG-AACGACCCGC-GAACAAA--CGATCACCACT-CGCGGTGGG-CTGGTTT-CTTAGCCGAT-CCCTT-GCCCGCCGG-ATCCGTGGTTT-CGCGTACCG-TCCCGATCGGGAGCTTT-ATCTC-GGTCTGGTCGTGCGCGTTGCTTCCGGATA-TCACCAAACCCCGGCACGAAAAGTGTCAAGGAACATGCAACCG--AACGGCCGGTATTCGCCTC-CCCGGAGACGGTGTGTGCGCGGATGCTGAGCTGCGATCTA--AAGTCTAAAACGACTCTCGGCAACGGATATCTCGGCTCTCGCATCGATGAAGAACGTAGCGAAATGCGATACTTGGTGTGAATTGCAGAATCCCGTGAACCATCGAGTCTTTGAACGCAAGTTGCGCCCCAAGCCTTCGGGCCGAGGGCACGTCTGCCTGGGTGTCACAAATCGTCGTCCCCC---ACTCA-TCCT--T------------TA------------AGG----ATT-C-GGGACGGAAGCTGGTCTCCCGTGTGTTACCGCA-CGCGGTTGGCCAAAATCCGAGCCAAGGAC-GCAGGGAGCGT-CCCGACATGCGGTGGTGAA-CTCGATCC-ACTTT-CCT-AT-CGTCGGCC-GCT-CCTGTCC-GG-AA-GCTCTA--GATGACCC-AAAGTCCTCAAAGCGACC
ITS_1379_gx  GTGAACCTGCGGAAGGATCATTGTCGAAACCTGTCAAAAA-CAG-AACGACCCGC-GAACAAA--CGATCACCACT-CGCGGTGGG-CTGGTTT-CTTAGCCGAT-CCCTT-GCCCGCCGG-ATCCGTGGTTT-CGCGTGCCG-TCCCGATCGGGAGCTTT-ATCTC-GGTCTGGTCGTGCGCGTTGCTTCCGGATA-TCACCAAACCCCGGCACGAAAAGTGTCAAGGAACATGCAACCG--AACGGCCGGTATTCGCCTC-CCCGGAGACGGTGTGTGCGCGGATGCTGAGCTGCGATCTA--AAGTCTAAAACGACTCTCGGCAACGGATATCTCGGCTCTCGCATCGATGAAGAACGTAGCGAAATGCGATACTTGGTGTGAATTGCAGAATCCCGTGAACCATCGAGTCTTTGAACGCAAGTTGCGCCCCAAGCCTTCTGGCCGAGGGCACGTCTGCCTGGGTGTCACAAATCGTCGTCCCCC---ACTCA-TCCT--T------------TA------------AGG----ATT-C-GGGACGGAAGCTGGTCTCCCGTGTGTTACCGCA-CGCGGTTGGCCAAAATCCGAGCCAAGGAC-GCAGGGAGCGT-CCCGACATGCGGTGGTGAA-CTCGATCC-ACTCT-CCT-AT-CGTCGGCC-GCT-CCTGTCC-GG-AA-GCTCTA--GATGACCC-AAAGTCCTCAaAGCGACC
ITS_h        GTGAACCTGCGGAAGGATCATTGTCGAAACCTGTCAAAAA-CAG-AACGACCCGC-GAACAAA--CGATCACCACT-CGCGGTGGG-CTGGTTT-CTTAGCCGAT-CCCTT-GCCCGCCGG-ATCCGTGGTTT-CGCGTACCG-TCCCGATCGGGAGCTTT-ATCTC-GGTCTGGTCGTGCGCGTTGCTTCCGGATA-TCACCAAACCCCGGCACGAAAAGTGTCAAGGAACATGCAACCG--AACGGCCGGTATTCGCCTC-CCCGGAGACGGTGTGTGCGCGGATGCTGAGCTGCGATCTA--AAGTCTAAAACGACTCTCGGCAACGGATATCTCGGCTCTCGCATCGATGAAGAACGTAGCGAAATGCGATACTTGGTGTGAATTGCAGAATCCCGTGAACCATCGAGTCTTTGAACGCAAGTTGCGCCCCAAGCCTTCTGGCCGAGGGCACGTCTGCCTGGGTGTCACAAATCGTCGTCCCCC---ACTCA-TCCT--T------------TA------------AGG----ATT-C-GGGACGGAAGCTGGTCTCCCGTGTGTTACCGCA-CGCGGTTGGCCAAAATCCGAGCCAAGGAC-GCAGGGAGCGT-CCCGACATGCGGTGGTGAA-CTCGATCC-ACTTT-CCT-AT-CGTCGGCC-GCT-CCTGTCC-GG-AA-GCTCTA--GATGACCC-AAAGTCCTCAAAGCGACC
ITS_z        GTGAACCTGCGGAAGGATCATTGTCGAAACCTGTCAAAAA-CAG-AACGACCCGC-GAACAAA--CGATCACCACT-CGCGGTGGGGCTGGTTT-CTTAGCCGAT-CCCTT-GCCCGCCGG-ATCCGTGGTTT-CGCGTACCGGTCCCGATCGGGAGCTTT-ATCTC-GGTCTGGTCGTGCGCGTTGCTTCCGGATA-TCACCAAACCCCGGCACGAAAAGTGTCAAGGAACATGCAACCG--AACGGCCGGTATTCGCCTC-CCCGGAGACGGTGTGTGCGCGGATGCCGAGCTGCGATCTA--AAGTCTAAAACGACTCTCGGCAACGGATATCTCGGCTCTCGCATCGATGAAGAACGTAGCGAAATGCGATACTTGGTGTGAATTGCAGAATCCCGTGAACCATCGAGTCTTTGAACGCAAGTTGCGCCCCAGGCCTTCTGGCCGAGGGCACGTCTGCCTGGGTGTCACAAATCGTCGTCCCCC---ACTCA-TCCT--T------------TA------------AGG----ATT-C-GGGACGGAAGCTGGTCTCCCGTGTGTTACCGCA-CGCGGTTGGCCAAAATCCGAGCCAAGGAC-GCAGGGAGCGT-CCCGACATGCGGTGGTGAA-CTCGATCC-ACTTT-CCT-AT-CGTCGGCC-GCT-CCTGTCC-GG-AA-GCTCTA--GATGACCC-AAAGTCCTCAAANNNNNN
ITS_t        NNNNNNNNNNNNNNNNNNNNNNNNNNNNNNNNNNNNNNNN-NNNNAACGACCCGC-GAACAAA--CGATCACCACT-CGCGGTGGG-CTGGTTT-CTTAGCCGAT-CCCTT-GCCCGCCGG-ATCCGTGGTTT-CGCGTACCG-TCCCGATCGGGAGCTTA-ATCTC-GGTCTGGTCGTGCGCGTTGCTTCCGGATA-TCACCAAACCCCGGCACAAAAAGTGTCAAGGAACATGCAACCG--AACGGCCGGTATTCGCCTC-CCCGGAGACGGTGTGTGCGCGGATGCTGAGCTGCGATCTA--TAGTCTAAAACGACTCTCGGCAACGGATATCTCGGCTCTCGCATCGATGAAGAACGTAGCGAAATGCGATACTTGGTGTGAATTGCAGAATCCCGTGAACCATCGAGTCTTTGAACGCAAGTTGCGCCCCAAGCCTTCTGGCCGAGGGCACGTCTGCCTGGGTGTCACAAATCGTCGTCCCCC---ACTCA-TCCT--T------------TA------------AGG----ATT-C-GGGACGGAAGCTGGTCTCCCGTGTGTTACCGCA-CGCGGTTGGCCAAAATCCGAGCCAAGGAC-GCAGGGAGCGT-CCCGACATGCGGTGGTGAA-CTCGATCC-ACTTT-CCT-AT-CGTCGGCC-GCT-CCTGTCC-GG-AA-GCTCTA--GATGACCC-AAAGTCCTCAAANNNNNN
ITS_1643_og  GTGAACCTGCGGAAGGATCATTGTCGAAACCTGTCAAAAA-CAG-AACGACCCGT-GAACAAA--CGATCACCACT-CGCGGTGGG-CTGGTTT-CTTAGCCGAT-CCCTT-GCCCGCCGG-ATCCGTGGTTT-CGCGTACCGGTCCCGATAGGGAGCTTT-ATCTC-GGTCTGGTCGTGCGCGTTGCTTCCGGATA-TCACCAAACCCCGGCACGAAAAGTGTCAAGGAACATGCAACCG--AACGGCCGGTATTCGCCTC-TCCGGAGACGGTGTGTGCGCGGATGCTGAGCTGCGATCTA--AAGTCTAAAACGACTCTCGGCAACGGATATCTCGGCTCTCGCATCGATGAAGAACGTAGCGAAATGCGATACTTGGTGTGAATTGCAGAATCCCGTGAACCATCGAGTCTTTGAACGCAAGTTGCGCCCCAGGCCTTCTGGCCGAGGGCACGTCTGCCTGGGTGTCACAAATCGTCGTCCCCC---ACTCA-TCCT--T------------TA------------AGG----ATT-C-GGGACGGAAGCTGGTCTCCCGTGTGTTACCGCA-CGCGGTTGGCCAAAATCCGAGCCAAGGAC-GCAGGGAGCGT-CCCGACATGCGGTGGTGAA-CTCGATCC-ACTTT-CCT-AT-CGTCGGCC-GCT-CCTGTCC-GG-AA-GCTCTA--GATGACCC-AAAGTCCTCAAAGCGACC
ITS_r        NNNNNNNNNNNNNNNNNNNNNNNTCGAAACCTGTCAAAAA-CAG-AACGACCCGC-GAACAAA--CGATCACCACT-CGCGGTGGG-CTGGTTT-CTTAGCCGAT-CCCTT-GCCCGCCGG-ATCCGTGGTTT-CGCGTACCG-TCCCGATCGGGAGCTTA-ATCTC-TGTCTGGTCGTGCGCGTTGCTTCCGGATA-TCACCAAACCCCGGCACAAAAAGTGTCAAGGAACATGCAACCG--AACGGCCGGTATTCGCCTC-CCCGGAGACGGTGTGTGCGCGGATGCTGAGCTGCGATCTA--AAGTCTAAAACGACTCTCGGCAACGGATATCTCGGCTCTCGCATCGATGAAGAACGTAGCGAAATGCGATACTTGGTGTGAATTGCAGAATCCCGTGAACCATCGAGTCTTTGAACGCAAGTTGCGCCCCAAGCCTTCTGGCCGAGGGCACGTCTGCCTGGGTGTCACAAATCGTCGTCCCCC---ACTCA-TCCG--T------------TA------------AGG----ATT-C-GGGACGGAAGCTGGTCTCCCGTGTGTTACCGCA-CGCGGTTGGCCAAAATCCGAGCCAAGGAC-GCAGGGAGCGT-CCCGACATGCGGTGGTGAA-CTCGATCC-ACTTT-CCT-AG-CGTCGGCC-GCT-CCTGTCC-GG-AA-GCTCTA--GATGACCC-AAAGTCNNNNNNNNNNNN
ITS_v        NNNNNNNNNNNNNNNNNNNATTGTCGAAACCTGTCAAAAA-CAG-AACGACCCGC-GAACAAA--CGATCACCACT-CGCGGTGGG-CTGGTTT-CTTAGCCGAT-CCCTT-GCCCGCCGG-ATCCGTGGTTT-CGCGTACCG-TCCCGATCGGGAGCTTA-ATCTC-GGTCTGGTCGTGCGCGTTGCTTCCGGATA-TCACCAAACCCCGGCACAAAAAGTGTCAAGGAACATGCAACCG--AACGGCCGGTATTCGCCTC-CCCGGAGACGGTGTGTGCGCGGATGCTGAGCTGCGATCTA--AAGTCTAAAACGACTCTCGGCAACGGATATCTCGGCTCTCGCATCGATGAAGAACGTAGCGAAATGCGATACTTGGTGTGAATTGCAGAATCCCGTGAACCATCGAGTCTTTGAACGCAAGTTGCGCCCCAAGCCTTCTGGCCGAGGGCACGTCTGCCTGGGTGTCACAAATCGTCGTCCCCC---ACTCA-TCCT--T------------TA------------AGG----ATT-C-GGGACGGAAGCTGGTCTCCCGTGTGTTACCGCA-CGCGGTTGGCCAAAATCCGAGCCAAGGAC-GCAGGGAGCGT-CCCGACATGCGGTGGTGAA-CTCGATCC-ACTTT-CCT-AT-CGTCGGCC-GCT-CCTGTCC-GG-AA-GCTCTA--GATGACCC-AAAGTCCTCAAAGCGACC


;
end;
